# Supplementary material for: Joint QTL mapping and transcriptome sequencing analysis reveal candidate flowering time genes in Brassica napus L
Source: BMC Genomics. 2019 Jan 9;20:21. doi: 10.1186/s12864-018-5356-8 (PMC6325782; doi:10.1186/s12864-018-5356-8)
Supplement: Supplementary file 1 — Table S1. Temperature data of each environment. Maximum and minimal temperature data of each environment in growing period were collected. (XLSX 36 kb) [file 12864_2018_5356_MOESM1_ESM.xlsx]

## Sheet: Sheet1
Table S1 Temperature data of each environment. Maximum and minimal temperature data of each environment in growing period were collected.
Environments	Date	air max [°C]	air min [°C]
09Giessen
	2009-03-01	11.9	5.9
	2009-03-02	9.7	0.7
	2009-03-03	10.3	-1.4
	2009-03-04	12.2	-0.1
	2009-03-05	11.3	1.7
	2009-03-06	5.7	3.9
	2009-03-07	9.1	0.5
	2009-03-08	8.7	2.1
	2009-03-09	7.7	0.2
	2009-03-10	6.2	2.1
	2009-03-11	9.8	1.4
	2009-03-12	7.4	2.1
	2009-03-13	11.9	2.2
	2009-03-14	13.5	1.3
	2009-03-15	10.4	7
	2009-03-16	8.4	6.1
	2009-03-17	13.2	3.7
	2009-03-18	12.2	-2.7
	2009-03-19	10.8	-2.8
	2009-03-20	8.8	-3.3
	2009-03-21	10.5	-4.6
	2009-03-22	10	-3.6
	2009-03-23	9.9	3.6
	2009-03-24	7.9	-1.8
	2009-03-25	5.7	-3.2
	2009-03-26	8.8	2.1
	2009-03-27	10	3
	2009-03-28	10.2	2.4
	2009-03-29	10	2.1
	2009-03-30	12.1	-1.9
	2009-03-31	15	-2.1
	2009-04-01	16.9	2.4
	2009-04-02	20.3	7.5
	2009-04-03	20.9	5.9
	2009-04-04	20.9	5.4
	2009-04-05	18.3	5.2
	2009-04-06	20.7	4.8
	2009-04-07	23	6.7
	2009-04-08	17.9	10.4
	2009-04-09	20	10.3
	2009-04-10	24.8	8
	2009-04-11	25.7	7.9
	2009-04-12	25.8	7
	2009-04-13	24.3	4.7
	2009-04-14	24.1	4.3
	2009-04-15	25.2	6.9
	2009-04-16	21.6	8
	2009-04-17	12.8	9.3
	2009-04-18	11.8	8.1
	2009-04-19	19.6	6.7
	2009-04-20	20.5	5.1
	2009-04-21	21.8	5.3
	2009-04-22	18	3.4
	2009-04-23	13.3	3.3
	2009-04-24	19.6	2.7
	2009-04-25	20.7	6.1
	2009-04-26	21.9	6.9
	2009-04-27	16.1	8.6
	2009-04-28	12.2	8.2
	2009-04-29	15.1	7
	2009-04-30	16.7	8.5
	2009-05-01	24	6.5
	2009-05-02	20.1	7
	2009-05-03	20.2	7.2
	2009-05-04	14.3	4.8
	2009-05-05	12.1	6.1
	2009-05-06	14.7	9.2
	2009-05-07	21.6	5.7
	2009-05-08	21.9	8.7
	2009-05-09	19.1	3.7
	2009-05-10	21.1	10.1
	2009-05-11	13.9	11.9
	2009-05-12	14.9	9.9
	2009-05-13	18.5	10.7
	2009-05-14	18.8	11.1
	2009-05-15	17.8	11.8
	2009-05-16	17.5	7.9
	2009-05-17	23.8	7
	2009-05-18	20.8	8.6
	2009-05-19	23.1	4.7
	2009-05-20	24.9	9.3
	2009-05-21	23.9	11.8
	2009-05-22	20.9	10.6
	2009-05-23	23.5	5.7
	2009-05-24	27.9	10.3
	2009-05-25	29.6	12.7
	2009-05-26	24.7	12.6
	2009-05-27	18.3	7.3
	2009-05-28	18.6	8.3
	2009-05-29	20.2	2.7
	2009-05-30	21.8	5
	2009-05-31	21.9	12.6
	2009-06-01	24.4	11.7
	2009-06-02	26	8.4
	2009-06-03	17.3	8.9
	2009-06-04	13.9	6.7
	2009-06-05	15.9	5.8
	2009-06-06	10.2	7.4
	2009-06-07	17	7.8
	2009-06-08	20.4	6.9
	2009-06-09	21.1	10.1
	2009-06-10	21.4	9.5
	2009-06-11	15.9	8.9
	2009-06-12	19.5	8.2
	2009-06-13	23.3	3.7
	2009-06-14	26.9	8.9
	2009-06-15	20.3	12.7
	2009-06-16	19.5	9.4
	2009-06-17	23	8.8
	2009-06-18	23.2	10
	2009-06-19	20.9	9.6
	2009-06-20	19.2	5.5
	2009-06-21	17.2	8.8
	2009-06-22	18.9	8.1
	2009-06-23	22.7	7.3
	2009-06-24	24.9	12.8
	2009-06-25	27	13.3
	2009-06-26	27.1	15.4
	2009-06-27	24.6	17
	2009-06-28	24.5	15.7
	2009-06-29	28.8	13.7
	2009-06-30	29	17.6
	2009-07-01	29.9	15.5
	2009-07-02	30.9	17.3
	2009-07-03	30.6	16.7
	2009-07-04	27.3	16.4
	2009-07-05	28.6	13
	2009-07-06	26.2	15.8
	2009-07-07	23.1	13
	2009-07-08	19.7	12.7
	2009-07-09	21.1	10.3
	2009-07-10	16.4	10.5
	2009-07-11	21.5	11.7
	2009-07-12	23	12.4
	2009-07-13	27	12.2
	2009-07-14	27	17.9
	2009-07-15	28.3	15.6
	2009-07-16	28.9	11.7
	2009-07-17	24.6	15.4
	2009-07-18	20.1	12.1
	2009-07-19	22.1	10.8
	2009-07-20	23.4	10.6
	2009-07-21	29.4	13.5
	2009-07-22	28.9	18.6
	2009-07-23	26.1	16.4
	2009-07-24	24.3	14.7
	2009-07-25	20.6	12.2
	2009-07-26	25.4	9.3
	2009-07-27	29.2	11.7
	2009-07-28	24.4	12.4
	2009-07-29	28.6	9.8
	2009-07-30	23.3	14.3
	2009-07-31	22.9	10.1
	2009-08-01	28.1	9.7
	2009-08-02	24.6	14.6
	2009-08-03	23.5	13.4
	2009-08-04	25.6	9.2
	2009-08-05	28	9.7
	2009-08-06	29.8	11.9
	2009-08-07	30.4	14.7
	2009-08-08	24	16.6
	2009-08-09	27.1	14.1
	2009-08-10	23.6	15.6
	2009-08-11	25	14.8
	2009-08-12	24.4	13.9
	2009-08-13	22.6	13.7
	2009-08-14	24.3	11.1
	2009-08-15	28.6	10.3
	2009-08-16	32.6	11.7
	2009-08-17	28.7	13.5
	2009-08-18	26.6	11.1
	2009-08-19	31	11.9
	2009-08-20	35.1	15.9
	2009-08-21	24.5	12.1
	2009-08-22	23.7	11.5
	2009-08-23	25.6	8.9
	2009-08-24	28.3	10.6
	2009-08-25	25.7	14.8
	2009-08-26	25.8	12.7
	2009-08-27	29.1	13.3
	2009-08-28	24.6	13.9
	2009-08-29	21.1	8.7
	2009-08-30	22.8	4.1
	2009-08-31	27	7
12CQ
	2011-09-01	40	28
	2011-09-02	40	28
	2011-09-03	40	29
	2011-09-04	40	30
	2011-09-05	40	30
	2011-09-06	39	26
	2011-09-07	25	22
	2011-09-08	25	21
	2011-09-09	25	21
	2011-09-10	28	21
	2011-09-11	32	22
	2011-09-12	30	24
	2011-09-13	30	24
	2011-09-14	27	23
	2011-09-15	30	23
	2011-09-16	34	25
	2011-09-17	34	26
	2011-09-18	22	18
	2011-09-19	18	15
	2011-09-20	18	15
	2011-09-21	18	15
	2011-09-22	18	16
	2011-09-23	21	16
	2011-09-24	24	16
	2011-09-25	26	18
	2011-09-26	28	21
	2011-09-27	26	20
	2011-09-28	20	17
	2011-09-29	22	18
	2011-09-30	23	18
	2011-10-01	20	18
	2011-10-02	19	16
	2011-10-03	19	16
	2011-10-04	22	17
	2011-10-05	25	16
	2011-10-06	27	17
	2011-10-07	27	18
	2011-10-08	30	20
	2011-10-09	29	21
	2011-10-10	27	22
	2011-10-11	22	20
	2011-10-12	22	20
	2011-10-13	23	19
	2011-10-14	24	16
	2011-10-15	22	18
	2011-10-16	23	17
	2011-10-17	24	16
	2011-10-18	23	17
	2011-10-19	19	16
	2011-10-20	19	15
	2011-10-21	20	16
	2011-10-22	18	16
	2011-10-23	17	15
	2011-10-24	20	16
	2011-10-25	20	16
	2011-10-26	18	16
	2011-10-27	16	14
	2011-10-28	18	12
	2011-10-29	21	12
	2011-10-30	20	14
	2011-10-31	18	15
	2011-11-01	18	15
	2011-11-02	17	15
	2011-11-03	18	16
	2011-11-04	19	17
	2011-11-05	21	17
	2011-11-06	20	17
	2011-11-07	21	16
	2011-11-08	21	15
	2011-11-09	19	13
	2011-11-10	22	12
	2011-11-11	23	12
	2011-11-12	19	15
	2011-11-13	17	13
	2011-11-14	16	13
	2011-11-15	15	13
	2011-11-16	15	13
	2011-11-17	16	14
	2011-11-18	19	15
	2011-11-19	21	13
	2011-11-20	21	13
	2011-11-21	20	13
	2011-11-22	20	15
	2011-11-23	21	13
	2011-11-24	21	14
	2011-11-25	22	16
	2011-11-26	20	16
	2011-11-27	20	16
	2011-11-28	20	16
	2011-11-29	20	15
	2011-11-30	13	11
	2011-12-01	14	11
	2011-12-02	16	9
	2011-12-03	14	9
	2011-12-04	11	9
	2011-12-05	12	9
	2011-12-06	12	10
	2011-12-07	11	9
	2011-12-08	9	7
	2011-12-09	9	6
	2011-12-10	8	5
	2011-12-11	9	7
	2011-12-12	11	7
	2011-12-13	11	6
	2011-12-14	10	7
	2011-12-15	11	8
	2011-12-16	9	7
	2011-12-17	10	8
	2011-12-18	10	7
	2011-12-19	11	7
	2011-12-20	9	7
	2011-12-21	9	7
	2011-12-22	9	7
	2011-12-23	10	6
	2011-12-24	11	6
	2011-12-25	10	6
	2011-12-26	10	7
	2011-12-27	9	7
	2011-12-28	10	7
	2011-12-29	10	8
	2011-12-30	10	7
	2011-12-31	11	5
	2012-01-01	11	6
	2012-01-02	8	6
	2012-01-03	7	5
	2012-01-04	6	4
	2012-01-05	7	5
	2012-01-06	9	5
	2012-01-07	9	5
	2012-01-08	9	6
	2012-01-09	10	7
	2012-01-10	9	7
	2012-01-11	8	6
	2012-01-12	8	6
	2012-01-13	8	6
	2012-01-14	8	6
	2012-01-15	9	6
	2012-01-16	9	6
	2012-01-17	9	7
	2012-01-18	9	7
	2012-01-19	9	7
	2012-01-20	8	6
	2012-01-21	7	4
	2012-01-22	7	4
	2012-01-23	8	5
	2012-01-24	8	5
	2012-01-25	9	4
	2012-01-26	10	5
	2012-01-27	10	6
	2012-01-28	10	6
	2012-01-29	8	6
	2012-01-30	11	5
	2012-01-31	13	5
	2012-02-01	11	7
	2012-02-02	9	6
	2012-02-03	12	6
	2012-02-04	14	6
	2012-02-05	12	6
	2012-02-06	10	8
	2012-02-07	9	6
	2012-02-08	11	8
	2012-02-09	8	5
	2012-02-10	10	5
	2012-02-11	11	5
	2012-02-12	12	6
	2012-02-13	11	6
	2012-02-14	10	7
	2012-02-15	10	7
	2012-02-16	10	7
	2012-02-17	9	6
	2012-02-18	9	7
	2012-02-19	10	7
	2012-02-20	13	8
	2012-02-21	13	8
	2012-02-22	13	9
	2012-02-23	13	9
	2012-02-24	13	10
	2012-02-25	11	9
	2012-02-26	9	7
	2012-02-27	8	6
	2012-02-28	12	6
	2012-02-29	11	7
	2012-03-01	12	6
	2012-03-02	13	8
	2012-03-03	13	9
	2012-03-04	13	9
	2012-03-05	16	9
	2012-03-06	15	11
	2012-03-07	10	8
	2012-03-08	9	7
	2012-03-09	10	7
	2012-03-10	10	7
	2012-03-11	10	8
	2012-03-12	15	9
	2012-03-13	17	8
	2012-03-14	16	10
	2012-03-15	17	11
	2012-03-16	19	12
	2012-03-17	24	13
	2012-03-18	24	13
	2012-03-19	22	15
	2012-03-20	24	17
	2012-03-21	23	16
	2012-03-22	16	11
	2012-03-23	18	9
	2012-03-24	20	9
	2012-03-25	23	12
	2012-03-26	25	15
	2012-03-27	23	15
	2012-03-28	20	15
	2012-03-29	17	15
	2012-03-30	18	14
	2012-03-31	22	11
	2012-04-01	17	16
	2012-04-02	17	16
	2012-04-03	18	15
	2012-04-04	19	14
	2012-04-05	17	16
	2012-04-06	19	14
	2012-04-07	18	15
	2012-04-08	18	15
	2012-04-09	17	16
	2012-04-10	17	16
	2012-04-11	19	14
	2012-04-12	18	15
	2012-04-13	20	14
	2012-04-14	20	14
	2012-04-15	22	16
	2012-04-16	20	16
	2012-04-17	22	16
	2012-04-18	23	16
	2012-04-19	25	16
	2012-04-20	28	14
	2012-04-21	30	17
	2012-04-22	30	17
	2012-04-23	28	20
	2012-04-24	23	17
	2012-04-25	28	16
	2012-04-26	30	18
	2012-04-27	29	18
	2012-04-28	24	19
	2012-04-29	26	19
	2012-04-30	28	19
13CQ
	2012-09-01	27	20
	2012-09-02	31	21
	2012-09-03	32	22
	2012-09-04	32	23
	2012-09-05	33	22
	2012-09-06	32	23
	2012-09-07	30	23
	2012-09-08	29	25
	2012-09-09	29	25
	2012-09-10	29	22
	2012-09-11	24	18
	2012-09-12	28	19
	2012-09-13	30	19
	2012-09-14	29	19
	2012-09-15	27	18
	2012-09-16	25	18
	2012-09-17	28	18
	2012-09-18	26	16
	2012-09-19	24	20
	2012-09-20	24	20
	2012-09-21	23	19
	2012-09-22	22	19
	2012-09-23	23	20
	2012-09-24	23	20
	2012-09-25	23	20
	2012-09-26	24	19
	2012-09-27	25	19
	2012-09-28	26	20
	2012-09-29	23	20
	2012-09-30	26	19
	2012-10-01	24	19
	2012-10-02	22	18
	2012-10-03	20	16
	2012-10-04	19	17
	2012-10-05	19	17
	2012-10-06	20	17
	2012-10-07	18	16
	2012-10-08	20	16
	2012-10-09	20	18
	2012-10-10	19	17
	2012-10-11	19	17
	2012-10-12	19	16
	2012-10-13	19	16
	2012-10-14	19	17
	2012-10-15	18	16
	2012-10-16	24	15
	2012-10-17	23	16
	2012-10-18	23	17
	2012-10-19	22	18
	2012-10-20	21	18
	2012-10-21	21	16
	2012-10-22	19	17
	2012-10-23	19	16
	2012-10-24	18	14
	2012-10-25	20	15
	2012-10-26	22	16
	2012-10-27	22	17
	2012-10-28	21	18
	2012-10-29	22	16
	2012-10-30	23	15
	2012-10-31	24	15
	2012-11-01	23	15
	2012-11-02	19	16
	2012-11-03	21	12
	2012-11-04	17	12
	2012-11-05	14	11
	2012-11-06	14	12
	2012-11-07	14	12
	2012-11-08	15	12
	2012-11-09	18	13
	2012-11-10	16	12
	2012-11-11	18	13
	2012-11-12	20	12
	2012-11-13	17	13
	2012-11-14	14	12
	2012-11-15	16	11
	2012-11-16	20	11
	2012-11-17	19	11
	2012-11-18	17	12
	2012-11-19	17	14
	2012-11-20	18	13
	2012-11-21	15	11
	2012-11-22	12	9
	2012-11-23	12	10
	2012-11-24	10	8
	2012-11-25	11	7
	2012-11-26	11	7
	2012-11-27	11	7
	2012-11-28	11	8
	2012-11-29	11	8
	2012-11-30	11	9
	2012-12-01	15	7
	2012-12-02	15	7
	2012-12-03	14	8
	2012-12-04	14	6
	2012-12-05	16	7
	2012-12-06	15	7
	2012-12-07	12	8
	2012-12-08	11	9
	2012-12-09	11	9
	2012-12-10	12	9
	2012-12-11	12	9
	2012-12-12	12	10
	2012-12-13	13	10
	2012-12-14	14	9
	2012-12-15	14	7
	2012-12-16	11	9
	2012-12-17	10	7
	2012-12-18	10	7
	2012-12-19	8	6
	2012-12-20	8	6
	2012-12-21	9	6
	2012-12-22	13	5
	2012-12-23	13	5
	2012-12-24	8	4
	2012-12-25	8	6
	2012-12-26	10	5
	2012-12-27	9	4
	2012-12-28	7	2
	2012-12-29	8	2
	2012-12-30	10	2
	2012-12-31	11	3
	2013-01-01	8	5
	2013-01-02	6	3
	2013-01-03	5	4
	2013-01-04	5	3
	2013-01-05	7	4
	2013-01-06	8	5
	2013-01-07	7	3
	2013-01-08	10	4
	2013-01-09	8	4
	2013-01-10	8	4
	2013-01-11	12	5
	2013-01-12	14	4
	2013-01-13	11	4
	2013-01-14	10	7
	2013-01-15	10	7
	2013-01-16	10	6
	2013-01-17	13	7
	2013-01-18	13	7
	2013-01-19	11	8
	2013-01-20	11	9
	2013-01-21	11	6
	2013-01-22	13	7
	2013-01-23	14	6
	2013-01-24	12	7
	2013-01-25	16	6
	2013-01-26	17	6
	2013-01-27	15	9
	2013-01-28	15	7
	2013-01-29	13	9
	2013-01-30	16	9
	2013-01-31	17	9
	2013-02-01	14	10
	2013-02-02	16	13
	2013-02-03	16	12
	2013-02-04	18	10
	2013-02-05	20	12
	2013-02-06	16	13
	2013-02-07	10	7
	2013-02-08	9	5
	2013-02-09	13	5
	2013-02-10	11	8
	2013-02-11	11	8
	2013-02-12	13	8
	2013-02-13	11	8
	2013-02-14	13	8
	2013-02-15	17	6
	2013-02-16	17	9
	2013-02-17	13	8
	2013-02-18	11	8
	2013-02-19	11	8
	2013-02-20	12	8
	2013-02-21	14	8
	2013-02-22	16	8
	2013-02-23	18	9
	2013-02-24	15	12
	2013-02-25	16	12
	2013-02-26	21	9
	2013-02-27	20	11
	2013-02-28	16	11
	2013-03-01	15	9
	2013-03-02	15	8
	2013-03-03	19	9
	2013-03-04	21	10
	2013-03-05	20	11
	2013-03-06	25	11
	2013-03-07	26	13
	2013-03-08	25	16
	2013-03-09	24	16
	2013-03-10	24	15
	2013-03-11	24	16
	2013-03-12	24	15
	2013-03-13	23	13
	2013-03-14	23	15
	2013-03-15	21	16
	2013-03-16	23	17
	2013-03-17	25	14
	2013-03-18	21	15
	2013-03-19	23	14
	2013-03-20	25	15
	2013-03-21	23	17
	2013-03-22	22	15
	2013-03-23	25	13
	2013-03-24	20	15
	2013-03-25	21	13
	2013-03-26	24	14
	2013-03-27	24	15
	2013-03-28	25	15
	2013-03-29	25	15
	2013-03-30	22	16
	2013-03-31	25	15
	2013-04-01	24	17
	2013-04-02	24	17
	2013-04-03	22	16
	2013-04-04	18	13
	2013-04-05	19	9
	2013-04-06	21	12
	2013-04-07	23	13
	2013-04-08	19	14
	2013-04-09	17	13
	2013-04-10	20	14
	2013-04-11	20	13
	2013-04-12	22	14
	2013-04-13	26	13
	2013-04-14	24	17
	2013-04-15	28	18
	2013-04-16	30	18
	2013-04-17	29	19
	2013-04-18	27	21
	2013-04-19	26	19
	2013-04-20	26	17
	2013-04-21	26	18
	2013-04-22	28	18
	2013-04-23	27	19
	2013-04-24	26	20
	2013-04-25	31	16
	2013-04-26	32	19
	2013-04-27	32	18
	2013-04-28	29	21
	2013-04-29	26	17
	2013-04-30	24	18
14CQ
	2013-09-01	25	20
	2013-09-02	21	19
	2013-09-03	22	20
	2013-09-04	21	18
	2013-09-05	20	18
	2013-09-06	25	19
	2013-09-07	22	19
	2013-09-08	22	19
	2013-09-09	24	21
	2013-09-10	24	20
	2013-09-11	23	20
	2013-09-12	30	20
	2013-09-13	32	21
	2013-09-14	34	23
	2013-09-15	34	24
	2013-09-16	32	24
	2013-09-17	34	25
	2013-09-18	36	24
	2013-09-19	33	23
	2013-09-20	32	23
	2013-09-21	33	23
	2013-09-22	30	23
	2013-09-23	28	19
	2013-09-24	23	20
	2013-09-25	23	18
	2013-09-26	22	17
	2013-09-27	27	16
	2013-09-28	29	18
	2013-09-29	32	19
	2013-09-30	28	18
	2013-10-01	24	19
	2013-10-02	23	20
	2013-10-03	22	18
	2013-10-04	22	19
	2013-10-05	25	18
	2013-10-06	29	17
	2013-10-07	30	19
	2013-10-08	31	19
	2013-10-09	30	19
	2013-10-10	32	19
	2013-10-11	31	20
	2013-10-12	31	19
	2013-10-13	31	19
	2013-10-14	26	16
	2013-10-15	16	14
	2013-10-16	16	13
	2013-10-17	17	13
	2013-10-18	18	15
	2013-10-19	18	16
	2013-10-20	17	15
	2013-10-21	20	15
	2013-10-22	23	15
	2013-10-23	26	14
	2013-10-24	26	15
	2013-10-25	24	15
	2013-10-26	22	17
	2013-10-27	19	16
	2013-10-28	17	15
	2013-10-29	17	14
	2013-10-30	20	15
	2013-10-31	17	15
	2013-11-01	19	15
	2013-11-02	18	15
	2013-11-03	19	15
	2013-11-04	18	15
	2013-11-05	21	14
	2013-11-06	20	15
	2013-11-07	19	16
	2013-11-08	19	15
	2013-11-09	17	14
	2013-11-10	16	13
	2013-11-11	16	13
	2013-11-12	15	13
	2013-11-13	15	12
	2013-11-14	17	13
	2013-11-15	19	13
	2013-11-16	19	12
	2013-11-17	18	12
	2013-11-18	20	13
	2013-11-19	17	13
	2013-11-20	18	14
	2013-11-21	17	13
	2013-11-22	14	10
	2013-11-23	14	7
	2013-11-24	16	8
	2013-11-25	14	9
	2013-11-26	12	9
	2013-11-27	15	9
	2013-11-28	16	8
	2013-11-29	14	9
	2013-11-30	17	8
	2013-12-01	18	8
	2013-12-02	17	10
	2013-12-03	17	9
	2013-12-04	16	10
	2013-12-05	17	9
	2013-12-06	17	9
	2013-12-07	13	11
	2013-12-08	11	8
	2013-12-09	11	9
	2013-12-10	11	8
	2013-12-11	11	8
	2013-12-12	13	8
	2013-12-13	11	8
	2013-12-14	9	7
	2013-12-15	9	7
	2013-12-16	11	5
	2013-12-17	13	6
	2013-12-18	11	5
	2013-12-19	10	6
	2013-12-20	10	6
	2013-12-21	10	6
	2013-12-22	9	4
	2013-12-23	10	7
	2013-12-24	11	6
	2013-12-25	8	6
	2013-12-26	8	6
	2013-12-27	8	6
	2013-12-28	8	6
	2013-12-29	10	5
	2013-12-30	10	6
	2013-12-31	10	4
	2014-01-01	8	6
	2014-01-02	9	5
	2014-01-03	13	5
	2014-01-04	10	6
	2014-01-05	8	6
	2014-01-06	8	6
	2014-01-07	9	6
	2014-01-08	8	6
	2014-01-09	8	6
	2014-01-10	9	6
	2014-01-11	8	6
	2014-01-12	8	6
	2014-01-13	11	5
	2014-01-14	10	6
	2014-01-15	9	7
	2014-01-16	11	6
	2014-01-17	13	5
	2014-01-18	9	6
	2014-01-19	9	6
	2014-01-20	13	4
	2014-01-21	16	4
	2014-01-22	15	5
	2014-01-23	15	7
	2014-01-24	14	8
	2014-01-25	14	10
	2014-01-26	15	9
	2014-01-27	15	7
	2014-01-28	17	8
	2014-01-29	17	5
	2014-01-30	15	9
	2014-01-31	15	9
	2014-02-01	16	10
	2014-02-02	16	10
	2014-02-03	15	8
	2014-02-04	14	11
	2014-02-05	12	10
	2014-02-06	10	8
	2014-02-07	7	4
	2014-02-08	6	4
	2014-02-09	7	4
	2014-02-10	7	3
	2014-02-11	6	4
	2014-02-12	9	4
	2014-02-13	10	4
	2014-02-14	10	5
	2014-02-15	9	6
	2014-02-16	9	6
	2014-02-17	9	5
	2014-02-18	13	4
	2014-02-19	15	5
	2014-02-20	14	7
	2014-02-21	13	9
	2014-02-22	13	10
	2014-02-23	13	10
	2014-02-24	14	9
	2014-02-25	14	8
	2014-02-26	13	11
	2014-02-27	12	11
	2014-02-28	13	11
	2014-03-01	13	10
	2014-03-02	13	9
	2014-03-03	16	9
	2014-03-04	14	9
	2014-03-05	13	10
	2014-03-06	14	11
	2014-03-07	17	10
	2014-03-08	17	10
	2014-03-09	20	10
	2014-03-10	20	11
	2014-03-11	18	14
	2014-03-12	15	13
	2014-03-13	15	10
	2014-03-14	18	10
	2014-03-15	23	10
	2014-03-16	23	12
	2014-03-17	22	16
	2014-03-18	25	16
	2014-03-19	22	13
	2014-03-20	15	10
	2014-03-21	15	11
	2014-03-22	14	11
	2014-03-23	17	12
	2014-03-24	18	11
	2014-03-25	22	11
	2014-03-26	22	15
	2014-03-27	24	15
	2014-03-28	24	13
	2014-03-29	21	15
	2014-03-30	17	15
	2014-03-31	16	14
	2014-04-01	19	14
	2014-04-02	22	14
	2014-04-03	21	15
	2014-04-04	19	16
	2014-04-05	21	14
	2014-04-06	23	14
	2014-04-07	25	16
	2014-04-08	23	17
	2014-04-09	22	18
	2014-04-10	21	19
	2014-04-11	24	19
	2014-04-12	29	18
	2014-04-13	26	18
	2014-04-14	27	20
	2014-04-15	27	21
	2014-04-16	29	21
	2014-04-17	27	22
	2014-04-18	27	20
	2014-04-19	24	17
	2014-04-20	20	17
	2014-04-21	23	15
	2014-04-22	24	17
	2014-04-23	21	18
	2014-04-24	21	18
	2014-04-25	21	17
	2014-04-26	22	13
	2014-04-27	23	16
	2014-04-28	22	15
	2014-04-29	28	15
	2014-04-30	29	17
15CQ
	2014-09-01	24	21
	2014-09-02	30	20
	2014-09-03	26	22
	2014-09-04	29	22
	2014-09-05	32	23
	2014-09-06	33	24
	2014-09-07	34	24
	2014-09-08	34	25
	2014-09-09	35	25
	2014-09-10	33	26
	2014-09-11	32	26
	2014-09-12	31	25
	2014-09-13	29	24
	2014-09-14	26	22
	2014-09-15	25	21
	2014-09-16	26	21
	2014-09-17	22	19
	2014-09-18	25	19
	2014-09-19	29	18
	2014-09-20	32	20
	2014-09-21	31	20
	2014-09-22	30	20
	2014-09-23	24	19
	2014-09-24	26	20
	2014-09-25	24	20
	2014-09-26	25	21
	2014-09-27	25	20
	2014-09-28	26	20
	2014-09-29	29	21
	2014-09-30	25	22
	2014-10-01	28	19
	2014-10-02	28	19
	2014-10-03	24	20
	2014-10-04	27	18
	2014-10-05	30	19
	2014-10-06	30	18
	2014-10-07	30	18
	2014-10-08	28	20
	2014-10-09	29	20
	2014-10-10	28	20
	2014-10-11	23	17
	2014-10-12	20	15
	2014-10-13	21	15
	2014-10-14	20	15
	2014-10-15	18	16
	2014-10-16	17	15
	2014-10-17	19	16
	2014-10-18	19	17
	2014-10-19	21	16
	2014-10-20	25	17
	2014-10-21	26	15
	2014-10-22	23	17
	2014-10-23	24	17
	2014-10-24	26	16
	2014-10-25	26	18
	2014-10-26	23	19
	2014-10-27	22	18
	2014-10-28	21	18
	2014-10-29	21	17
	2014-10-30	20	17
	2014-10-31	19	15
	2014-11-01	15	13
	2014-11-02	16	12
	2014-11-03	17	10
	2014-11-04	17	12
	2014-11-05	16	13
	2014-11-06	15	12
	2014-11-07	18	12
	2014-11-08	18	12
	2014-11-09	18	12
	2014-11-10	16	12
	2014-11-11	14	12
	2014-11-12	15	12
	2014-11-13	18	8
	2014-11-14	15	12
	2014-11-15	15	12
	2014-11-16	14	12
	2014-11-17	16	11
	2014-11-18	17	10
	2014-11-19	16	10
	2014-11-20	15	11
	2014-11-21	14	12
	2014-11-22	14	12
	2014-11-23	13	12
	2014-11-24	16	11
	2014-11-25	16	10
	2014-11-26	16	13
	2014-11-27	16	12
	2014-11-28	15	12
	2014-11-29	14	12
	2014-11-30	13	11
	2014-12-01	14	11
	2014-12-02	11	9
	2014-12-03	12	10
	2014-12-04	15	10
	2014-12-05	12	9
	2014-12-06	12	9
	2014-12-07	15	10
	2014-12-08	12	9
	2014-12-09	9	7
	2014-12-10	8	5
	2014-12-11	9	5
	2014-12-12	10	6
	2014-12-13	10	6
	2014-12-14	8	6
	2014-12-15	8	5
	2014-12-16	10	4
	2014-12-17	9	6
	2014-12-18	12	4
	2014-12-19	11	5
	2014-12-20	9	6
	2014-12-21	11	4
	2014-12-22	11	6
	2014-12-23	11	5
	2014-12-24	9	7
	2014-12-25	10	8
	2014-12-26	10	7
	2014-12-27	12	6
	2014-12-28	15	5
	2014-12-29	13	5
	2014-12-30	12	6
	2014-12-31	10	7
	2015-01-01	9	7
	2015-01-02	12	8
	2015-01-03	12	8
	2015-01-04	9	7
	2015-01-05	9	5
	2015-01-06	11	5
	2015-01-07	10	8
	2015-01-08	10	6
	2015-01-09	12	7
	2015-01-10	12	7
	2015-01-11	14	7
	2015-01-12	15	5
	2015-01-13	13	6
	2015-01-14	12	9
	2015-01-15	13	8
	2015-01-16	13	9
	2015-01-17	12	9
	2015-01-18	14	8
	2015-01-19	14	8
	2015-01-20	16	7
	2015-01-21	16	7
	2015-01-22	15	8
	2015-01-23	14	11
	2015-01-24	14	11
	2015-01-25	14	12
	2015-01-26	13	11
	2015-01-27	11	9
	2015-01-28	9	6
	2015-01-29	8	6
	2015-01-30	8	6
	2015-01-31	8	5
	2015-02-01	12	6
	2015-02-02	11	7
	2015-02-03	11	6
	2015-02-04	11	7
	2015-02-05	13	5
	2015-02-06	12	7
	2015-02-07	11	8
	2015-02-08	12	7
	2015-02-09	12	7
	2015-02-10	15	7
	2015-02-11	15	7
	2015-02-12	15	7
	2015-02-13	14	10
	2015-02-14	18	11
	2015-02-15	19	11
	2015-02-16	20	11
	2015-02-17	17	12
	2015-02-18	18	14
	2015-02-19	19	13
	2015-02-20	18	12
	2015-02-21	17	13
	2015-02-22	17	10
	2015-02-23	18	10
	2015-02-24	16	11
	2015-02-25	16	12
	2015-02-26	14	11
	2015-02-27	14	8
	2015-02-28	13	8
	2015-03-01	13	8
	2015-03-02	13	9
	2015-03-03	12	8
	2015-03-04	12	8
	2015-03-05	13	8
	2015-03-06	17	9
	2015-03-07	19	10
	2015-03-08	20	9
	2015-03-09	15	12
	2015-03-10	17	12
	2015-03-11	22	9
	2015-03-12	20	14
	2015-03-13	17	14
	2015-03-14	20	13
	2015-03-15	22	13
	2015-03-16	21	16
	2015-03-17	22	17
	2015-03-18	20	16
	2015-03-19	19	15
	2015-03-20	22	13
	2015-03-21	21	15
	2015-03-22	23	17
	2015-03-23	23	16
	2015-03-24	25	15
	2015-03-25	23	16
	2015-03-26	23	18
	2015-03-27	24	16
	2015-03-28	25	17
	2015-03-29	29	16
	2015-03-30	30	20
	2015-03-31	32	21
	2015-04-01	30	24
	2015-04-02	30	20
	2015-04-03	30	22
	2015-04-04	27	16
	2015-04-05	17	14
	2015-04-06	15	12
	2015-04-07	16	12
	2015-04-08	17	13
	2015-04-09	19	13
	2015-04-10	24	14
	2015-04-11	25	14
	2015-04-12	24	14
	2015-04-13	27	13
	2015-04-14	29	17
	2015-04-15	30	16
	2015-04-16	27	19
	2015-04-17	27	21
	2015-04-18	22	16
	2015-04-19	24	15
	2015-04-20	25	17
	2015-04-21	22	16
	2015-04-22	19	15
	2015-04-23	21	15
	2015-04-24	25	16
	2015-04-25	27	18
	2015-04-26	28	18
	2015-04-27	30	19
	2015-04-28	34	21
	2015-04-29	32	23
	2015-04-30	27	20
16CQ
	2015-09-01	32	25
	2015-09-02	34	25
	2015-09-03	32	25
	2015-09-04	31	24
	2015-09-05	27	23
	2015-09-06	31	24
	2015-09-07	32	23
	2015-09-08	31	24
	2015-09-09	30	24
	2015-09-10	30	26
	2015-09-11	22	19
	2015-09-12	24	18
	2015-09-13	24	20
	2015-09-14	25	20
	2015-09-15	29	21
	2015-09-16	26	21
	2015-09-17	21	19
	2015-09-18	21	19
	2015-09-19	21	18
	2015-09-20	25	20
	2015-09-21	26	21
	2015-09-22	23	19
	2015-09-23	27	20
	2015-09-24	22	19
	2015-09-25	22	19
	2015-09-26	24	20
	2015-09-27	23	20
	2015-09-28	22	19
	2015-09-29	25	20
	2015-09-30	25	18
	2015-10-01	21	17
	2015-10-02	25	16
	2015-10-03	20	17
	2015-10-04	20	17
	2015-10-05	22	18
	2015-10-06	23	18
	2015-10-07	24	19
	2015-10-08	23	17
	2015-10-09	25	19
	2015-10-10	26	18
	2015-10-11	26	17
	2015-10-12	27	18
	2015-10-13	27	17
	2015-10-14	27	17
	2015-10-15	27	18
	2015-10-16	29	19
	2015-10-17	24	19
	2015-10-18	24	19
	2015-10-19	24	18
	2015-10-20	26	18
	2015-10-21	28	19
	2015-10-22	28	19
	2015-10-23	24	20
	2015-10-24	23	20
	2015-10-25	23	21
	2015-10-26	20	15
	2015-10-27	18	16
	2015-10-28	19	16
	2015-10-29	19	16
	2015-10-30	18	15
	2015-10-31	19	13
	2015-11-01	19	13
	2015-11-02	21	13
	2015-11-03	21	16
	2015-11-04	19	17
	2015-11-05	17	15
	2015-11-06	19	16
	2015-11-07	21	16
	2015-11-08	19	17
	2015-11-09	20	16
	2015-11-10	18	16
	2015-11-11	17	15
	2015-11-12	17	14
	2015-11-13	19	14
	2015-11-14	19	16
	2015-11-15	17	15
	2015-11-16	19	15
	2015-11-17	18	17
	2015-11-18	17	15
	2015-11-19	18	14
	2015-11-20	20	15
	2015-11-21	21	17
	2015-11-22	21	18
	2015-11-23	18	16
	2015-11-24	20	14
	2015-11-25	16	11
	2015-11-26	15	11
	2015-11-27	14	11
	2015-11-28	14	10
	2015-11-29	16	10
	2015-11-30	15	11
	2015-12-01	14	12
	2015-12-02	14	12
	2015-12-03	14	10
	2015-12-04	13	9
	2015-12-05	13	10
	2015-12-06	14	8
	2015-12-07	16	9
	2015-12-08	14	11
	2015-12-09	15	11
	2015-12-10	16	13
	2015-12-11	14	12
	2015-12-12	13	10
	2015-12-13	12	9
	2015-12-14	10	7
	2015-12-15	9	6
	2015-12-16	11	5
	2015-12-17	12	5
	2015-12-18	10	8
	2015-12-19	8	7
	2015-12-20	10	7
	2015-12-21	10	7
	2015-12-22	11	7
	2015-12-23	11	7
	2015-12-24	10	7
	2015-12-25	11	7
	2015-12-26	12	6
	2015-12-27	14	5
	2015-12-28	11	8
	2015-12-29	10	8
	2015-12-30	11	9
	2015-12-31	13	9
	2016-01-01	13	10
	2016-01-02	14	8
	2016-01-03	13	8
	2016-01-04	14	8
	2016-01-05	15	8
	2016-01-06	11	10
	2016-01-07	12	8
	2016-01-08	10	8
	2016-01-09	9	7
	2016-01-10	11	8
	2016-01-11	13	9
	2016-01-12	11	8
	2016-01-13	9	8
	2016-01-14	10	8
	2016-01-15	12	8
	2016-01-16	11	8
	2016-01-17	13	7
	2016-01-18	12	8
	2016-01-19	11	8
	2016-01-20	9	6
	2016-01-21	8	6
	2016-01-22	7	2
	2016-01-23	2	0
	2016-01-24	5	0
	2016-01-25	7	2
	2016-01-26	8	3
	2016-01-27	7	4
	2016-01-28	8	4
	2016-01-29	9	5
	2016-01-30	11	4
	2016-01-31	8	5
	2016-02-01	7	5
	2016-02-02	8	5
	2016-02-03	9	5
	2016-02-04	11	6
	2016-02-05	11	6
	2016-02-06	13	5
	2016-02-07	16	4
	2016-02-08	17	5
	2016-02-09	15	9
	2016-02-10	14	9
	2016-02-11	15	11
	2016-02-12	15	12
	2016-02-13	11	8
	2016-02-14	7	4
	2016-02-15	7	4
	2016-02-16	9	5
	2016-02-17	11	4
	2016-02-18	14	5
	2016-02-19	14	8
	2016-02-20	13	9
	2016-02-21	11	7
	2016-02-22	11	7
	2016-02-23	12	8
	2016-02-24	12	8
	2016-02-25	14	8
	2016-02-26	16	7
	2016-02-27	20	8
	2016-02-28	21	10
	2016-02-29	23	10
	2016-03-01	23	11
	2016-03-02	21	14
	2016-03-03	22	14
	2016-03-04	23	13
	2016-03-05	23	14
	2016-03-06	25	15
	2016-03-07	22	18
	2016-03-08	17	13
	2016-03-09	12	8
	2016-03-10	11	8
	2016-03-11	15	9
	2016-03-12	16	10
	2016-03-13	15	10
	2016-03-14	16	11
	2016-03-15	18	12
	2016-03-16	20	13
	2016-03-17	20	13
	2016-03-18	23	13
	2016-03-19	23	14
	2016-03-20	21	15
	2016-03-21	18	14
	2016-03-22	18	14
	2016-03-23	14	11
	2016-03-24	15	10
	2016-03-25	19	10
	2016-03-26	19	11
	2016-03-27	23	10
	2016-03-28	19	13
	2016-03-29	18	14
	2016-03-30	18	12
	2016-03-31	21	14
	2016-04-01	23	14
	2016-04-02	24	17
	2016-04-03	26	17
	2016-04-04	28	17
	2016-04-05	23	19
	2016-04-06	19	15
	2016-04-07	25	15
	2016-04-08	20	17
	2016-04-09	21	16
	2016-04-10	23	16
	2016-04-11	27	16
	2016-04-12	24	18
	2016-04-13	25	17
	2016-04-14	22	17
	2016-04-15	23	14
	2016-04-16	27	15
	2016-04-17	23	13
	2016-04-18	26	15
	2016-04-19	25	17
	2016-04-20	23	17
	2016-04-21	21	15
	2016-04-22	19	15
	2016-04-23	23	16
	2016-04-24	20	16
	2016-04-25	20	16
	2016-04-26	23	16
	2016-04-27	26	17
	2016-04-28	28	19
	2016-04-29	25	19
	2016-04-30	26	18
