# Supplementary material for: Joint QTL mapping and transcriptome sequencing analysis reveal candidate flowering time genes in Brassica napus L
Source: BMC Genomics. 2019 Jan 9;20:21. doi: 10.1186/s12864-018-5356-8 (PMC6325782; doi:10.1186/s12864-018-5356-8)
Supplement: Supplementary file 2 — Table S2. Primers used for qRT-PCR verification. In total, 47 DEGs were selected to confirm the accuracy and reliability of RNA-Seq data used in this study. (XLSX 12 kb) [file 12864_2018_5356_MOESM2_ESM.xlsx]

## Sheet: Sheet1
Table S2 Primers used for qRT-PCR verification. In total, 47 DEGs were selected to confirm the accuracy and and reliability of RNA-Seq data used in this study.
Order	Gene ID	Primer sequences (Forward)	Primer sequences (Reverse)	Function discription
1	BnaA02g17670D	TGTCCTCACTTGCTTGTGCCT	CTCATTCGCATCTGTCCTCG	12-oxophytodienoate reductase 1 (OPR1)
2	BnaA01g26200D	AGGGGAAGGAAGTAACCAGATGAAG	CAGTCCATATGCTCTTCAGGAGTTCA	ABRE binding factor 4 (ABF4)
3	BnaC01g33900D	CACTTTCTACAATGAGCTCCGTATC	GAGACACACCATCACCAGAATCA	actin 2 (ACT2)
4	BnaC02g00690D	GTCGTGACCTCACTGATTCCCT	TGATGACTTGTCCGTCAGGTAGC	actin 7 (ACT7)
5	BnaA06g24000D	GATTCTCAAGCATTACGAAGTACAAC	ATCAGTCTTGAACTGCTCTTCCA	AGAMOUS-like 31 (AGL31)
6	BnaA05g05000D	GGAAGAGGGAGAGTGGAGATGAA	GTTGTTGTAGCAACGATGATACCGT	AGAMOUS-like 6 (AGL6)
7	BnaA05g05000D	GGAGAGTGGAGATGAAGAGGATAGA	TCAGGTTGTTGTAGCAACGATGATA	AGAMOUS-like 6 (AGL6)
8	BnaA09g05500D	ATGTTCGAATCCATATCAGCGCTCC	TGGTTCAATCAACGACGATGCAC	AGAMOUS-like 8 (AGL8)
9	BnaA09g05500D	AATCCATATCAGCGCTCCAGAA	GAGTTTGGTTCAATCAACGACGA	AGAMOUS-like 8 (AGL8)
10	BnaC02g08540D	AGCTGGTTGCAGCCGACAGT	ATACGCAAGCTGCACATAGTCG	AILP1
11	BnaC03g03390D	ATTGCGGGTAATCCTCTAACTCA	TGTTACCCTCACGACCTTCCTCAT	basic helix-loop-helix (bHLH) DNA-binding superfamily protein
12	BnaC03g03390D	CGGGCTTACTCTGTGGGATG	CCGCTCTACGGGTTATTATTTGT	basic helix-loop-helix (bHLH) DNA-binding superfamily protein
13	BnaC01g33010D	TCTGCCCCCAATAGATCGTCTT	CTCATTCAGTTTCTCCCTCCTCA	basic Helix-Loop-Helix 121 (bHLH121)
14	BnaC03g71240D	CCCTGAAGAGCTCACCAACC	AGAACCAGCAGCCGCATTG	binding to TOMV RNA 1L (long form) (BTR1L)
15	BnaA01g31420D	GAACGGAGACTTCGCGGATTTG	CCTGACGTCTTCGAGCCTTGC	BZIP28
16	BnaA01g13330D	GACAACGTCGTCCACCATGTC	TTCCCTTGACATCCTCCATCG	calcium-dependent protein kinase 6 (CDPK6)
17	BnaC07g45520D	AAACCGCTCTAGTTCCACCAACACT	TGTAGAGATCACGAATGTTTGGGGT	calmodulin-domain protein kinase 5 (CPK5)
18	BnaA02g01280D	TGAAGCCTCAGCTAGGTGGTG	TGTGTACCGAAAAAGATTGTAACTT	CCCH-type zinc finger protein with ARM repeat domain
19	BnaC02g11400D	AACCGCCTCTTCTGAGTTTATGT	CTTCCTGTTCTTTCGCTTCTCTCTG	CONSTANS-like 5 (COL5)
20	BnaC02g11400D	TAACCGCCTCTTCTGAGTTTATGT	TAACGTATCGTCTTCTCGAACTTCC	CONSTANS-like 5 (COL5)
21	BnaC02g02440D	GAGGCCACCGTTGAGCTTAA	GACGAGGTAGATGATTGTGAGAGAC	CONSTITUTIVE EXPRESSION OF VSP 1 (CEV1)
22	BnaC03g02050D	CAGTGGGAGGCTGACATTTCT	GAATGATGAACTGGTTGGTGAAT	CONSTITUTIVE EXPRESSION OF VSP 1 (CEV1)
23	BnaC03g01380D	CACCCTCCTCAGCCAATTCCC	ATCCGCCTTTAGTTTTCCCGTT	CONSTITUTIVE TRIPLE RESPONSE 1 (CTR1)
24	BnaC01g33070D	AGGTGTATCCCATTTGGCTTTG	CATCATCCGTGTCTCGTTGTCT	DWARF 1 (DWF1)
25	BnaC01g37340D	GGAGTTTAGGTCCGGGTCCT	CAAAGACACCTGCTGAACATCG	eif4a-2 (EIF4A-2)
26	BnaC06g03860D	CTACCGTCACCGCCAATCACA	CCAGACGCGAGCTTTCTTCCA	ethylene responsive element binding factor 3 (ERF3)
27	BnaC06g03860D	CCAATCACAACGCATCCATCA	CAGACGCGAGCTTTCTTCCAT	ethylene responsive element binding factor 3 (ERF3)
28	BnaC01g35070D	CGGCGATAAAGCCAAACTCAAC	AACTCGTCCCCGCTCCCCACTC	ethylene-responsive element binding protein (EBP)
29	BnaC02g04790D	CCCTATGCAAATGCCTCCTCAC	AAAGGCGGCGGCTGCTGT	FY
30	BnaC02g00320D	ACGAAGCCCATTTTTTGTATCA	GCAATCGAAATGGGTTAAACTG	G-box regulating factor 6 (GRF6)
31	BnaC01g33330D	TACAAACACCAGAGGGAAAGGG	ACCTACTCCAGGCTTCTTAGAACTC	HAT3.1
32	BnaC03g00940D	CGTTAGCGAGGTTATACTACCAAAT	AGGATCGAAGACACTCCCAATG	LHY/CCA1-like 1 (LCL1)
33	BnaAnng34960D	CGACAGAACGATGAACACCA	TTGCTTTGTCTGAGGGTTGTT	myb domain protein 1 (MYB1)
34	BnaCnng71630D	GATGAGGAAGACTCCGATGATGAC	GTGACATGGCTGACACCAGTGAT	Nascent polypeptide-associated complex (NAC), alpha subunit family protein
35	BnaA06g16420D	GCGTCTATGTCCAGCCTCCGT	ACTTGCCCGTCAAGATTCCCTT	nuclear factor Y, subunit C4 (NF-YC4)
36	BnaC01g35830D	TTAAAAAGAAAGCTACCGAAGGC	GGTTACGTGGACACAACACACAAT	phospholipase D alpha 1 (PLDALPHA1)
37	BnaC02g03470D	ATGGAGTCCCTATGGATGCGAG	AAGGGCAGTAACAATGTAACGAGT	pseudo-response regulator 7 (PRR7)
38	BnaC01g28440D	GAATCTCTCGTCCCCTCTCCG	GAGCGGTGAAAGGAATCGAA	pyruvate dehydrogenase complex E1 alpha subunit (E1 ALPHA)
39	BnaC01g34460D	TTGTCCCCACCATTGTTTCCGC	AACTTCTTCCCCTCAGCCAAATCCC	receptor for activated C kinase 1C (RACK1C_AT)
40	BnaAnng20420D	GTGTAGATGCTGCCGCTGTG	AAAAGAGACTCATATATAAGATAAAAACGAT	related to AP2 2 (RAP2.2)
41	BnaC01g39000D	TCTGGAAAAATAGAGAGCAAAGGGC	GAACGCCTTTCTTCAGCTTCTCCTT	S1FA-like DNA-binding protein
42	BnaC01g34220D	CTTCCATGCCGCGTGGTCTG	CGGATCACCAATCTCCAAGTTTCTAT	sequence-specific DNA binding transcription factors
43	BnaA02g17040D	CGACAGCCAACGATGATG	GCGGAAGAGGAAGAAGAAAAG	TIFY10B
44	BnaA06g21270D	GAAGAAGTTCCATCAGCATCTTACA	GAGAATTTAAGGGAGGATAGGGC	Transducin/WD40 repeat-like superfamily protein
45	BnaC02g05070D	ATCCTCCCAGACTCGGACGG	GGAGTTCCAATCACTTATCCCCAA	TRANSPARENT TESTA 4 (TT4)
46	BnaA07g25310D	TGGTAGGGGGAGTGATAGGGGA	TGCGGGTTGCTAGGACTTGGAA	TWIN SISTER OF FT (TSF)
47	BnaC03g06280D	GGATGGCGGTGGGGGAGTTA	GCAGCCAACAATGGGACAGGAG	zinc ion binding
