# Supplementary material for: Joint QTL mapping and transcriptome sequencing analysis reveal candidate flowering time genes in Brassica napus L
Source: BMC Genomics. 2019 Jan 9;20:21. doi: 10.1186/s12864-018-5356-8 (PMC6325782; doi:10.1186/s12864-018-5356-8)
Supplement: Supplementary file 3 — Table S3. Correlation of flowering times among the six environments. 09Gi: Germany in 2009; 12Cq: Chongqing in 2012; 13Cq: Chongqing in 2013; 14Cq: Chongqing in 2014; 15Cq: Chongqing in 2015; 16Cq: Chongqing in 2016. **Represents significance at the P = 0.01 level. (XLSX 8 kb) [file 12864_2018_5356_MOESM3_ESM.xlsx]

## Sheet: Sheet1
Table S3 Correlations of flowering time among six environments.
Environments	Cq12FT	Cq13FT	Cq14FT	Cq15FT	Cq16FT
Gi09FT	0.376**	0.353**	0.309**	0.255**	0.342**
Cq12FT		0.749**	0.715**	0.704**	0.630**
Cq13FT			0.766**	0.731**	0.671**
Cq14FT				0.756**	0.682**
Cq15FT					0.725**
Note: 09Gi: Germany in 2009; 12Cq: Chongqing in 2012; 13Cq: Chongqing in 2013; 14Cq: Chongqing in 2014; 15Cq: Chongqing in 2015; 16Cq: Chongqing in 2016. ** Represents significance at P = 0.01 level
