# Supplementary material for: Joint QTL mapping and transcriptome sequencing analysis reveal candidate flowering time genes in Brassica napus L
Source: BMC Genomics. 2019 Jan 9;20:21. doi: 10.1186/s12864-018-5356-8 (PMC6325782; doi:10.1186/s12864-018-5356-8)
Supplement: Supplementary file 4 — Table S4. Genes detected in QTL regions. In total, 3436 genes were detected in QTL regions. (XLSX 199 kb) [file 12864_2018_5356_MOESM4_ESM.xlsx]

## Sheet: Sheet1
Table S4 Genes detected in QTL regions. In total, 3436 genes were detected in QTL regions.
Chr.	start	end	Genes	AGI	Gene functions
A02	19651840	19653174	BnaA02g26610D	AT2G02870	Galactose oxidase/kelch repeat superfamily protein
A02	19654811	19656775	BnaA02g26620D	AT2G02880	mucin-related
A02	19658010	19662222	BnaA02g26630D	AT2G02910	Protein of unknown function (DUF616)
A02	19664627	19665874	BnaA02g26640D	AT2G02950	phytochrome kinase substrate 1 (PKS1)
A02	19668879	19670702	BnaA02g26650D	AT2G02980	ORGANELLE TRANSCRIPT PROCESSING 85 (OTP85)
A02	19675191	19676211	BnaA02g26660D	AT2G02990	ribonuclease 1 (RNS1)
A02	19680293	19681271	BnaA02g26670D	AT2G03090	expansin A15 (EXPA15)
A02	19687823	19690067	BnaA02g26680D	AT2G03120	signal peptide peptidase (SPP)
A02	19697221	19697718	BnaA02g26690D	AT2G03150	embryo defective 1579 (emb1579)
A02	19698778	19699175	BnaA02g26700D	-	-
A02	19699765	19703257	BnaA02g26710D	AT2G03240	EXS (ERD1/XPR1/SYG1) family protein
A02	19731587	19731619	BnaA02g26720D	-	-
A02	19734262	19740658	BnaA02g26730D	AT5G67100	INCURVATA2 (ICU2)
A02	19742049	19744232	BnaA02g26740D	AT5G67090	Subtilisin-like serine endopeptidase family protein
A02	19753944	19754265	BnaA02g26750D	AT1G17070	GC-rich sequence DNA-binding factor-like protein with Tuftelin interacting domain
A02	19758400	19759499	BnaA02g26760D	AT2G03290	emp24/gp25L/p24 family/GOLD family protein
A02	19760653	19761715	BnaA02g26770D	AT2G03300	Toll-Interleukin-Resistance (TIR) domain family protein
A02	19774946	19775956	BnaA02g26780D	AT3G11810	unknown protein
A02	19776474	19776539	BnaA02g26790D	-	-
A02	19779392	19779848	BnaA02g26800D	-	-
A02	19789053	19791021	BnaA02g26810D	AT2G01490	phytanoyl-CoA dioxygenase (PhyH) family protein
A02	19792541	19795024	BnaA02g26820D	AT1G52950	Nucleic acid-binding, OB-fold-like protein
A02	19795846	19796677	BnaA02g26830D	-	-
A02	19798785	19799830	BnaA02g26840D	-	-
A02	19806145	19808946	BnaA02g26850D	AT2G01480	O-fucosyltransferase family protein
A02	19814515	19814828	BnaA02g26860D	-	-
A02	19814893	19815005	BnaA02g26870D	-	-
A02	19815072	19815578	BnaA02g26880D	-	-
A02	19822872	19825015	BnaA02g26890D	AT2G01470	SEC12P-like 2 protein (STL2P)
A02	19825497	19831747	BnaA02g26900D	AT2G01460	P-loop containing nucleoside triphosphate hydrolases superfamily protein
A02	19843828	19846330	BnaA02g26910D	AT2G01450	MAP kinase 17 (MPK17)
A02	19846522	19847086	BnaA02g26920D	-	-
A02	19862770	19865079	BnaA02g26930D	AT2G01430	homeobox-leucine zipper protein 17 (HB17)
A02	19881326	19883982	BnaA02g26940D	AT2G01420	PIN-FORMED 4 (PIN4)
A02	19909373	19910197	BnaA02g26950D	AT2G01400	unknown protein
A02	19916157	19916402	BnaA02g26960D	-	-
A02	19917786	19919618	BnaA02g26970D	AT2G01350	quinolinate phoshoribosyltransferase (QPT)
A02	19919868	19920977	BnaA02g26980D	AT2G01340	At17.1
A02	19938393	19941534	BnaA02g26990D	AT2G01320	ABC-2 type transporter family protein
A02	19944510	19944968	BnaA02g27000D	AT2G01300	unknown protein
A02	19946282	19947085	BnaA02g27010D	AT2G01290	ribose-5-phosphate isomerase 2 (RPI2)
A02	19949417	19950427	BnaA02g27020D	AT2G01275	RING/FYVE/PHD zinc finger superfamily protein
A02	19950807	19953412	BnaA02g27030D	AT2G01270	quiescin-sulfhydryl oxidase 2 (QSOX2)
A02	19960442	19962415	BnaA02g27040D	AT2G01260	Protein of unknown function (DUF789)
A02	19965147	19966917	BnaA02g27050D	AT1G35180	TRAM, LAG1 and CLN8 (TLC) lipid-sensing domain containing protein
A02	19980808	19981247	BnaA02g27060D	AT3G09740	syntaxin of plants 71 (SYP71)
A02	19985185	19986426	BnaA02g27070D	AT2G01250	Ribosomal protein L30/L7 family protein
A02	19990190	19991244	BnaA02g27080D	AT2G01240	Reticulon family protein
A02	19996273	19997025	BnaA02g27090D	AT2G01240	Reticulon family protein
A02	20007515	20008248	BnaA02g27100D	AT2G01240	Reticulon family protein
A02	20012167	20013194	BnaA02g27110D	AT2G03330	unknown protein
A02	20013255	20013407	BnaA02g27120D	-	-
A02	20025623	20027901	BnaA02g27130D	AT2G01170	bidirectional amino acid transporter 1 (BAT1)
A02	20044496	20046087	BnaA02g27140D	AT2G01140	Aldolase superfamily protein
A02	20046642	20049622	BnaA02g27150D	AT2G01120	origin recognition complex subunit 4 (ORC4)
A02	20049724	20051025	BnaA02g27160D	AT2G01110	ALBINO AND PALE GREEN 2 (APG2)
A02	20054392	20055090	BnaA02g27170D	AT2G01100	unknown protein
A02	20056648	20057729	BnaA02g27180D	AT1G15120	Ubiquinol-cytochrome C reductase hinge protein
A02	20057909	20058688	BnaA02g27190D	AT1G15190	Fasciclin-like arabinogalactan family protein
A02	20059204	20060358	BnaA02g27200D	AT2G01080	Late embryogenesis abundant (LEA) hydroxyproline-rich glycoprotein family
A02	20061101	20062665	BnaA02g27210D	AT2G01070	Lung seven transmembrane receptor family protein
A02	20068494	20071838	BnaA02g27220D	AT5G59810	SBT5.4
A02	20075156	20076441	BnaA02g27230D	AT4G15950	NRPD4
A02	20076832	20078869	BnaA02g27240D	AT5G60380	Protein of Unknown Function (DUF239)
A02	20091920	20092881	BnaA02g27250D	AT2G03710	SEPALLATA 4 (SEP4)
A02	20103590	20105158	BnaA02g27260D	AT2G03730	ACT domain repeat 5 (ACR5)
A02	20114696	20115700	BnaA02g27270D	AT2G03750	P-loop containing nucleoside triphosphate hydrolases superfamily protein
A02	20142939	20143421	BnaA02g27280D	AT2G03760	sulphotransferase 12 (SOT12)
A02	20143508	20143910	BnaA02g27290D	AT2G03760	sulphotransferase 12 (SOT12)
A02	20151750	20152730	BnaA02g27300D	AT2G03760	sulphotransferase 12 (SOT12)
A02	20156074	20157699	BnaA02g27310D	AT2G03800	GEKO1 (GEK1)
A02	20157938	20163893	BnaA02g27320D	AT2G03810	18S pre-ribosomal assembly protein gar2-related
A02	20166429	20167214	BnaA02g27330D	AT2G03830	root meristem growth factor 8 (RGF8)
A02	20168860	20169210	BnaA02g27340D	AT5G42146	unknown protein
A02	20169682	20170631	BnaA02g27350D	AT2G03840	tetraspanin13 (TET13)
A02	20170811	20172077	BnaA02g27360D	AT2G03870	Small nuclear ribonucleoprotein family protein
A02	20176465	20177718	BnaA02g27370D	AT2G02030	F-box family protein
A02	20184140	20186210	BnaA02g27380D	AT2G03980	GDSL-like Lipase/Acylhydrolase superfamily protein
A02	20190981	20194937	BnaA02g27390D	AT2G03980	GDSL-like Lipase/Acylhydrolase superfamily protein
A02	20195968	20196742	BnaA02g27400D	AT3G29800	P-loop containing nucleoside triphosphate hydrolases superfamily protein
A02	20197444	20199166	BnaA02g27410D	AT2G04025	root meristem growth factor 3 (RGF3)
A02	20210349	20210717	BnaA02g27420D	AT2G04045	Defensin-like (DEFL) family protein
A02	20216624	20216997	BnaA02g27430D	AT2G04925	Putative membrane lipoprotein
A02	20218185	20218597	BnaA02g27440D	-	-
A02	20223244	20223693	BnaA02g27450D	AT2G04045	Defensin-like (DEFL) family protein
A02	20240062	20240601	BnaA02g27460D	AT2G04038	basic leucine-zipper 48 (bZIP48)
A02	20248033	20249753	BnaA02g27470D	AT3G25540	LONGEVITY ASSURANCE GENE 1 (LAG1)
A02	20255571	20256380	BnaA02g27480D	AT3G25545	unknown protein
A02	20256917	20261597	BnaA02g27490D	AT3G25560	NSP-interacting kinase 2 (NIK2)
A02	20262017	20263572	BnaA02g27500D	AT3G25560	NSP-interacting kinase 2 (NIK2)
A02	20269025	20269714	BnaA02g27510D	-	-
A02	20278846	20281270	BnaA02g27520D	AT3G25585	aminoalcoholphosphotransferase (AAPT2)
A02	20288724	20290598	BnaA02g27530D	AT3G25590	unknown protein
A02	20292526	20292975	BnaA02g27540D	AT3G25597	unknown protein
A02	20295609	20300705	BnaA02g27550D	AT3G25610	ATPase E1-E2 type family protein / haloacid dehalogenase-like hydrolase family protein
A02	20316321	20319317	BnaA02g27560D	AT3G25620	ABC-2 type transporter family protein
A02	20345703	20346500	BnaA02g27570D	AT3G25640	Protein of unknown function, DUF617
A02	20352468	20352743	BnaA02g27580D	AT3G25655	inflorescence deficient in abscission (IDA)-like 1 (IDL1)
A02	20357802	20358805	BnaA02g27590D	AT3G25660	Amidase family protein
A02	20360790	20362151	BnaA02g27600D	AT3G25700	Eukaryotic aspartyl protease family protein
A02	20363777	20363971	BnaA02g27610D	-	-
A02	20365531	20366204	BnaA02g27620D	AT2G03310	unknown protein
A02	20406412	20407386	BnaA02g27630D	AT3G25730	ethylene response DNA binding factor 3 (EDF3)
A02	20408432	20411604	BnaA02g27640D	AT4G15330	cytochrome P450, family 705, subfamily A, polypeptide 1 (CYP705A1)
A02	20414078	20414555	BnaA02g27650D	AT3G25855	Copper transport protein family
A02	20431253	20431717	BnaA02g27660D	AT3G25870	unknown protein
A02	20432459	20432809	BnaA02g27670D	AT3G25882	NIM1-interacting 2 (NIMIN-2)
A02	20445387	20446231	BnaA02g27680D	AT3G25890	Integrase-type DNA-binding superfamily protein
A02	20451223	20451504	BnaA02g27690D	AT3G25905	CLAVATA3/ESR-RELATED 27 (CLE27)
A02	20454065	20454592	BnaA02g27700D	-	-
A02	20473084	20476854	BnaA02g27710D	AT3G25910	FUNCTIONS IN: zinc ion binding
A02	20477698	20479223	BnaA02g27720D	AT3G25930	Adenine nucleotide alpha hydrolases-like superfamily protein
A02	20483621	20485732	BnaA02g27730D	AT3G25970	Pentatricopeptide repeat (PPR) superfamily protein
A02	20486873	20488524	BnaA02g27740D	AT3G25990	Homeodomain-like superfamily protein
A02	20489260	20490520	BnaA02g27750D	AT3G26000	Ribonuclease inhibitor
A02	20494992	20499746	BnaA02g27760D	AT3G26030	serine/threonine protein phosphatase 2A 55 kDa regulatory subunit B prime delta (ATB' DELTA)
A02	20502519	20504980	BnaA02g27770D	AT3G26050	TPX2 (targeting protein for Xklp2) protein family
A02	20520310	20522662	BnaA02g27780D	AT3G26100	Regulator of chromosome condensation (RCC1) family protein
A02	20529496	20529852	BnaA02g27790D	AT3G26110	Anther-specific protein agp1-like
A02	20532818	20535637	BnaA02g27800D	AT3G26120	terminal EAR1-like 1 (TEL1)
A02	20540145	20540300	BnaA02g27810D	AT3G26140	Cellulase (glycosyl hydrolase family 5) protein
A02	20540414	20543389	BnaA02g27820D	AT3G26140	Cellulase (glycosyl hydrolase family 5) protein
A02	20546781	20548179	BnaA02g27830D	AT3G26170	cytochrome P450, family 71, subfamily B, polypeptide 19 (CYP71B19)
A02	20559605	20561847	BnaA02g27840D	AT3G18230	Octicosapeptide/Phox/Bem1p family protein
A02	20569074	20569506	BnaA02g27850D	-	-
A02	20574912	20576638	BnaA02g27860D	AT3G26200	cytochrome P450, family 71, subfamily B, polypeptide 22 (CYP71B22)
A02	20581923	20585715	BnaA02g27870D	AT3G26210	cytochrome P450, family 71, subfamily B, polypeptide 23 (CYP71B23)
A02	20587354	20589725	BnaA02g27880D	AT3G26220	cytochrome P450, family 71, subfamily B, polypeptide 3 (CYP71B3)
A02	20589896	20591472	BnaA02g27890D	AT3G26280	cytochrome P450, family 71, subfamily B, polypeptide 4 (CYP71B4)
A02	20604736	20606632	BnaA02g27900D	AT1G58120	BEST Arabidopsis thaliana protein match is: methyltransferases (TAIR:AT5G01710.1)
A02	20614886	20616017	BnaA02g27910D	-	-
A02	20625942	20627618	BnaA02g27920D	AT3G26330	cytochrome P450, family 71, subfamily B, polypeptide 37 (CYP71B37)
A02	20646145	20646504	BnaA02g27930D	-	-
A02	20650034	20651815	BnaA02g27940D	AT5G54680	iaa-leucine resistant3 (ILR3)
A02	20652248	20654283	BnaA02g27950D	AT5G54690	galacturonosyltransferase 12 (GAUT12)
A02	20655587	20656399	BnaA02g27960D	AT4G11850	phospholipase D gamma 1 (PLDGAMMA1)
A02	20664730	20667377	BnaA02g27970D	AT5G54730	homolog of yeast autophagy 18 (ATG18) F (G18F)
A02	20675289	20677332	BnaA02g27980D	AT5G54770	THI1
A02	20677825	20680307	BnaA02g27990D	AT5G54780	Ypt/Rab-GAP domain of gyp1p superfamily protein
A02	20707807	20708262	BnaA02g28000D	-	-
A02	20716734	20718606	BnaA02g28010D	AT2G02580	cytochrome P450, family 71, subfamily B, polypeptide 9 (CYP71B9)
A02	20719143	20720210	BnaA02g28020D	AT3G26350	LOCATED IN: chloroplast
A02	20721523	20721837	BnaA02g28030D	AT3G26360	Ribosomal protein S21 family protein
A02	20723220	20732320	BnaA02g28040D	AT3G26380	Melibiase family protein
A02	20733398	20735187	BnaA02g28050D	AT3G26410	methyltransferases
A02	20735584	20736455	BnaA02g28060D	AT3G26420	ATRZ-1A
A02	20736873	20738442	BnaA02g28070D	AT2G17980	ATSLY1
A02	20738695	20740367	BnaA02g28080D	AT3G26500	plant intracellular ras group-related LRR 2 (PIRL2)
A06	7212185	7214046	BnaA06g13630D	AT1G19360	Nucleotide-diphospho-sugar transferase family protein
A06	7215159	7217202	BnaA06g13640D	AT1G19370	unknown protein
A06	7235512	7237283	BnaA06g13650D	AT1G19440	3-ketoacyl-CoA synthase 4 (KCS4)
A06	7246118	7247438	BnaA06g13660D	-	-
A06	7293625	7297499	BnaA06g13670D	AT1G19450	Major facilitator superfamily protein
A06	7299348	7301371	BnaA06g13680D	AT1G19480	DNA glycosylase superfamily protein
A06	7301880	7306230	BnaA06g13690D	AT1G19485	Transducin/WD40 repeat-like superfamily protein
A06	7306583	7308684	BnaA06g13700D	AT1G19490	Basic-leucine zipper (bZIP) transcription factor family protein
A06	7309299	7310450	BnaA06g13710D	AT1G19500	unknown protein
A06	7310983	7311843	BnaA06g13720D	AT1G19510	RAD-like 5 (RL5)
A06	7314930	7317570	BnaA06g13730D	AT1G19520	NUCLEAR FUSION DEFECTIVE 5 (NFD5)
A06	7320822	7321968	BnaA06g13740D	AT1G19530	unknown protein
A06	7327561	7329251	BnaA06g13750D	AT1G19540	NmrA-like negative transcriptional regulator family protein
A06	7329335	7330336	BnaA06g13760D	AT1G19570	dehydroascorbate reductase (DHAR1)
A06	7330907	7333401	BnaA06g13770D	AT1G19580	gamma carbonic anhydrase 1 (GAMMA CA1)
A06	7333686	7335872	BnaA06g13780D	AT1G19600	pfkB-like carbohydrate kinase family protein
A06	7341465	7342484	BnaA06g13790D	AT1G19620	unknown protein
A06	7343605	7346351	BnaA06g13800D	AT1G19640	jasmonic acid carboxyl methyltransferase (JMT)
A06	7350410	7353890	BnaA06g13810D	AT1G19650	Sec14p-like phosphatidylinositol transfer family protein
A06	7354585	7357134	BnaA06g13820D	AT1G19660	Wound-responsive family protein
A06	7362040	7363619	BnaA06g13830D	AT1G19670	chlorophyllase 1 (CLH1)
A06	7364561	7366251	BnaA06g13840D	AT1G19690	NAD(P)-binding Rossmann-fold superfamily protein
A06	7368318	7369995	BnaA06g13850D	AT1G19700	BEL1-like homeodomain 10 (BEL10)
A06	7370127	7370382	BnaA06g13860D	-	-
A06	7373371	7375326	BnaA06g13870D	AT1G19710	UDP-Glycosyltransferase superfamily protein
A06	7375552	7377785	BnaA06g13880D	AT1G19715	Mannose-binding lectin superfamily protein
A06	7378427	7381108	BnaA06g13890D	AT1G19720	Pentatricopeptide repeat (PPR-like) superfamily protein
A06	7381563	7382477	BnaA06g13900D	AT1G19730	ATTRX4
A06	7382885	7384087	BnaA06g13910D	AT1G19740	ATP-dependent protease La (LON) domain protein
A06	7385236	7386714	BnaA06g13920D	AT1G19770	purine permease 14 (PUP14)
A06	7390732	7392258	BnaA06g13930D	AT1G19770	purine permease 14 (PUP14)
A06	7398297	7399772	BnaA06g13940D	AT4G22350	Ubiquitin C-terminal hydrolases superfamily protein
A06	7401962	7403317	BnaA06g13950D	AT1G19770	purine permease 14 (PUP14)
A06	7403487	7404825	BnaA06g13960D	AT1G75510	Transcription initiation factor IIF, beta subunit
A06	7408944	7410219	BnaA06g13970D	AT1G19790	SHI-related sequence 7 (SRS7)
A06	7424242	7424583	BnaA06g13980D	AT1G19830	SAUR-like auxin-responsive protein family
A06	7428198	7428865	BnaA06g13990D	AT3G19540	Protein of unknown function (DUF620)
A06	7444962	7448375	BnaA06g14000D	AT1G19835	Plant protein of unknown function (DUF869)
A06	7451416	7451703	BnaA06g14010D	-	-
A06	7458715	7462292	BnaA06g14020D	-	-
A06	7479828	7480624	BnaA06g14030D	AT1G19840	SAUR-like auxin-responsive protein family
A06	7542046	7545874	BnaA06g14040D	AT1G19850	MONOPTEROS (MP)
A06	7546068	7547736	BnaA06g14050D	AT1G19860	Zinc finger C-x8-C-x5-C-x3-H type family protein
A06	7547796	7548076	BnaA06g14060D	-	-
A06	7550928	7554322	BnaA06g14070D	AT1G19870	IQ-domain 32 (iqd32)
A06	7555572	7562988	BnaA06g14080D	AT1G19880	Regulator of chromosome condensation (RCC1) family protein
A06	7563118	7570691	BnaA06g14090D	AT5G62000	auxin response factor 2 (ARF2)
A06	7572592	7573470	BnaA06g14100D	AT1G54445	LOCATED IN: endomembrane system
A06	7615913	7617430	BnaA06g14110D	AT1G19900	glyoxal oxidase-related protein
A06	7617499	7617561	BnaA06g14120D	-	-
A06	7618132	7627278	BnaA06g14130D	AT4G09950	P-loop containing nucleoside triphosphate hydrolases superfamily protein
A06	7630616	7635349	BnaA06g14140D	AT1G19920	APS2
A06	7635446	7639365	BnaA06g14150D	AT1G19940	glycosyl hydrolase 9B5 (GH9B5)
A06	7645851	7648016	BnaA06g14160D	AT1G19950	HVA22-like protein H (ATHVA22H) (HVA22H)
A06	7651466	7651624	BnaA06g14170D	-	-
A06	7654622	7656114	BnaA06g14180D	AT1G19970	ER lumen protein retaining receptor family protein
A06	7656565	7658218	BnaA06g14190D	AT1G19990	unknown protein
A06	7661832	7663062	BnaA06g14200D	AT1G20050	HYDRA1 (HYD1)
A06	7664846	7666402	BnaA06g14210D	AT3G25940	TFIIB zinc-binding protein
A06	7666473	7667609	BnaA06g14220D	AT1G20070	unknown protein
A06	7674384	7675825	BnaA06g14230D	AT1G20100	unknown protein
A06	7676043	7677681	BnaA06g14240D	AT1G20110	RING/FYVE/PHD zinc finger superfamily protein
A06	7678501	7685362	BnaA06g14250D	AT1G20132	GDSL-like Lipase/Acylhydrolase superfamily protein
A06	7695575	7696659	BnaA06g14260D	AT1G20140	SKP1-like 4 (SK4)
A06	7697264	7705297	BnaA06g14270D	AT1G20160	ATSBT5.2
A06	7716532	7717961	BnaA06g14280D	AT1G20180	Protein of unknown function (DUF677)
A06	7718434	7720484	BnaA06g14290D	AT1G20190	expansin 11 (EXPA11)
A06	7721899	7724186	BnaA06g14300D	AT1G76010	Alba DNA/RNA-binding protein
A06	7724997	7726378	BnaA06g14310D	AT1G20225	Thioredoxin superfamily protein
A06	7726656	7728348	BnaA06g14320D	AT1G20230	Pentatricopeptide repeat (PPR) superfamily protein
A06	7732906	7736406	BnaA06g14330D	AT1G20260	ATPase, V1 complex, subunit B protein
A06	7736561	7738900	BnaA06g14340D	AT1G20270	2-oxoglutarate (2OG) and Fe(II)-dependent oxygenase superfamily protein
A06	7741672	7743333	BnaA06g14350D	AT1G20300	Pentatricopeptide repeat (PPR) superfamily protein
A06	7745465	7746232	BnaA06g14360D	AT1G20310	unknown protein
A06	7770660	7771229	BnaA06g14370D	-	-
A06	7775626	7778942	BnaA06g14380D	AT1G20380	Prolyl oligopeptidase family protein
A06	7779277	7782328	BnaA06g14390D	AT1G20410	Pseudouridine synthase family protein
A06	7784018	7789386	BnaA06g14400D	AT1G21860	SKU5 similar 7 (sks7)
A06	7797250	7800063	BnaA06g14410D	AT1G20460	unknown protein
A06	7801810	7802265	BnaA06g14420D	AT1G20470	SAUR-like auxin-responsive protein family
A06	7802477	7804441	BnaA06g14430D	AT1G20480	AMP-dependent synthetase and ligase family protein
A06	7805248	7810622	BnaA06g14440D	AT1G20530	Protein of unknown function (DUF630 and DUF632)
A06	7815255	7818020	BnaA06g14450D	AT1G20540	Transducin/WD40 repeat-like superfamily protein
A06	7818119	7820813	BnaA06g14460D	AT1G20550	O-fucosyltransferase family protein
A06	7826041	7828168	BnaA06g14470D	AT1G20560	acyl activating enzyme 1 (AAE1)
A06	7828499	7830140	BnaA06g14480D	AT1G20575	Nucleotide-diphospho-sugar transferases superfamily protein
A06	7832591	7834078	BnaA06g14490D	AT1G20580	Small nuclear ribonucleoprotein family protein
A06	7834482	7836569	BnaA06g14500D	AT1G20610	Cyclin B2
A06	7844169	7847530	BnaA06g14510D	AT1G20620	catalase 3 (CAT3)
A06	7847846	7850357	BnaA06g14520D	AT1G20630	catalase 1 (CAT1)
A06	7865860	7866152	BnaA06g14530D	-	-
A06	7867109	7871401	BnaA06g14540D	AT1G20640	Plant regulator RWP-RK family protein
A06	7871473	7873523	BnaA06g14550D	AT1G20650	Protein kinase superfamily protein
A06	7876132	7877787	BnaA06g14560D	AT1G45688	unknown protein
A06	7883202	7886998	BnaA06g14570D	AT1G20670	DNA-binding bromodomain-containing protein
A06	7899066	7900696	BnaA06g14580D	AT1G20693	high mobility group B2 (HMGB2)
A06	7901811	7903036	BnaA06g14590D	AT1G20700	WUSCHEL related homeobox 14 (WOX14)
A06	7903604	7910598	BnaA06g14600D	AT1G20720	RAD3-like DNA-binding helicase protein
A06	7919869	7920919	BnaA06g14610D	-	-
A06	7940929	7946039	BnaA06g14620D	AT1G20760	Calcium-binding EF hand family protein
A06	7946912	7947346	BnaA06g14630D	AT1G20800	F-box family protein
A06	7947700	7949284	BnaA06g14640D	AT1G20810	FKBP-like peptidyl-prolyl cis-trans isomerase family protein
A06	7949865	7951432	BnaA06g14650D	AT1G20816	unknown protein
A06	7955864	7956556	BnaA06g14660D	AT1G20823	RING/U-box superfamily protein
A06	7966015	7967662	BnaA06g14670D	AT1G20830	MULTIPLE CHLOROPLAST DIVISION SITE 1 (MCD1)
A06	7967792	7971040	BnaA06g14680D	AT1G20840	tonoplast monosaccharide transporter1 (TMT1)
A06	7973887	7975012	BnaA06g14690D	AT1G20850	xylem cysteine peptidase 2 (XCP2)
A06	7975068	7976704	BnaA06g14700D	AT1G20850	xylem cysteine peptidase 2 (XCP2)
A06	7977184	7980327	BnaA06g14710D	AT1G20860	phosphate transporter 1
A06	7980461	7980654	BnaA06g14720D	-	-
A06	7982024	7983384	BnaA06g14730D	AT1G20870	HSP20-like chaperones superfamily protein
A06	7984262	7986714	BnaA06g14740D	AT1G76460	RNA-binding (RRM/RBD/RNP motifs) family protein
A06	7986773	7988838	BnaA06g14750D	AT1G20890	unknown protein
A06	7997603	7998538	BnaA06g14760D	AT1G20900	ESCAROLA (ESC)
A06	8001250	8005217	BnaA06g14770D	AT1G20910	ARID/BRIGHT DNA-binding domain-containing protein
A06	8014108	8017320	BnaA06g14780D	AT1G20925	Auxin efflux carrier family protein
A06	8050713	8056316	BnaA06g14790D	AT1G20970	FUNCTIONS IN: molecular_function unknown
A06	8071623	8072188	BnaA06g14800D	-	-
A06	8075257	8080082	BnaA06g14810D	AT1G20980	squamosa promoter binding protein-like 14 (SPL14)
A06	8081598	8083192	BnaA06g14820D	AT1G20990	Cysteine/Histidine-rich C1 domain family protein
A06	8097607	8098563	BnaA06g14830D	-	-
A06	8100493	8102205	BnaA06g14840D	AT1G21000	PLATZ transcription factor family protein
A06	8113056	8113999	BnaA06g14850D	AT1G21010	unknown protein
A06	8131700	8132730	BnaA06g14860D	AT1G21050	Protein of unknown function, DUF617
A06	8139784	8141633	BnaA06g14870D	AT4G33410	SIGNAL PEPTIDE PEPTIDASE-LIKE 1 (SPPL1)
A06	8142167	8144474	BnaA06g14880D	AT1G21060	Protein of unknown function, DUF547
A06	8144602	8146066	BnaA06g14890D	AT1G21065	unknown protein
A06	8146447	8147797	BnaA06g14900D	AT1G21070	Nucleotide-sugar transporter family protein
A06	8150735	8153801	BnaA06g14910D	AT1G21080	DNAJ heat shock N-terminal domain-containing protein
A06	8163264	8165114	BnaA06g14920D	AT1G21090	Cupredoxin superfamily protein
A06	8165790	8166940	BnaA06g14930D	AT1G21100	O-methyltransferase family protein
A06	8167041	8167195	BnaA06g14940D	-	-
A06	8171265	8174191	BnaA06g14950D	AT1G21130	O-methyltransferase family protein
A06	8175856	8176272	BnaA06g14960D	AT1G21100	O-methyltransferase family protein
A06	8194905	8196768	BnaA06g14970D	AT3G43660	Vacuolar iron transporter (VIT) family protein
A06	8201390	8202395	BnaA06g14980D	AT1G21190	Small nuclear ribonucleoprotein family protein
A06	8209008	8210756	BnaA06g14990D	AT1G21200	sequence-specific DNA binding transcription factors
A06	8214270	8217025	BnaA06g15000D	AT1G21230	wall associated kinase 5 (WAK5)
A06	8218505	8220988	BnaA06g15010D	AT1G21230	wall associated kinase 5 (WAK5)
A06	8221602	8223198	BnaA06g15020D	AT1G21250	cell wall-associated kinase (WAK1)
A06	8223363	8224296	BnaA06g15030D	AT1G21230	wall associated kinase 5 (WAK5)
A06	8226028	8226726	BnaA06g15040D	AT1G21280	CONTAINS InterPro DOMAIN/s: Retrotransposon gag protein (InterPro:IPR005162)
A06	8227023	8229077	BnaA06g15050D	AT1G21250	cell wall-associated kinase (WAK1)
A06	8234516	8235673	BnaA06g15060D	-	-
A06	8260665	8262509	BnaA06g15070D	AT1G21320	nucleotide binding
A06	8276487	8277248	BnaA06g15080D	AT1G21340	Dof-type zinc finger DNA-binding family protein
A06	8277322	8279104	BnaA06g15090D	AT1G21350	Thioredoxin superfamily protein
A06	8282927	8284831	BnaA06g15100D	AT1G21360	glycolipid transfer protein 2 (GLTP2)
A06	8285402	8287023	BnaA06g15110D	AT1G21370	unknown protein
A06	8287175	8289821	BnaA06g15120D	AT1G21380	Target of Myb protein 1
A06	8290829	8291485	BnaA06g15130D	AT1G21390	embryo defective 2170 (emb2170)
A06	8295885	8299010	BnaA06g15140D	AT1G21400	Thiamin diphosphate-binding fold (THDP-binding) superfamily protein
A06	8301525	8302748	BnaA06g15150D	AT1G21430	YUC11
A06	8302830	8304808	BnaA06g15160D	AT1G21440	Phosphoenolpyruvate carboxylase family protein
A06	8309153	8311677	BnaA06g15170D	AT1G21450	SCARECROW-like 1 (SCL1)
A06	8312098	8313578	BnaA06g15180D	AT1G21460	Nodulin MtN3 family protein
A06	8319067	8321451	BnaA06g15190D	AT1G21480	Exostosin family protein
A06	8326226	8330443	BnaA06g15200D	AT1G77130	plant glycogenin-like starch initiation protein 2 (PGSIP2)
A06	8331829	8332652	BnaA06g15210D	AT1G21500	unknown protein
A06	8333100	8334068	BnaA06g15220D	AT1G21510	unknown protein
A06	8341564	8341731	BnaA06g15230D	AT1G21520	unknown protein
A06	8343844	8344062	BnaA06g15240D	-	-
A06	8356750	8356962	BnaA06g15250D	-	-
A06	8371086	8371295	BnaA06g15260D	AT1G21528	unknown protein
A06	8378169	8380417	BnaA06g15270D	AT1G21540	AMP-dependent synthetase and ligase family protein
A06	8382966	8383757	BnaA06g15280D	AT1G21550	Calcium-binding EF-hand family protein
A06	8387252	8389175	BnaA06g15290D	AT1G21560	unknown protein
A06	8389350	8396999	BnaA06g15300D	AT1G21580	Zinc finger C-x8-C-x5-C-x3-H type family protein
A06	8397123	8397576	BnaA06g15310D	-	-
A06	8399404	8402982	BnaA06g15320D	AT1G21590	Protein kinase protein with adenine nucleotide alpha hydrolases-like domain
A06	8404510	8406622	BnaA06g15330D	AT1G21600	plastid transcriptionally active 6 (PTAC6)
A06	8407043	8413351	BnaA06g15340D	AT1G21630	Calcium-binding EF hand family protein
A06	8413986	8418240	BnaA06g15350D	AT1G21640	NAD kinase 2 (NADK2)
A06	8418355	8421431	BnaA06g15360D	AT1G21650	Preprotein translocase SecA family protein
A06	8421666	8422836	BnaA06g15370D	AT1G77350	unknown protein
A06	8423583	8426245	BnaA06g15380D	AT1G21660	Chaperone DnaJ-domain superfamily protein
A06	8433082	8435196	BnaA06g15390D	AT1G21670	LOCATED IN: cell wall, plant-type cell wall
A06	8442237	8444536	BnaA06g15400D	AT1G21680	DPP6 N-terminal domain-like protein
A06	8444636	8447582	BnaA06g15410D	AT1G21690	embryo defective 1968 (EMB1968)
A06	8448107	8448715	BnaA06g15420D	AT1G21695	hydroxyproline-rich glycoprotein family protein
A06	8448814	8452471	BnaA06g15430D	AT1G21700	SWITCH/sucrose nonfermenting 3C (SWI3C)
A06	8453501	8455009	BnaA06g15440D	AT1G21710	8-oxoguanine-DNA glycosylase 1 (OGG1)
A06	8455152	8457026	BnaA06g15450D	AT1G21720	proteasome beta subunit C1 (PBC1)
A06	8457176	8457932	BnaA06g15460D	AT1G21722	unknown protein
A06	8466136	8472475	BnaA06g15470D	AT1G21730	P-loop containing nucleoside triphosphate hydrolases superfamily protein
A06	8476936	8477790	BnaA06g15480D	AT1G21730	P-loop containing nucleoside triphosphate hydrolases superfamily protein
A06	8485823	8488925	BnaA06g15490D	AT1G21740	Protein of unknown function (DUF630 and DUF632)
A06	8489424	8492006	BnaA06g15500D	AT1G21750	PDI-like 1-1 (PDIL1-1)
A06	8506686	8509104	BnaA06g15510D	AT1G21760	F-box protein 7 (FBP7)
A06	8509153	8509720	BnaA06g15520D	AT1G21770	Acyl-CoA N-acyltransferases (NAT) superfamily protein
A06	8509981	8511576	BnaA06g15530D	AT1G21780	BTB/POZ domain-containing protein
A06	8513263	8514400	BnaA06g15540D	AT1G21790	TRAM, LAG1 and CLN8 (TLC) lipid-sensing domain containing protein
A06	8517994	8519239	BnaA06g15550D	AT1G21830	unknown protein
A06	8524836	8526824	BnaA06g15560D	AT1G21880	lysm domain GPI-anchored protein 1 precursor (LYM1)
A06	8527132	8531842	BnaA06g15570D	AT1G21890	nodulin MtN21 /EamA-like transporter family protein
A06	8536714	8537895	BnaA06g15580D	AT1G21900	emp24/gp25L/p24 family/GOLD family protein
A06	8540225	8542123	BnaA06g15590D	AT3G49730	Tetratricopeptide repeat (TPR)-like superfamily protein
A06	8542833	8545862	BnaA06g15600D	AT3G49725	GTP-binding protein, HflX
A06	8556954	8558858	BnaA06g15610D	AT3G49720	unknown protein
A06	8558919	8561084	BnaA06g15620D	AT3G49710	Pentatricopeptide repeat (PPR) superfamily protein
A06	8566879	8568552	BnaA06g15630D	AT3G49700	1-aminocyclopropane-1-carboxylate synthase 9 (ACS9)
A06	8588037	8589257	BnaA06g15640D	AT3G49690	myb domain protein 84 (MYB84)
A06	8601610	8604397	BnaA06g15650D	AT3G49680	branched-chain aminotransferase 3 (BCAT3)
A06	8609216	8610486	BnaA06g15660D	AT3G49660	Transducin/WD40 repeat-like superfamily protein
A06	8610827	8612133	BnaA06g15670D	AT3G49645	unknown protein
A06	8612704	8616268	BnaA06g15680D	AT3G49645	unknown protein
A06	8616337	8618741	BnaA06g15690D	AT3G49645	unknown protein
A06	8620021	8622030	BnaA06g15700D	AT3G49640	Aldolase-type TIM barrel family protein
A06	8626040	8629092	BnaA06g15710D	AT3G49630	2-oxoglutarate (2OG) and Fe(II)-dependent oxygenase superfamily protein
A06	8631532	8632190	BnaA06g15720D	AT3G56800	calmodulin 3 (CAM3)
A06	8632583	8634496	BnaA06g15730D	AT1G62400	high leaf temperature 1 (HT1)
A06	8640537	8642541	BnaA06g15740D	AT3G49601	FUNCTIONS IN: molecular_function unknown
A06	8649389	8655569	BnaA06g15750D	AT3G49600	ubiquitin-specific protease 26 (UBP26)
A06	8655673	8655783	BnaA06g15760D	AT3G49590	Autophagy-related protein 13
A06	8655931	8656991	BnaA06g15770D	AT3G49590	Autophagy-related protein 13
A06	8659276	8659744	BnaA06g15780D	AT3G49580	RESPONSE TO LOW SULFUR 1 (LSU1)
A06	8669711	8670813	BnaA06g15790D	-	-
A06	8679855	8680345	BnaA06g15800D	AT3G49570	RESPONSE TO LOW SULFUR 3 (LSU3)
A06	8681012	8682816	BnaA06g15810D	AT5G24650	Mitochondrial import inner membrane translocase subunit Tim17/Tim22/Tim23 family protein
A06	8684159	8684921	BnaA06g15820D	AT3G49540	unknown protein
A06	8686468	8687699	BnaA06g15830D	AT3G24570	Peroxisomal membrane 22 kDa (Mpv17/PMP22) family protein
A06	8688093	8689106	BnaA06g15840D	AT3G29380	Cyclin-like family protein
A06	8689735	8690196	BnaA06g15850D	-	-
A06	8691265	8691758	BnaA06g15860D	-	-
A06	8703861	8706094	BnaA06g15870D	AT3G49530	NAC domain containing protein 62 (NAC062)
A06	8707078	8710084	BnaA06g15880D	AT3G49490	unknown protein
A06	8725379	8726605	BnaA06g15890D	AT3G49450	F-box and associated interaction domains-containing protein
A06	8734359	8735576	BnaA06g15900D	AT3G49450	F-box and associated interaction domains-containing protein
A06	8737510	8737872	BnaA06g15910D	AT3G49450	F-box and associated interaction domains-containing protein
A06	8744503	8746162	BnaA06g15920D	-	-
A06	8756159	8759128	BnaA06g15930D	AT3G49430	SER/ARG-rich protein 34A (SRp34a)
A06	8764776	8767145	BnaA06g15940D	AT3G49390	CTC-interacting domain 10 (CID10)
A06	8770759	8772409	BnaA06g15950D	AT3G49380	IQ-domain 15 (iqd15)
A06	8781452	8782302	BnaA06g15960D	-	-
A06	8783589	8786720	BnaA06g15970D	AT3G49370	Calcium-dependent protein kinase (CDPK) family protein
A06	8791387	8793141	BnaA06g15980D	AT3G49340	Cysteine proteinases superfamily protein
A06	8793791	8794576	BnaA06g15990D	AT3G49330	Plant invertase/pectin methylesterase inhibitor superfamily protein
A06	8795896	8798169	BnaA06g16000D	AT3G49310	Major facilitator superfamily protein
A06	8816012	8817332	BnaA06g16010D	AT5G63200	tetratricopeptide repeat (TPR)-containing protein
A06	8847969	8848622	BnaA06g16020D	AT1G30800	Fasciclin-like arabinogalactan family protein
A06	8852911	8853774	BnaA06g16030D	AT3G49300	proline-rich family protein
A06	8855253	8856188	BnaA06g16040D	-	-
A06	8857845	8860354	BnaA06g16050D	AT3G49290	ABL interactor-like protein 2 (ABIL2)
A06	8865101	8869122	BnaA06g16060D	AT3G49260	IQ-domain 21 (iqd21)
A06	8882679	8885035	BnaA06g16070D	AT3G49250	DEFECTIVE IN MERISTEM SILENCING 3 (DMS3)
A06	8885312	8887102	BnaA06g16080D	AT3G49240	embryo defective 1796 (emb1796)
A06	8891330	8895196	BnaA06g16090D	AT3G49220	Plant invertase/pectin methylesterase inhibitor superfamily
A06	8942932	8946570	BnaA06g16100D	AT3G49210	O-acyltransferase (WSD1-like) family protein
A06	8946690	8949199	BnaA06g16110D	AT3G49180	ROOT INITIATION DEFECTIVE 3 (RID3)
A06	8950140	8952767	BnaA06g16120D	AT3G49170	embryo defective 2261 (EMB2261)
A06	8953036	8955185	BnaA06g16130D	AT2G23900	Pectin lyase-like superfamily protein
A06	8956904	8960196	BnaA06g16140D	AT3G49140	Pentatricopeptide repeat (PPR) superfamily protein
A06	8961535	8964470	BnaA06g16150D	AT3G49120	peroxidase CB (PRXCB)
A06	8983804	8989809	BnaA06g16160D	AT3G49120	peroxidase CB (PRXCB)
A06	9002545	9003846	BnaA06g16170D	AT3G49100	Signal recognition particle, SRP9/SRP14 subunit
A06	9004012	9006800	BnaA06g16180D	AT3G49080	Ribosomal protein S5 domain 2-like superfamily protein
A06	9008072	9009058	BnaA06g16190D	AT3G45670	Protein kinase superfamily protein
A06	9011593	9012787	BnaA06g16200D	AT3G49070	Protein of unknown function (DUF677)
A06	9013249	9017631	BnaA06g16210D	AT3G49060	U-box domain-containing protein kinase family protein
A06	9017770	9019174	BnaA06g16220D	AT3G49055	unknown protein
A06	9029334	9029510	BnaA06g16230D	-	-
A06	9029661	9032154	BnaA06g16240D	AT3G49050	alpha/beta-Hydrolases superfamily protein
A06	9036614	9038152	BnaA06g16250D	AT3G49010	breast basic conserved 1 (BBC1)
A06	9038455	9039050	BnaA06g16260D	AT3G01920	DHBP synthase RibB-like alpha/beta domain
A06	9053401	9055867	BnaA06g16270D	AT3G48990	AMP-dependent synthetase and ligase family protein
A06	9065871	9066876	BnaA06g16280D	-	-
A06	9075017	9077585	BnaA06g16290D	AT3G48980	CONTAINS InterPro DOMAIN/s: Lipopolysaccharide-modifying protein (InterPro:IPR006598), Protein of unknown function DUF821, CAP10-like (InterPro:IPR008539)
A06	9079607	9080681	BnaA06g16300D	AT3G48970	Heavy metal transport/detoxification superfamily protein
A06	9080930	9088564	BnaA06g16310D	AT3G48950	Pectin lyase-like superfamily protein
A06	9154181	9154606	BnaA06g16320D	-	-
A06	9160383	9162906	BnaA06g16330D	AT3G48740	Nodulin MtN3 family protein
A06	9164382	9166751	BnaA06g16340D	AT3G48720	HXXXD-type acyl-transferase family protein
A06	9183429	9184034	BnaA06g16350D	-	-
A06	9197632	9199977	BnaA06g16360D	AT1G68730	Zim17-type zinc finger protein
A06	9201073	9202524	BnaA06g16370D	AT3G48680	gamma carbonic anhydrase-like 2 (GAMMA CAL2)
A06	9203540	9208651	BnaA06g16380D	AT3G48670	INVOLVED IN DE NOVO 2 (IDN2)
A06	9208768	9208977	BnaA06g16390D	AT3G48660	Protein of unknown function (DUF 3339)
A06	9213980	9214060	BnaA06g16400D	-	-
A06	9214110	9216275	BnaA06g16410D	AT3G48610	non-specific phospholipase C6 (NPC6)
A06	9223546	9224734	BnaA06g16420D	AT5G63470	nuclear factor Y, subunit C4 (NF-YC4)
A06	9225179	9226477	BnaA06g16430D	AT3G48570	secE/sec61-gamma protein transport protein
A06	9243565	9244593	BnaA06g16440D	AT1G70770	Protein of unknown function DUF2359, transmembrane
A06	9247320	9250072	BnaA06g16450D	-	-
A06	9271457	9273450	BnaA06g16460D	AT3G48530	SNF1-related protein kinase regulatory subunit gamma 1 (KING1)
A06	9292655	9294175	BnaA06g16470D	AT3G48520	cytochrome P450, family 94, subfamily B, polypeptide 3 (CYP94B3)
A06	9295960	9296559	BnaA06g16480D	-	-
A06	9298290	9299420	BnaA06g16490D	-	-
A06	9300614	9301906	BnaA06g16500D	AT3G15910	unknown protein
A06	9302065	9302833	BnaA06g16510D	AT3G48490	unknown protein
A06	9305901	9308693	BnaA06g16520D	AT3G48460	GDSL-like Lipase/Acylhydrolase superfamily protein
A06	9316222	9316284	BnaA06g16530D	-	-
A06	9316366	9318818	BnaA06g16540D	AT3G48440	Zinc finger C-x8-C-x5-C-x3-H type family protein
A06	9325992	9331626	BnaA06g16550D	AT3G48430	relative of early flowering 6 (REF6)
A06	9332463	9335057	BnaA06g16560D	AT3G48425	DNAse I-like superfamily protein
A06	9340815	9343955	BnaA06g16570D	AT1G23070	Protein of unknown function (DUF300)
A06	9344027	9346016	BnaA06g16580D	AT3G48420	Haloacid dehalogenase-like hydrolase (HAD) superfamily protein
A06	9352763	9353060	BnaA06g16590D	AT4G38900	Basic-leucine zipper (bZIP) transcription factor family protein
A06	9358066	9360080	BnaA06g16600D	AT3G48360	BTB and TAZ domain protein 2 (BT2)
A06	9363057	9364877	BnaA06g16610D	AT3G48350	Cysteine proteinases superfamily protein
A06	9364979	9366428	BnaA06g16620D	-	-
A06	9366483	9367100	BnaA06g16630D	AT3G48350	Cysteine proteinases superfamily protein
A06	9368657	9369094	BnaA06g16640D	AT5G19270	unknown protein
A06	9383003	9384783	BnaA06g16650D	AT3G48340	Cysteine proteinases superfamily protein
A06	9395032	9395385	BnaA06g16660D	AT5G63150	unknown protein
A06	9401187	9402845	BnaA06g16670D	AT3G48310	cytochrome P450, family 71, subfamily A, polypeptide 22 (CYP71A22)
A06	9404396	9404878	BnaA06g16680D	-	-
A06	9406582	9408163	BnaA06g16690D	AT4G38092	unknown protein
A06	9410225	9412030	BnaA06g16700D	AT3G48250	Pentatricopeptide repeat (PPR) superfamily protein
A06	9413920	9414126	BnaA06g16710D	-	-
A06	9416568	9417571	BnaA06g16720D	AT3G48240	Octicosapeptide/Phox/Bem1p family protein
A06	9419387	9421089	BnaA06g16730D	AT5G35600	histone deacetylase7 (HDA7)
A06	9421253	9421947	BnaA06g16740D	-	-
A06	9423886	9426224	BnaA06g16750D	AT4G17718	Defensin-like (DEFL) family protein
A06	9427344	9429268	BnaA06g16760D	AT5G35600	histone deacetylase7 (HDA7)
A06	9429627	9431029	BnaA06g16770D	AT3G48210	CONTAINS InterPro DOMAIN/s: Kinetochore-Ndc80 complex, subunit Spc25 (InterPro:IPR013255)
A06	9435864	9441116	BnaA06g16780D	AT5G47440	CONTAINS InterPro DOMAIN/s: Pleckstrin-like, plant (InterPro:IPR013666), Protein of unknown function DUF828 (InterPro:IPR008546), Pleckstrin homology (InterPro:IPR001849)
A06	9442346	9443442	BnaA06g16790D	AT5G08640	flavonol synthase 1 (FLS1)
A06	9455163	9459957	BnaA06g16800D	AT3G48200	unknown protein
A06	9460328	9468647	BnaA06g16810D	AT3G48190	ataxia-telangiectasia mutated (ATM)
A06	9501249	9502198	BnaA06g16820D	AT5G26170	WRKY DNA-binding protein 50 (WRKY50)
A06	9503093	9503915	BnaA06g16830D	AT5G11950	Putative lysine decarboxylase family protein
A06	9509662	9510277	BnaA06g16840D	-	-
A06	9511022	9513043	BnaA06g16850D	AT3G48160	DP-E2F-like 1 (DEL1)
A06	9522715	9525359	BnaA06g16860D	AT3G48150	anaphase-promoting complex subunit 8 (APC8)
A06	9525690	9526849	BnaA06g16870D	AT3G48140	B12D protein
A06	9527332	9529631	BnaA06g16880D	-	-
A06	9530182	9532406	BnaA06g16890D	AT3G48120	unknown protein
A06	9534769	9536409	BnaA06g16900D	AT3G48100	response regulator 5 (RR5)
A06	9542107	9543732	BnaA06g16910D	AT3G48070	RING/U-box superfamily protein
A06	9547111	9549171	BnaA06g16920D	AT3G48030	hypoxia-responsive family protein / zinc finger (C3HC4-type RING finger) family protein
A06	9549698	9550147	BnaA06g16930D	AT3G48020	unknown protein
A06	9550763	9553801	BnaA06g16940D	AT3G48010	cyclic nucleotide-gated channel 16 (CNGC16)
A06	9556016	9559044	BnaA06g16950D	AT3G48000	aldehyde dehydrogenase 2B4 (ALDH2B4)
A06	9559437	9562087	BnaA06g16960D	AT3G47990	SUGAR-INSENSITIVE 3 (SIS3)
A06	9567951	9570491	BnaA06g16970D	AT3G47980	Integral membrane HPP family protein
A06	9609966	9612878	BnaA06g16980D	AT3G47960	Major facilitator superfamily protein
A06	9622331	9626172	BnaA06g16990D	AT3G47890	Ubiquitin carboxyl-terminal hydrolase-related protein
A06	9637278	9639347	BnaA06g17000D	AT3G47940	DNAJ heat shock family protein
A06	9639450	9642520	BnaA06g17010D	AT3G47930	L-galactono-1,4-lactone dehydrogenase (GLDH)
A06	9643168	9649818	BnaA06g17020D	AT3G47890	Ubiquitin carboxyl-terminal hydrolase-related protein
A06	9652120	9653436	BnaA06g17030D	AT3G47870	LOB domain-containing protein 27 (LBD27)
A06	9653783	9656288	BnaA06g17040D	AT5G62620	Galactosyltransferase family protein
A06	9659860	9661557	BnaA06g17050D	AT3G47850	unknown protein
A06	9661800	9663078	BnaA06g17060D	-	-
A06	9663806	9664964	BnaA06g17070D	AT3G47833	unknown protein
A06	9665289	9668555	BnaA06g17080D	AT3G55580	Regulator of chromosome condensation (RCC1) family protein
A06	9668679	9670413	BnaA06g17090D	-	-
A06	9670977	9671374	BnaA06g17100D	AT5G58690	phosphatidylinositol-speciwc phospholipase C5 (PLC5)
A06	9676361	9677905	BnaA06g17110D	AT3G47820	PLANT U-BOX 39 (PUB39)
A06	9684157	9685784	BnaA06g17120D	AT3G47810	MAIGO 1 (MAG1)
A06	9692581	9698958	BnaA06g17130D	AT3G43610	Spc97 / Spc98 family of spindle pole body (SBP) component
A06	9699053	9701046	BnaA06g17140D	AT3G47800	Galactose mutarotase-like superfamily protein
A06	9704566	9709122	BnaA06g17150D	AT3G47780	ABC2 homolog 6 (ATH6)
A06	9710170	9714869	BnaA06g17160D	AT3G47750	ATP binding cassette subfamily A4 (ABCA4)
A06	9717169	9721301	BnaA06g17170D	AT3G47750	ATP binding cassette subfamily A4 (ABCA4)
A06	9733452	9738132	BnaA06g17180D	AT3G47730	ATP-binding cassette A2 (ABCA2)
A06	9751326	9752100	BnaA06g17190D	AT3G47710	BANQUO 3 (BNQ3)
A06	9777003	9779817	BnaA06g17200D	AT3G47700	maigo2 (MAG2)
A06	9783035	9785189	BnaA06g17210D	AT3G47690	microtubule end binding protein EB1A (EB1A)
A06	9788001	9788267	BnaA06g17220D	AT4G10270	Wound-responsive family protein
A06	9791481	9792319	BnaA06g17230D	AT3G47670	Plant invertase/pectin methylesterase inhibitor superfamily protein
A06	9792460	9794873	BnaA06g17240D	AT3G47650	DnaJ/Hsp40 cysteine-rich domain superfamily protein
A06	9802205	9805183	BnaA06g17250D	AT1G34410	auxin response factor 21 (ARF21)
A06	9805682	9806095	BnaA06g17260D	-	-
A06	9820207	9822231	BnaA06g17270D	AT3G47630	CONTAINS InterPro DOMAIN/s: Mitochondrial matrix Mmp37 (InterPro:IPR015222)
A06	9828978	9830759	BnaA06g17280D	AT3G47620	TEOSINTE BRANCHED, cycloidea and PCF (TCP) 14 (TCP14)
A06	9842393	9844515	BnaA06g17290D	AT3G47610	transcription regulators
A06	9852876	9856184	BnaA06g17300D	AT3G47570	Leucine-rich repeat protein kinase family protein
A06	9856982	9858710	BnaA06g17310D	AT3G47590	alpha/beta-Hydrolases superfamily protein
A06	9860935	9867353	BnaA06g17320D	AT1G29840	alpha/beta-Hydrolases superfamily protein
A06	9870157	9871805	BnaA06g17330D	AT3G47490	HNH endonuclease
A06	9877723	9878414	BnaA06g17340D	AT3G47480	Calcium-binding EF-hand family protein
A06	9888460	9890156	BnaA06g17350D	AT3G47470	light-harvesting chlorophyll-protein complex I subunit A4 (LHCA4)
A06	9890309	9897081	BnaA06g17360D	AT3G47460	ATSMC2
A06	9898207	9900171	BnaA06g17370D	-	-
A06	9901309	9904407	BnaA06g17380D	AT3G47450	NO ASSOCIATED 1 (NOA1)
A06	9904490	9905449	BnaA06g17390D	AT3G47440	tonoplast intrinsic protein 5
A06	9905676	9906977	BnaA06g17400D	AT3G47430	peroxin 11B (PEX11B)
A06	9916273	9916897	BnaA06g17410D	-	-
A06	9916968	9917623	BnaA06g17420D	AT3G18850	lysophosphatidyl acyltransferase 5 (LPAT5)
A06	9931055	9933791	BnaA06g17430D	AT3G47420	phosphate starvation-induced gene 3 (PS3)
A06	9937678	9937924	BnaA06g17440D	-	-
A06	9941173	9941847	BnaA06g17450D	AT3G47410	unknown protein
A06	9942660	9944877	BnaA06g17460D	AT3G47400	Plant invertase/pectin methylesterase inhibitor superfamily
A06	9945993	9948556	BnaA06g17470D	AT3G47390	PHOTOSENSITIVE 1 (PHS1)
A06	9957906	9958013	BnaA06g17480D	-	-
A06	9958066	9960856	BnaA06g17490D	AT4G24450	phosphoglucan, water dikinase (PWD)
A06	9962382	9963055	BnaA06g17500D	AT3G47380	Plant invertase/pectin methylesterase inhibitor superfamily protein
A06	9988584	9991859	BnaA06g17510D	AT3G47340	glutamine-dependent asparagine synthase 1 (ASN1)
A06	9992616	9993178	BnaA06g17520D	AT3G47295	unknown protein
A06	10004547	10006537	BnaA06g17530D	AT3G47160	RING/U-box superfamily protein
A06	10007956	10009424	BnaA06g17540D	AT3G47120	RNA recognition motif (RRM)-containing protein
A06	10010053	10013214	BnaA06g17550D	AT3G47110	Leucine-rich repeat protein kinase family protein
A06	10014387	10015984	BnaA06g17560D	AT5G20480	EF-TU receptor (EFR)
A06	10016362	10016952	BnaA06g17570D	AT3G47570	Leucine-rich repeat protein kinase family protein
A06	10017058	10017360	BnaA06g17580D	-	-
A06	10028818	10030656	BnaA06g17590D	AT3G47080	Tetratricopeptide repeat (TPR)-like superfamily protein
A06	10032727	10033329	BnaA06g17600D	AT3G47070	LOCATED IN: thylakoid, chloroplast thylakoid membrane, chloroplast, chloroplast envelope
A06	10033381	10037448	BnaA06g17610D	AT3G47060	FTSH protease 7 (ftsh7)
A06	10039302	10044096	BnaA06g17620D	AT3G47010	Glycosyl hydrolase family protein
A06	10052198	10054935	BnaA06g17630D	AT3G47010	Glycosyl hydrolase family protein
A06	10062706	10063065	BnaA06g17640D	AT1G66950	pleiotropic drug resistance 11 (PDR11)
A06	10063182	10063315	BnaA06g17650D	-	-
A06	10077202	10078109	BnaA06g17660D	-	-
A06	10082967	10084905	BnaA06g17670D	AT3G30520	unknown protein
A06	10086668	10089398	BnaA06g17680D	AT5G49650	xylulose kinase-2 (XK-2)
A06	10090717	10093656	BnaA06g17690D	AT3G47000	Glycosyl hydrolase family protein
A06	10100779	10103574	BnaA06g17700D	AT3G46980	phosphate transporter 4
A06	10104464	10109338	BnaA06g17710D	AT3G46970	alpha-glucan phosphorylase 2 (PHS2)
A06	10109461	10110181	BnaA06g17720D	AT1G29840	alpha/beta-Hydrolases superfamily protein
A06	10111705	10118003	BnaA06g17730D	AT3G46960	RNA helicase, ATP-dependent, SK12/DOB1 protein
A06	10118174	10118785	BnaA06g17740D	AT3G46950	Mitochondrial transcription termination factor family protein
A06	10118844	10119499	BnaA06g17750D	AT3G46950	Mitochondrial transcription termination factor family protein
A06	10119762	10120459	BnaA06g17760D	AT3G46940	DUTP-PYROPHOSPHATASE-LIKE 1 (DUT1)
A06	10120532	10122349	BnaA06g17770D	AT3G46930	Protein kinase superfamily protein
A06	10125582	10127845	BnaA06g17780D	AT5G62700	tubulin beta chain 3 (TUB3)
A06	10131392	10131844	BnaA06g17790D	AT2G26975	Ctr copper transporter family
A06	10141304	10146025	BnaA06g17800D	AT3G46880	unknown protein
A06	10146876	10148336	BnaA06g17810D	AT3G46870	Pentatricopeptide repeat (PPR) superfamily protein
A06	10150287	10152986	BnaA06g17820D	AT3G46850	Subtilase family protein
A06	10158520	10159197	BnaA06g17830D	AT3G46840	Subtilase family protein
A06	10173292	10174091	BnaA06g17840D	AT5G52180	LOCATED IN: endomembrane system
A06	10175763	10177975	BnaA06g17850D	AT3G46830	RAB GTPase homolog A2C (RABA2c)
A06	10196796	10197209	BnaA06g17860D	-	-
A06	10198170	10198702	BnaA06g17870D	AT4G32050	neurochondrin family protein
A06	10199514	10201365	BnaA06g17880D	AT3G42630	Pentatricopeptide repeat (PPR) superfamily protein
A06	10215538	10216973	BnaA06g17890D	AT3G46750	unknown protein
A06	10217990	10221410	BnaA06g17900D	AT3G46740	translocon at the outer envelope membrane of chloroplasts 75-III (TOC75-III)
A06	10222890	10223689	BnaA06g17910D	AT3G46690	UDP-Glycosyltransferase superfamily protein
A06	10223761	10224258	BnaA06g17920D	AT3G46720	UDP-Glycosyltransferase superfamily protein
A06	10224807	10226226	BnaA06g17930D	AT3G46720	UDP-Glycosyltransferase superfamily protein
A06	10229302	10231983	BnaA06g17940D	AT3G46670	UDP-glucosyl transferase 76E11 (UGT76E11)
A06	10232149	10233078	BnaA06g17950D	AT3G46640	PHYTOCLOCK 1 (PCL1)
A06	10238138	10239776	BnaA06g17960D	AT3G46620	zinc finger (C3HC4-type RING finger) family protein
A06	10260187	10261449	BnaA06g17970D	AT3G46550	salt overly sensitive 5 (SOS5)
A06	10262861	10264676	BnaA06g17980D	AT4G28470	26S proteasome regulatory subunit S2 1B (RPN1B)
A06	10264812	10264955	BnaA06g17990D	-	-
A06	10265604	10267699	BnaA06g18000D	AT5G44290	Protein kinase superfamily protein
A06	10270997	10272321	BnaA06g18010D	AT3G46540	ENTH/VHS family protein
A06	10272438	10274455	BnaA06g18020D	AT3G46520	actin-12 (ACT12)
A06	10285390	10288029	BnaA06g18030D	AT3G46510	plant U-box 13 (PUB13)
A06	10289061	10293503	BnaA06g18040D	AT3G46340	Leucine-rich repeat protein kinase family protein
A06	10298231	10298647	BnaA06g18050D	AT3G46300	unknown protein
A06	10299267	10301768	BnaA06g18060D	AT3G46290	hercules receptor kinase 1 (HERK1)
A06	10306330	10306517	BnaA06g18070D	-	-
A06	10326260	10328509	BnaA06g18080D	AT3G46280	protein kinase-related
A06	10330390	10336799	BnaA06g18090D	AT3G46240	BEST Arabidopsis thaliana protein match is: receptor protein kinase-related (TAIR:AT3G46270.1)
A06	10346781	10347254	BnaA06g18100D	AT1G53540	HSP20-like chaperones superfamily protein
A06	10347331	10352131	BnaA06g18110D	AT3G46220	unknown protein
A06	10352396	10354379	BnaA06g18120D	AT3G46210	Ribosomal protein S5 domain 2-like superfamily protein
A06	10354460	10356332	BnaA06g18130D	AT3G46200	nudix hydrolase homolog 9 (NUDT9)
A06	10365639	10366657	BnaA06g18140D	AT1G58270	ZW9
A06	10368111	10370185	BnaA06g18150D	AT3G46160	Protein kinase superfamily protein
A06	10408163	10409166	BnaA06g18160D	AT3G46130	ATMYB48-2
A06	10412238	10412828	BnaA06g18170D	AT5G10900	Calcineurin-like metallo-phosphoesterase superfamily protein
A06	10414783	10418510	BnaA06g18180D	AT4G16580	Protein phosphatase 2C family protein
A06	10418586	10419769	BnaA06g18190D	-	-
A06	10456424	10457603	BnaA06g18200D	AT2G36310	uridine-ribohydrolase 1 (URH1)
A06	10460380	10460958	BnaA06g18210D	AT3G46080	C2H2-type zinc finger family protein
A06	10461286	10465083	BnaA06g18220D	AT3G46060	ARA3
A06	10465457	10466799	BnaA06g18230D	AT5G59850	Ribosomal protein S8 family protein
A06	10473485	10474846	BnaA06g18240D	AT3G46000	actin depolymerizing factor 2 (ADF2)
A06	10480698	10481111	BnaA06g18250D	AT3G45980	HTB9
A06	10482643	10487017	BnaA06g18260D	AT5G59970	Histone superfamily protein
A06	10495793	10497207	BnaA06g18270D	AT3G45900	Ribonuclease P protein subunit P38-related
A06	10497518	10499812	BnaA06g18280D	AT3G45890	ROOT UVB SENSITIVE 1 (RUS1)
A06	10501009	10502664	BnaA06g18290D	AT3G45880	2-oxoglutarate (2OG) and Fe(II)-dependent oxygenase superfamily protein
A06	10503068	10505030	BnaA06g18300D	AT3G45870	nodulin MtN21 /EamA-like transporter family protein
A06	10525284	10532830	BnaA06g18310D	AT3G45810	ferric reductase-like transmembrane component family protein
A06	10540284	10543408	BnaA06g18320D	AT5G33406	hAT dimerisation domain-containing protein / transposase-related
A06	10544149	10545473	BnaA06g18330D	AT5G31412	hAT transposon superfamily protein
A06	10545600	10547928	BnaA06g18340D	AT5G31412	hAT transposon superfamily protein
A06	10549795	10551038	BnaA06g18350D	-	-
A06	10551526	10552348	BnaA06g18360D	-	-
A06	10552571	10553998	BnaA06g18370D	AT5G08730	ARIADNE 16 (ARI16)
A06	10554055	10555377	BnaA06g18380D	AT5G08730	ARIADNE 16 (ARI16)
A06	10560593	10563444	BnaA06g18390D	AT3G45750	Nucleotidyltransferase family protein
A06	10564504	10565797	BnaA06g18400D	AT3G22750	Protein kinase superfamily protein
A06	10567776	10570168	BnaA06g18410D	AT3G45740	hydrolase family protein / HAD-superfamily protein
A06	10581162	10583079	BnaA06g18420D	AT3G45680	Major facilitator superfamily protein
A06	10588823	10591249	BnaA06g18430D	AT3G45650	nitrate excretion transporter1 (NAXT1)
A06	10591672	10593539	BnaA06g18440D	AT3G45640	mitogen-activated protein kinase 3 (MPK3)
A06	10598731	10605094	BnaA06g18450D	-	-
A06	10606449	10611330	BnaA06g18460D	AT3G45630	RNA binding (RRM/RBD/RNP motifs) family protein
A06	10611554	10614443	BnaA06g18470D	AT3G45620	Transducin/WD40 repeat-like superfamily protein
A06	10617657	10620155	BnaA06g18480D	AT5G60250	zinc finger (C3HC4-type RING finger) family protein
A06	10622183	10625717	BnaA06g18490D	AT1G14800	Nucleic acid-binding, OB-fold-like protein
A06	10647401	10648795	BnaA06g18500D	AT3G45440	Concanavalin A-like lectin protein kinase family protein
A06	10648862	10649428	BnaA06g18510D	AT3G45440	Concanavalin A-like lectin protein kinase family protein
A06	10651424	10653662	BnaA06g18520D	AT3G45430	Concanavalin A-like lectin protein kinase family protein
A06	10654003	10656555	BnaA06g18530D	AT3G45410	Concanavalin A-like lectin protein kinase family protein
A06	10657765	10659411	BnaA06g18540D	AT3G45400	exostosin family protein
A06	10716894	10721117	BnaA06g18550D	AT5G60690	REVOLUTA (REV)
A06	10722078	10722832	BnaA06g18560D	-	-
A06	10724902	10730641	BnaA06g18570D	AT3G45190	SIT4 phosphatase-associated family protein
A06	10741913	10745760	BnaA06g18580D	AT3G45090	P-loop containing nucleoside triphosphate hydrolases superfamily protein
A06	10746851	10748550	BnaA06g18590D	-	-
A06	10765613	10765867	BnaA06g18600D	AT3G45060	high affinity nitrate transporter 2.6 (NRT2.6)
A06	10876455	10877412	BnaA06g18610D	AT3G45020	Ribosomal L18p/L5e family protein
A06	10877526	10879939	BnaA06g18620D	AT3G45010	serine carboxypeptidase-like 48 (scpl48)
A06	10938971	10941230	BnaA06g18630D	AT3G44990	xyloglucan endo-transglycosylase-related 8 (XTR8)
A06	10946335	10947262	BnaA06g18640D	-	-
A06	10947380	10948564	BnaA06g18650D	AT1G14800	Nucleic acid-binding, OB-fold-like protein
A06	10948618	10948880	BnaA06g18660D	-	-
A06	10951592	10952418	BnaA06g18670D	AT5G63980	SAL1
A06	10956722	10957846	BnaA06g18680D	-	-
A06	10973989	10974400	BnaA06g18690D	-	-
A06	10979128	10980463	BnaA06g18700D	AT3G44920	cation/H+ exchanger 11 (CHX11)
A06	10980576	10981865	BnaA06g18710D	AT3G44930	cation/H+ exchanger 10 (CHX10)
A06	11005502	11005738	BnaA06g18720D	AT3G44718	Plant thionin family protein
A06	11009882	11010584	BnaA06g18730D	-	-
A06	11011580	11012436	BnaA06g18740D	-	-
A06	11012597	11013478	BnaA06g18750D	AT1G02890	AAA-type ATPase family protein
A06	11015084	11015882	BnaA06g18760D	AT3G44716	unknown protein
A06	11024612	11027550	BnaA06g18770D	AT3G44680	histone deacetylase 9 (HDA9)
A06	11032874	11034304	BnaA06g18780D	AT3G44620	protein tyrosine phosphatases
A06	11050736	11050984	BnaA06g18790D	AT5G37010	unknown protein
A06	11054851	11055493	BnaA06g18800D	AT3G44610	Protein kinase superfamily protein
A06	11055629	11058417	BnaA06g18810D	AT3G44610	Protein kinase superfamily protein
A06	11061675	11063106	BnaA06g18820D	-	-
A06	11068710	11072512	BnaA06g18830D	AT3G44600	cyclophilin71 (CYP71)
A06	11090057	11093708	BnaA06g18840D	AT3G44550	fatty acid reductase 5 (FAR5)
A06	11111178	11112761	BnaA06g18850D	AT2G30290	VACUOLAR SORTING RECEPTOR 2 (VSR2)
A06	11123160	11127807	BnaA06g18860D	AT3G44530	homolog of histone chaperone HIRA (HIRA)
A06	11139695	11140123	BnaA06g18870D	-	-
A06	11144820	11145343	BnaA06g18880D	AT1G48070	Thioredoxin superfamily protein
A06	11149228	11151601	BnaA06g18890D	AT3G48420	Haloacid dehalogenase-like hydrolase (HAD) superfamily protein
A06	11164690	11166276	BnaA06g18900D	AT3G48460	GDSL-like Lipase/Acylhydrolase superfamily protein
A06	11176173	11180890	BnaA06g18910D	AT3G48470	EMBRYO DEFECTIVE 2423 (EMB2423)
A06	11180974	11181899	BnaA06g18920D	AT3G48480	Cysteine proteinases superfamily protein
A06	11186828	11188261	BnaA06g18930D	AT4G14170	Pentatricopeptide repeat (PPR) superfamily protein
A06	11200809	11201585	BnaA06g18940D	AT3G48510	unknown protein
A06	11207700	11210621	BnaA06g18950D	AT5G63370	Protein kinase superfamily protein
A06	11216625	11218133	BnaA06g18960D	AT3G48520	cytochrome P450, family 94, subfamily B, polypeptide 3 (CYP94B3)
A06	11241023	11244767	BnaA06g18970D	AT3G48580	xyloglucan endotransglucosylase/hydrolase 11 (XTH11)
A06	11283366	11285782	BnaA06g18980D	AT2G25630	beta glucosidase 14 (BGLU14)
A06	11286815	11287024	BnaA06g18990D	AT3G48660	Protein of unknown function (DUF 3339)
A06	11289278	11292089	BnaA06g19000D	AT3G48670	INVOLVED IN DE NOVO 2 (IDN2)
A06	11294233	11295439	BnaA06g19010D	AT3G48690	CXE12
A06	11297087	11300268	BnaA06g19020D	AT3G48710	DEK domain-containing chromatin associated protein
A06	11356304	11358278	BnaA06g19030D	AT3G48760	DHHC-type zinc finger family protein
A06	11378435	11378896	BnaA06g19040D	AT4G02655	unknown protein
A06	11389517	11390329	BnaA06g19050D	-	-
A06	11394853	11397779	BnaA06g19060D	AT3G48780	serine palmitoyltransferase 1 (SPT1)
A06	11400253	11400630	BnaA06g19070D	AT5G23670	long chain base2 (LCB2)
A06	11400985	11401650	BnaA06g19080D	-	-
A06	11405636	11406824	BnaA06g19090D	AT3G48800	Sterile alpha motif (SAM) domain-containing protein
A06	11407297	11410497	BnaA06g19100D	AT3G48820	Glycosyltransferase family 29 (sialyltransferase) family protein
A06	11411589	11413722	BnaA06g19110D	AT3G48850	phosphate transporter 3
A06	11430037	11431057	BnaA06g19120D	AT3G48890	membrane-associated progesterone binding protein 3 (MAPR3)
A06	11431460	11432825	BnaA06g19130D	AT4G12730	FASCICLIN-like arabinogalactan 2 (FLA2)
A06	11438660	11441553	BnaA06g19140D	AT3G49000	RNA polymerase III subunit RPC82 family protein
A06	11442625	11444136	BnaA06g19150D	AT3G49010	breast basic conserved 1 (BBC1)
A06	11445718	11446455	BnaA06g19160D	AT3G49020	FBD, F-box and Leucine Rich Repeat domains containing protein
A06	11454329	11454789	BnaA06g19170D	AT3G49020	FBD, F-box and Leucine Rich Repeat domains containing protein
A06	11457051	11461496	BnaA06g19180D	AT3G49060	U-box domain-containing protein kinase family protein
A06	11464098	11464761	BnaA06g19190D	-	-
A06	11470168	11471497	BnaA06g19200D	AT3G49100	Signal recognition particle, SRP9/SRP14 subunit
A06	11474154	11475256	BnaA06g19210D	-	-
A06	11480555	11481822	BnaA06g19220D	-	-
A06	11496979	11499462	BnaA06g19230D	-	-
A06	11568012	11569837	BnaA06g19240D	AT1G65960	glutamate decarboxylase 2 (GAD2)
A06	11576325	11581497	BnaA06g19250D	AT1G76680	12-oxophytodienoate reductase 1 (OPR1)
A06	11644103	11644866	BnaA06g19260D	-	-
A06	11675407	11678111	BnaA06g19270D	-	-
A06	11718970	11721081	BnaA06g19280D	AT3G42880	Leucine-rich repeat protein kinase family protein
A06	11745483	11746937	BnaA06g19290D	ATCG01280	YCF2.2
A06	11747042	11747768	BnaA06g19300D	ATCG01280	YCF2.2
A06	11747843	11749184	BnaA06g19310D	ATCG01280	YCF2.2
A06	11750067	11751331	BnaA06g19320D	ATCG01310	ribosomal protein L2 (RPL2.2)
A06	11751515	11751664	BnaA06g19330D	ATCG00820	ribosomal protein S19 (RPS19)
A06	11751728	11752210	BnaA06g19340D	ATCG00810	ribosomal protein L22 (RPL22)
A06	11752363	11752851	BnaA06g19350D	ATCG00800	RESISTANCE TO PSEUDOMONAS SYRINGAE 3 (RPS3)
A06	11754268	11754516	BnaA06g19360D	ATCG00790	ribosomal protein L16 (RPL16)
A06	11754632	11755000	BnaA06g19370D	ATCG00780	ribosomal protein L14 (RPL14)
A06	11756332	11756748	BnaA06g19380D	ATCG00750	ribosomal protein S11 (RPS11)
A06	11756818	11757801	BnaA06g19390D	ATCG00740	RNA polymerase subunit alpha (RPOA)
A06	11758002	11758526	BnaA06g19400D	ATCG00730	photosynthetic electron transfer D (PETD)
A06	11760977	11761247	BnaA06g19410D	ATCG00710	photosystem II reaction center protein H (PSBH)
A06	11761800	11762339	BnaA06g19420D	ATCG00680	photosystem II reaction center protein B (PSBB)
A06	11762450	11763573	BnaA06g19430D	ATCG00680	photosystem II reaction center protein B (PSBB)
A06	11763759	11764145	BnaA06g19440D	ATCG00670	plastid-encoded CLP P (PCLPP)
A06	11765480	11765914	BnaA06g19450D	ATCG00670	plastid-encoded CLP P (PCLPP)
A06	11766975	11767328	BnaA06g19460D	ATCG00660	ribosomal protein L20 (RPL20)
A06	11768155	11768355	BnaA06g19470D	ATCG00640	ribosomal protein L33 (RPL33)
A06	11895976	11896310	BnaA06g19480D	-	-
A06	11920942	11922607	BnaA06g19490D	AT3G26060	ATPRX Q
A06	11922714	11922974	BnaA06g19500D	-	-
A06	11936126	11936456	BnaA06g19510D	-	-
A06	11998440	11999225	BnaA06g19520D	-	-
A06	12010517	12010603	BnaA06g19530D	-	-
A06	12010664	12012064	BnaA06g19540D	-	-
A06	12030320	12031117	BnaA06g19550D	AT5G49840	ATP-dependent Clp protease
A06	12066856	12067979	BnaA06g19560D	AT2G42940	Predicted AT-hook DNA-binding family protein
A06	12082110	12086661	BnaA06g19570D	AT3G43210	TETRASPORE (TES)
A06	12099523	12102491	BnaA06g19580D	AT3G43230	RING/FYVE/PHD-type zinc finger family protein
A06	12103755	12108089	BnaA06g19590D	AT3G43300	HOPM interactor 7 (ATMIN7)
A06	12109780	12111588	BnaA06g19600D	AT3G43300	HOPM interactor 7 (ATMIN7)
A06	12114425	12115576	BnaA06g19610D	AT3G43520	Transmembrane proteins 14C
A06	12115940	12120618	BnaA06g19620D	AT3G43600	aldehyde oxidase 2 (AAO2)
A06	12121151	12122388	BnaA06g19630D	AT4G32570	TIFY domain protein 8 (TIFY8)
A06	12122832	12124089	BnaA06g19640D	AT4G28600	no pollen germination related 2 (NPGR2)
A06	12152650	12158743	BnaA06g19650D	AT2G11000	MAK10 homologue (MAK10)
A06	12165207	12167766	BnaA06g19660D	AT2G27030	calmodulin 5 (CAM5)
A06	12196959	12197358	BnaA06g19670D	-	-
A06	12197442	12200090	BnaA06g19680D	-	-
A06	12212407	12212734	BnaA06g19690D	-	-
A06	12214164	12217050	BnaA06g19700D	AT3G43860	glycosyl hydrolase 9A4 (GH9A4)
A06	12231284	12236377	BnaA06g19710D	AT3G43920	dicer-like 3 (DCL3)
A06	12236514	12236860	BnaA06g19720D	-	-
A06	12239664	12243740	BnaA06g19730D	AT3G44330	INVOLVED IN: protein processing
A06	12272443	12276253	BnaA06g19740D	AT3G44350	NAC domain containing protein 61 (NAC061)
A06	12292179	12293063	BnaA06g19750D	-	-
A06	12311306	12312547	BnaA06g19760D	-	-
A06	12320422	12323033	BnaA06g19770D	AT3G44930	cation/H+ exchanger 10 (CHX10)
A06	12332682	12335793	BnaA06g19780D	AT3G44540	fatty acid reductase 4 (FAR4)
A06	12372221	12375389	BnaA06g19790D	-	-
A06	12410610	12411008	BnaA06g19800D	AT3G44450	unknown protein
A06	12425008	12426282	BnaA06g19810D	AT3G44720	arogenate dehydratase 4 (ADT4)
A06	12429708	12430595	BnaA06g19820D	AT3G45440	Concanavalin A-like lectin protein kinase family protein
A06	12430735	12431901	BnaA06g19830D	AT3G45440	Concanavalin A-like lectin protein kinase family protein
A06	12440403	12440956	BnaA06g19840D	-	-
A06	12452267	12453259	BnaA06g19850D	AT1G66235	unknown protein
A06	12482534	12491319	BnaA06g19860D	AT3G45780	phototropin 1 (PHOT1)
A06	12493671	12495388	BnaA06g19870D	AT3G46060	ARA3
A06	12495829	12496338	BnaA06g19880D	AT3G46080	C2H2-type zinc finger family protein
A06	12499744	12500256	BnaA06g19890D	AT3G46080	C2H2-type zinc finger family protein
A06	12567872	12568231	BnaA06g19900D	AT1G64800	DNA binding
A06	12609414	12612427	BnaA06g19910D	AT1G65240	Eukaryotic aspartyl protease family protein
A06	12630146	12631500	BnaA06g19920D	AT5G57740	XB3 ortholog 2 in Arabidopsis thaliana (XBAT32)
A06	12704968	12707477	BnaA06g19930D	AT1G66760	MATE efflux family protein
A06	12728706	12729759	BnaA06g19940D	AT5G45570	Ulp1 protease family protein
A06	12729840	12730959	BnaA06g19950D	-	-
A06	12731037	12731216	BnaA06g19960D	-	-
A06	12731315	12731688	BnaA06g19970D	-	-
A06	12785028	12785561	BnaA06g19980D	AT5G40680	Galactose oxidase/kelch repeat superfamily protein
A06	12785642	12789835	BnaA06g19990D	AT5G40680	Galactose oxidase/kelch repeat superfamily protein
A06	12809910	12813819	BnaA06g20000D	AT5G40680	Galactose oxidase/kelch repeat superfamily protein
A06	12834169	12835856	BnaA06g20010D	AT3G42660	transducin family protein / WD-40 repeat family protein
A06	12847731	12851291	BnaA06g20020D	AT5G42080	dynamin-like protein (DL1)
A06	12856435	12861188	BnaA06g20030D	AT3G42660	transducin family protein / WD-40 repeat family protein
A06	12863948	12865342	BnaA06g20040D	AT3G42790	alfin-like 3 (AL3)
A06	12868853	12870887	BnaA06g20050D	AT3G42880	Leucine-rich repeat protein kinase family protein
A06	12878901	12879005	BnaA06g20060D	-	-
A06	12879073	12879468	BnaA06g20070D	-	-
A06	12884594	12886472	BnaA06g20080D	AT3G43120	SAUR-like auxin-responsive protein family
A06	12913952	12926588	BnaA06g20090D	AT3G43240	ARID/BRIGHT DNA-binding domain-containing protein
A06	12972534	12973471	BnaA06g20100D	-	-
A06	12982649	12986516	BnaA06g20110D	AT3G43270	Plant invertase/pectin methylesterase inhibitor superfamily
A06	13051803	13052732	BnaA06g20120D	AT1G64870	unknown protein
A06	13074895	13076324	BnaA06g20130D	-	-
A06	13091674	13093850	BnaA06g20140D	AT3G43540	Protein of unknown function (DUF1350)
A06	13108420	13110040	BnaA06g20150D	-	-
A06	13130937	13133345	BnaA06g20160D	AT3G43590	zinc knuckle (CCHC-type) family protein
A06	13133990	13134169	BnaA06g20170D	-	-
A06	13136278	13141886	BnaA06g20180D	AT3G43600	aldehyde oxidase 2 (AAO2)
A06	13150767	13151951	BnaA06g20190D	-	-
A06	13153245	13154597	BnaA06g20200D	AT3G43800	glutathione S-transferase tau 27 (GSTU27)
A06	13283627	13284089	BnaA06g20210D	AT1G30140	unknown protein
A06	13294789	13297182	BnaA06g20220D	-	-
A06	13318985	13320191	BnaA06g20230D	AT3G43810	calmodulin 7 (CAM7)
A06	13348360	13348944	BnaA06g20240D	-	-
A06	13355340	13358400	BnaA06g20250D	AT3G43860	glycosyl hydrolase 9A4 (GH9A4)
A06	13359661	13361579	BnaA06g20260D	-	-
A06	13372186	13373751	BnaA06g20270D	-	-
A06	13379483	13380460	BnaA06g20280D	AT4G33865	Ribosomal protein S14p/S29e family protein
A06	13380614	13381723	BnaA06g20290D	AT3G44020	thylakoid lumenal P17.1 protein
A06	13381863	13382371	BnaA06g20300D	-	-
A06	13410938	13411715	BnaA06g20310D	AT1G65730	YELLOW STRIPE like 7 (YSL7)
A06	13411812	13412556	BnaA06g20320D	AT1G65730	YELLOW STRIPE like 7 (YSL7)
A06	13412816	13414020	BnaA06g20330D	AT1G65730	YELLOW STRIPE like 7 (YSL7)
A06	13419214	13420433	BnaA06g20340D	AT1G65820	microsomal glutathione s-transferase, putative
A06	13527679	13528826	BnaA06g20350D	-	-
A06	13528913	13529262	BnaA06g20360D	-	-
A06	13531413	13533562	BnaA06g20370D	AT1G65890	acyl activating enzyme 12 (AAE12)
A06	13652136	13653543	BnaA06g20380D	-	-
A06	13784852	13788956	BnaA06g20390D	AT1G65920	Regulator of chromosome condensation (RCC1) family with FYVE zinc finger domain
A06	13798156	13799525	BnaA06g20400D	-	-
A06	13835042	13837875	BnaA06g20410D	-	-
A06	13882372	13883979	BnaA06g20420D	AT3G46410	Protein kinase superfamily protein
A06	13889916	13891959	BnaA06g20430D	-	-
A06	13897729	13900829	BnaA06g20440D	AT3G46450	SEC14 cytosolic factor family protein / phosphoglyceride transfer family protein
A06	13930382	13935572	BnaA06g20450D	AT3G46490	2-oxoglutarate (2OG) and Fe(II)-dependent oxygenase superfamily protein
A06	13958243	13960092	BnaA06g20460D	AT3G46520	actin-12 (ACT12)
A06	13975256	13975496	BnaA06g20470D	AT1G18370	HINKEL (HIK)
A06	13981155	13982653	BnaA06g20480D	AT3G46630	Protein of unknown function (DUF3223)
A06	13985020	13993448	BnaA06g20490D	AT3G46630	Protein of unknown function (DUF3223)
A06	14007831	14010633	BnaA06g20500D	AT3G46670	UDP-glucosyl transferase 76E11 (UGT76E11)
A06	14024744	14027964	BnaA06g20510D	-	-
A06	14028378	14028986	BnaA06g20520D	AT3G46890	BEST Arabidopsis thaliana protein match is: maternal effect embryo arrest 60 (TAIR:AT5G05950.1)
A06	14030660	14032223	BnaA06g20530D	AT5G62700	tubulin beta chain 3 (TUB3)
A06	14065638	14068625	BnaA06g20540D	AT3G47340	glutamine-dependent asparagine synthase 1 (ASN1)
A06	14101645	14102418	BnaA06g20550D	-	-
A06	14124588	14128541	BnaA06g20560D	AT3G47360	hydroxysteroid dehydrogenase 3 (HSD3)
A06	14152616	14153222	BnaA06g20570D	AT3G47480	Calcium-binding EF-hand family protein
A06	14170418	14170991	BnaA06g20580D	AT3G47520	malate dehydrogenase (MDH)
A06	14171449	14173209	BnaA06g20590D	AT3G47530	Pentatricopeptide repeat (PPR) superfamily protein
A06	14180109	14181115	BnaA06g20600D	-	-
A06	14182545	14184678	BnaA06g20610D	AT3G47550	RING/FYVE/PHD zinc finger superfamily protein
A06	14188779	14190400	BnaA06g20620D	AT3G47640	POPEYE (PYE)
A06	14190596	14191426	BnaA06g20630D	AT3G47650	DnaJ/Hsp40 cysteine-rich domain superfamily protein
A06	14199661	14203130	BnaA06g20640D	AT3G47660	Regulator of chromosome condensation (RCC1) family protein
A06	14205258	14206500	BnaA06g20650D	-	-
A06	14207210	14211668	BnaA06g20660D	AT3G47790	ABC2 homolog 7 (ATH7)
A06	14211932	14213153	BnaA06g20670D	AT3G47810	MAIGO 1 (MAG1)
A06	14218549	14222242	BnaA06g20680D	AT1G14800	Nucleic acid-binding, OB-fold-like protein
A06	14230090	14231949	BnaA06g20690D	AT5G35600	histone deacetylase7 (HDA7)
A06	14248481	14249837	BnaA06g20700D	-	-
A06	14253054	14254828	BnaA06g20710D	AT3G47860	chloroplastic lipocalin (CHL)
A06	14257683	14260642	BnaA06g20720D	AT3G47940	DNAJ heat shock family protein
A06	14260744	14262519	BnaA06g20730D	-	-
A06	14265102	14267738	BnaA06g20740D	AT3G47960	Major facilitator superfamily protein
A06	14273142	14275436	BnaA06g20750D	AT3G48000	aldehyde dehydrogenase 2B4 (ALDH2B4)
A06	14285420	14287201	BnaA06g20760D	AT3G48100	response regulator 5 (RR5)
A06	14313582	14314627	BnaA06g20770D	AT3G48140	B12D protein
A06	14323015	14326737	BnaA06g20780D	AT3G48170	aldehyde dehydrogenase 10A9 (ALDH10A9)
A06	14327653	14327898	BnaA06g20790D	AT3G48180	unknown protein
A06	14338612	14365029	BnaA06g20800D	AT3G48190	ataxia-telangiectasia mutated (ATM)
A06	14377175	14377697	BnaA06g20810D	-	-
A06	14401312	14401881	BnaA06g20820D	AT3G27220	Galactose oxidase/kelch repeat superfamily protein
A06	14418571	14420914	BnaA06g20830D	AT3G48210	CONTAINS InterPro DOMAIN/s: Kinetochore-Ndc80 complex, subunit Spc25 (InterPro:IPR013255)
A06	14424006	14427625	BnaA06g20840D	AT2G32550	Cell differentiation, Rcd1-like protein
A06	14459992	14461877	BnaA06g20850D	AT3G48250	Pentatricopeptide repeat (PPR) superfamily protein
A06	14467273	14471094	BnaA06g20860D	AT3G48260	with no lysine (K) kinase 3 (WNK3)
A06	14477576	14479196	BnaA06g20870D	AT3G48270	cytochrome P450, family 71, subfamily A, polypeptide 26 (CYP71A26)
A06	14481171	14482537	BnaA06g20880D	AT3G48330	protein-l-isoaspartate methyltransferase 1 (PIMT1)
A06	14482927	14483037	BnaA06g20890D	-	-
A06	14483105	14485327	BnaA06g20900D	AT3G48390	MA3 domain-containing protein
A06	14485693	14488714	BnaA06g20910D	AT3G48410	alpha/beta-Hydrolases superfamily protein
A06	14524023	14524379	BnaA06g20920D	-	-
A06	14524439	14527770	BnaA06g20930D	AT3G49220	Plant invertase/pectin methylesterase inhibitor superfamily
A06	14540227	14542118	BnaA06g20940D	AT3G49240	embryo defective 1796 (emb1796)
A06	14542306	14544594	BnaA06g20950D	AT3G49250	DEFECTIVE IN MERISTEM SILENCING 3 (DMS3)
A06	14561332	14565427	BnaA06g20960D	AT1G43760	DNAse I-like superfamily protein
A06	14565519	14569977	BnaA06g20970D	AT3G49260	IQ-domain 21 (iqd21)
A06	14580962	14583399	BnaA06g20980D	AT3G49320	Metal-dependent protein hydrolase
A06	14596281	14596463	BnaA06g20990D	AT2G27420	Cysteine proteinases superfamily protein
A06	14596565	14597708	BnaA06g21000D	AT2G27420	Cysteine proteinases superfamily protein
A06	14607290	14610950	BnaA06g21010D	AT5G24430	Calcium-dependent protein kinase (CDPK) family protein
A06	14612669	14615524	BnaA06g21020D	AT3G49390	CTC-interacting domain 10 (CID10)
A06	14628976	14631673	BnaA06g21030D	AT3G49430	SER/ARG-rich protein 34A (SRp34a)
A06	14634055	14636387	BnaA06g21040D	-	-
A06	14636449	14637924	BnaA06g21050D	-	-
A06	14638128	14639858	BnaA06g21060D	AT2G35040	AICARFT/IMPCHase bienzyme family protein
A06	14644008	14644553	BnaA06g21070D	AT3G49450	F-box and associated interaction domains-containing protein
A06	14645089	14648537	BnaA06g21080D	AT3G49490	unknown protein
A06	14651355	14653360	BnaA06g21090D	AT3G49530	NAC domain containing protein 62 (NAC062)
A06	14654727	14655146	BnaA06g21100D	AT3G49540	unknown protein
A06	14659764	14660201	BnaA06g21110D	AT3G49550	unknown protein
A06	14662493	14664903	BnaA06g21120D	AT3G49590	Autophagy-related protein 13
A06	14665060	14670558	BnaA06g21130D	AT3G49600	ubiquitin-specific protease 26 (UBP26)
A06	14673063	14674234	BnaA06g21140D	AT5G45570	Ulp1 protease family protein
A06	14676893	14677398	BnaA06g21150D	AT1G52950	Nucleic acid-binding, OB-fold-like protein
A06	14688799	14689164	BnaA06g21160D	-	-
A06	14689434	14689547	BnaA06g21170D	-	-
A06	14689604	14689912	BnaA06g21180D	-	-
A06	14692369	14694935	BnaA06g21190D	AT3G49645	unknown protein
A06	14695058	14699149	BnaA06g21200D	AT3G49650	P-loop containing nucleoside triphosphate hydrolases superfamily protein
A06	14708105	14708454	BnaA06g21210D	-	-
A06	14708664	14709687	BnaA06g21220D	-	-
A06	14712766	14717091	BnaA06g21230D	-	-
A06	14718159	14722307	BnaA06g21240D	AT3G46340	Leucine-rich repeat protein kinase family protein
A06	14733686	14736087	BnaA06g21250D	-	-
A06	14736162	14737906	BnaA06g21260D	AT1G31150	FUNCTIONS IN: sequence-specific DNA binding transcription factor activity
A06	14739605	14741020	BnaA06g21270D	AT3G49660	Transducin/WD40 repeat-like superfamily protein
A06	14743845	14745418	BnaA06g21280D	AT5G61770	PETER PAN-like protein (PPAN)
A06	14747818	14752724	BnaA06g21290D	AT5G61780	TUDOR-SN protein 2 (Tudor2)
A06	14764721	14767521	BnaA06g21300D	AT5G61790	calnexin 1 (CNX1)
A06	14768003	14769463	BnaA06g21310D	AT5G61800	Pentatricopeptide repeat (PPR) superfamily protein
A06	14769529	14771591	BnaA06g21320D	AT5G61810	Mitochondrial substrate carrier family protein
A06	14787804	14790118	BnaA06g21330D	AT5G61820	FUNCTIONS IN: molecular_function unknown
A06	14794451	14795812	BnaA06g21340D	AT5G61830	NAD(P)-binding Rossmann-fold superfamily protein
A06	14795887	14797694	BnaA06g21350D	AT5G61840	GUT1
A06	14831891	14835475	BnaA06g21360D	AT5G61900	BONZAI 1 (BON1)
A06	14837992	14838448	BnaA06g21370D	AT5G61910	DCD (Development and Cell Death) domain protein
A06	14839251	14840112	BnaA06g21380D	AT5G61920	unknown protein
A06	14841646	14847554	BnaA06g21390D	AT5G61960	MEI2-like protein 1 (ML1)
A06	14857598	14858259	BnaA06g21400D	AT1G48480	receptor-like kinase 1 (RKL1)
A06	14866893	14867255	BnaA06g21410D	-	-
A06	14869861	14874183	BnaA06g21420D	AT5G61970	signal recognition particle-related / SRP-related
A06	14875078	14879449	BnaA06g21430D	AT5G61980	ARF-GAP domain 1 (AGD1)
A06	14880210	14883140	BnaA06g21440D	AT5G61990	Pentatricopeptide repeat (PPR) superfamily protein
A06	14895189	14895322	BnaA06g21450D	-	-
A06	14897409	14902475	BnaA06g21460D	AT5G62000	auxin response factor 2 (ARF2)
A06	14903025	14904155	BnaA06g21470D	AT5G62020	heat shock transcription factor B2A (HSFB2A)
A06	14915105	14916958	BnaA06g21480D	AT5G62030	diphthamide synthesis DPH2 family protein
A06	14924705	14925727	BnaA06g21490D	AT5G62040	PEBP (phosphatidylethanolamine-binding protein) family protein
A06	14925898	14929283	BnaA06g21500D	AT5G62050	homolog of yeast oxidase assembly 1 (OXA1) (OXA1)
A06	14929835	14930360	BnaA06g21510D	AT5G62065	Bifunctional inhibitor/lipid-transfer protein/seed storage 2S albumin superfamily protein
A06	14930526	14933058	BnaA06g21520D	AT5G62070	IQ-domain 23 (IQD23)
A06	14937678	14938012	BnaA06g21530D	-	-
A06	14938146	14941300	BnaA06g21540D	AT5G62070	IQ-domain 23 (IQD23)
A06	14942963	14943781	BnaA06g21550D	AT4G05050	ubiquitin 11 (UBQ11)
A06	14948816	14954062	BnaA06g21560D	AT4G05190	kinesin 5 (ATK5)
A06	14957122	14957433	BnaA06g21570D	-	-
A06	14960752	14961292	BnaA06g21580D	-	-
A06	14967675	14968390	BnaA06g21590D	-	-
A06	14983965	14986558	BnaA06g21600D	AT5G62130	Per1-like family protein
A06	14997324	14999618	BnaA06g21610D	AT5G57200	ENTH/ANTH/VHS superfamily protein
A06	15045431	15047820	BnaA06g21620D	AT5G62170	unknown protein
A06	15078316	15080853	BnaA06g21630D	-	-
A06	15082248	15083854	BnaA06g21640D	AT5G07200	gibberellin 20-oxidase 3 (GA20OX3)
A06	15091461	15098124	BnaA06g21650D	AT1G40390	DNAse I-like superfamily protein
A06	15098467	15103859	BnaA06g21660D	AT5G18880	RNA-directed DNA polymerase (reverse transcriptase)-related family protein
A06	15103930	15104022	BnaA06g21670D	-	-
A06	15106266	15108141	BnaA06g21680D	AT5G62220	glycosyltransferase 18 (GT18)
A06	15148017	15153757	BnaA06g21690D	AT5G62230	ERECTA-like 1 (ERL1)
A06	15153830	15156224	BnaA06g21700D	AT5G62240	Cell cycle regulated microtubule associated protein
A06	15156902	15159185	BnaA06g21710D	AT5G62250	microtubule-associated protein 65-9 (MAP65-9)
A06	15160112	15162755	BnaA06g21720D	AT5G62260	AT hook motif DNA-binding family protein
A06	15164320	15166159	BnaA06g21730D	AT5G62270	FUNCTIONS IN: molecular_function unknown
A06	15175043	15176147	BnaA06g21740D	AT5G62280	Protein of unknown function (DUF1442)
A06	15176200	15176977	BnaA06g21750D	-	-
A06	15184997	15186545	BnaA06g21760D	AT5G62290	nucleotide-sensitive chloride conductance regulator (ICln) family protein
A06	15187388	15192338	BnaA06g21770D	AT5G62310	INCOMPLETE ROOT HAIR ELONGATION (IRE)
A06	15192771	15194069	BnaA06g21780D	AT5G62320	myb domain protein 99 (MYB99)
A06	15210517	15211131	BnaA06g21790D	AT5G62350	Plant invertase/pectin methylesterase inhibitor superfamily protein
A06	15218777	15219507	BnaA06g21800D	AT5G62360	Plant invertase/pectin methylesterase inhibitor superfamily protein
A06	15253512	15254418	BnaA06g21810D	AT5G62380	NAC-domain protein 101 (NAC101)
A06	15254493	15254696	BnaA06g21820D	AT5G62380	NAC-domain protein 101 (NAC101)
A06	15255492	15256198	BnaA06g21830D	-	-
A06	15265370	15271882	BnaA06g21840D	AT5G62410	structural maintenance of chromosomes 2 (SMC2)
A06	15275260	15276810	BnaA06g21850D	AT5G62420	NAD(P)-linked oxidoreductase superfamily protein
A06	15284519	15284890	BnaA06g21860D	-	-
A06	15285878	15287401	BnaA06g21870D	AT5G62430	cycling DOF factor 1 (CDF1)
A06	15289167	15290438	BnaA06g21880D	AT5G62440	FUNCTIONS IN: molecular_function unknown
A06	15299623	15301776	BnaA06g21890D	AT5G62460	RING/FYVE/PHD zinc finger superfamily protein
A06	15305050	15306634	BnaA06g21900D	AT3G47600	myb domain protein 94 (MYB94)
A06	15357176	15358961	BnaA06g21910D	AT4G28360	Ribosomal protein L22p/L17e family protein
A06	15359015	15359719	BnaA06g21920D	AT5G62480	glutathione S-transferase tau 9 (GSTU9)
A06	15360312	15361415	BnaA06g21930D	AT5G62490	HVA22 homologue B (HVA22B)
A06	15365185	15367360	BnaA06g21940D	AT5G62500	end binding protein 1B (EB1B)
A06	15371500	15371911	BnaA06g21950D	AT1G69630	F-box/RNI-like superfamily protein
A06	15371965	15373434	BnaA06g21960D	AT1G78750	F-box/RNI-like superfamily protein
A06	15376336	15377698	BnaA06g21970D	AT1G69630	F-box/RNI-like superfamily protein
A06	15385786	15386372	BnaA06g21980D	AT1G69630	F-box/RNI-like superfamily protein
A06	15386449	15387562	BnaA06g21990D	AT1G78750	F-box/RNI-like superfamily protein
A06	15389170	15391039	BnaA06g22000D	AT1G78700	BES1/BZR1 homolog 4 (BEH4)
A06	15392378	15394442	BnaA06g22010D	-	-
A06	15397739	15401775	BnaA06g22020D	AT2G30360	SOS3-interacting protein 4 (SIP4)
A06	15402998	15404567	BnaA06g22030D	AT5G62520	similar to RCD one 5 (SRO5)
A06	15404627	15408127	BnaA06g22040D	AT5G62530	aldehyde dehydrogenase 12A1 (ALDH12A1)
A06	15410024	15411967	BnaA06g22050D	AT5G62550	unknown protein
A06	15417609	15420597	BnaA06g22060D	AT5G62570	Calmodulin binding protein-like
A06	15422605	15425140	BnaA06g22070D	AT5G62580	ARM repeat superfamily protein
A06	15426167	15434664	BnaA06g22080D	AT5G62600	ARM repeat superfamily protein
A06	15437430	15441992	BnaA06g22090D	AT5G62620	Galactosyltransferase family protein
A06	15451833	15452506	BnaA06g22100D	AT1G65352	Putative membrane lipoprotein
A06	15453922	15456625	BnaA06g22110D	AT5G62630	hipl2 protein precursor (HIPL2)
A06	15458780	15460951	BnaA06g22120D	-	-
A06	15466699	15469764	BnaA06g22130D	AT5G62640	proline-rich family protein
A06	15474791	15476817	BnaA06g22140D	-	-
A06	15477842	15477907	BnaA06g22150D	-	-
A06	15480069	15482838	BnaA06g22160D	AT5G62680	Major facilitator superfamily protein
A06	15490724	15492367	BnaA06g22170D	-	-
A06	15492477	15492817	BnaA06g22180D	-	-
A06	15493051	15493185	BnaA06g22190D	-	-
A06	15515324	15517609	BnaA06g22200D	AT5G62700	tubulin beta chain 3 (TUB3)
A06	15518502	15518555	BnaA06g22210D	-	-
A06	15518658	15521707	BnaA06g22220D	AT5G62710	Leucine-rich repeat protein kinase family protein
A06	15522808	15526306	BnaA06g22230D	AT5G62720	Integral membrane HPP family protein
A06	15531647	15534195	BnaA06g22240D	AT5G62730	Major facilitator superfamily protein
A06	15537763	15538365	BnaA06g22250D	AT5G62750	unknown protein
A06	15538709	15543257	BnaA06g22260D	AT5G62760	P-loop containing nucleoside triphosphate hydrolases superfamily protein
A06	15546639	15547519	BnaA06g22270D	AT5G62770	Protein of unknown function (DUF1645)
A06	15556087	15559258	BnaA06g22280D	AT5G62790	1-deoxy-D-xylulose 5-phosphate reductoisomerase (DXR)
A06	15562323	15566031	BnaA06g22290D	AT5G62810	peroxin 14 (PEX14)
A06	15566094	15567327	BnaA06g22300D	AT5G62820	Uncharacterised protein family (UPF0497)
A06	15582334	15583577	BnaA06g22310D	AT5G62840	Phosphoglycerate mutase family protein
A06	15589087	15589551	BnaA06g22320D	AT5G62865	unknown protein
A06	15592082	15593884	BnaA06g22330D	AT5G62880	RAC-like 10 (RAC10)
A06	15600896	15604599	BnaA06g22340D	AT5G62890	Xanthine/uracil permease family protein
A06	15606439	15607470	BnaA06g22350D	AT5G62900	unknown protein
A06	15609799	15611398	BnaA06g22360D	AT5G62910	RING/U-box superfamily protein
A06	15611534	15613321	BnaA06g22370D	AT5G62920	response regulator 6 (ARR6)
A06	15614023	15615459	BnaA06g22380D	AT5G50220	F-box family protein
A06	15633771	15634229	BnaA06g22390D	-	-
A06	15651737	15653020	BnaA06g22400D	AT5G62930	SGNH hydrolase-type esterase superfamily protein
A06	15659329	15659913	BnaA06g22410D	-	-
A06	15665905	15667411	BnaA06g22420D	AT5G62940	HIGH CAMBIAL ACTIVITY2 (HCA2)
A06	15670086	15671512	BnaA06g22430D	-	-
A06	15691271	15692993	BnaA06g22440D	AT5G62960	unknown protein
A06	15707340	15709943	BnaA06g22450D	AT5G62990	embryo defective 1692 (emb1692)
A06	15710020	15710064	BnaA06g22460D	-	-
A06	15710172	15711481	BnaA06g22470D	AT5G63000	Mitochondrial import inner membrane translocase subunit Tim17/Tim22/Tim23 family protein
A06	15711651	15712777	BnaA06g22480D	AT5G63010	Transducin/WD40 repeat-like superfamily protein
A06	15713235	15714420	BnaA06g22490D	AT5G63030	Thioredoxin superfamily protein
A06	15731141	15731650	BnaA06g22500D	-	-
A06	15734866	15736062	BnaA06g22510D	AT5G63050	embryo defective 2759 (EMB2759)
A06	15737343	15738125	BnaA06g22520D	AT3G62850	zinc finger protein-related
A06	15746305	15748924	BnaA06g22530D	AT5G63110	histone deacetylase 6 (HDA6)
A06	15755738	15756471	BnaA06g22540D	AT5G63130	Octicosapeptide/Phox/Bem1p family protein
A06	15767520	15771155	BnaA06g22550D	AT5G63140	purple acid phosphatase 29 (PAP29)
A06	15776336	15778036	BnaA06g22560D	AT5G63140	purple acid phosphatase 29 (PAP29)
A06	15781908	15783545	BnaA06g22570D	AT5G63160	BTB and TAZ domain protein 1 (BT1)
A06	15792080	15794614	BnaA06g22580D	AT2G42160	BRAP2 RING ZnF UBP domain-containing protein 1 (BRIZ1)
A06	15794722	15796852	BnaA06g22590D	AT5G63180	Pectin lyase-like superfamily protein
A06	15798869	15802986	BnaA06g22600D	AT5G63190	MA3 domain-containing protein
A06	15803086	15804441	BnaA06g22610D	AT3G48410	alpha/beta-Hydrolases superfamily protein
A06	15804508	15806424	BnaA06g22620D	AT5G63220	unknown protein
A06	15807299	15807640	BnaA06g22630D	AT5G63230	Carbohydrate-binding X8 domain superfamily protein
A06	15815677	15818497	BnaA06g22640D	AT5G63260	Zinc finger C-x8-C-x5-C-x3-H type family protein
A06	15819075	15819627	BnaA06g22650D	AT5G63270	RPM1-interacting protein 4 (RIN4) family protein
A06	15819988	15821809	BnaA06g22660D	AT5G63310	nucleoside diphosphate kinase 2 (NDPK2)
A06	15843672	15845655	BnaA06g22670D	AT5G63390	O-fucosyltransferase family protein
A06	15845950	15847970	BnaA06g22680D	AT5G63400	adenylate kinase 1 (ADK1)
A06	15848234	15855367	BnaA06g22690D	AT5G63420	embryo defective 2746 (emb2746)
A06	15928433	15931416	BnaA06g22700D	AT5G63550	DEK domain-containing chromatin associated protein
A06	15932604	15934380	BnaA06g22710D	AT5G63560	HXXXD-type acyl-transferase family protein
A06	15936545	15938715	BnaA06g22720D	AT5G63570	glutamate-1-semialdehyde-2,1-aminomutase (GSA1)
A06	15940969	15944392	BnaA06g22730D	AT5G63580	flavonol synthase 2 (FLS2)
A06	15944505	15944570	BnaA06g22740D	-	-
A06	15948789	15950288	BnaA06g22750D	AT5G63590	flavonol synthase 3 (FLS3)
A06	15969174	15970964	BnaA06g22760D	AT2G07760	Zinc knuckle (CCHC-type) family protein
A06	15975119	15977434	BnaA06g22770D	AT5G63620	GroES-like zinc-binding alcohol dehydrogenase family protein
A06	15978036	15980855	BnaA06g22780D	AT5G63630	P-loop containing nucleoside triphosphate hydrolases superfamily protein
A06	15982189	15985147	BnaA06g22790D	AT5G63640	ENTH/VHS/GAT family protein
A06	15985554	15987282	BnaA06g22800D	AT5G63650	SNF1-related protein kinase 2.5 (SNRK2.5)
A06	15989120	15991017	BnaA06g22810D	AT5G08560	transducin family protein / WD-40 repeat family protein
A06	15993190	15995639	BnaA06g22820D	AT5G63680	Pyruvate kinase family protein
A06	15996379	15996831	BnaA06g22830D	AT5G63690	Nucleic acid-binding, OB-fold-like protein
A06	15998552	16001970	BnaA06g22840D	AT5G63710	Leucine-rich repeat protein kinase family protein
A06	16007854	16009401	BnaA06g22850D	AT5G63720	KOKOPELLI (KPL)
A06	16009537	16013955	BnaA06g22860D	AT5G63750	ARIADNE 13 (ARI13)
A06	16017929	16018486	BnaA06g22870D	AT5G63750	ARIADNE 13 (ARI13)
A06	16021031	16024591	BnaA06g22880D	AT5G63770	diacylglycerol kinase 2 (DGK2)
A06	16026189	16028810	BnaA06g22890D	AT5G63780	shoot apical meristem arrest 1 (SHA1)
A06	16029059	16029982	BnaA06g22900D	AT5G63790	NAC domain containing protein 102 (NAC102)
A06	16030982	16031236	BnaA06g22910D	-	-
A06	16037688	16040413	BnaA06g22920D	AT5G63800	MUCILAGE-MODIFIED 2 (MUM2)
A06	16041601	16045652	BnaA06g22930D	AT5G63810	beta-galactosidase 10 (BGAL10)
A06	16045712	16046938	BnaA06g22940D	AT5G63830	HIT-type Zinc finger family protein
A06	16047278	16048017	BnaA06g22950D	AT5G63840	RADIAL SWELLING 3 (RSW3)
A06	16048106	16051372	BnaA06g22960D	AT5G63840	RADIAL SWELLING 3 (RSW3)
A06	16053519	16055959	BnaA06g22970D	AT5G63850	amino acid permease 4 (AAP4)
A06	16056661	16060159	BnaA06g22980D	AT5G63860	UVB-RESISTANCE 8 (UVR8)
A06	16062407	16063535	BnaA06g22990D	AT5G09225	unknown protein
A06	16073256	16074046	BnaA06g23000D	AT5G63870	serine/threonine phosphatase 7 (PP7)
A06	16074135	16074722	BnaA06g23010D	-	-
A06	16074861	16076557	BnaA06g23020D	AT5G63880	VPS20.1
A06	16076629	16079430	BnaA06g23030D	AT5G63890	histidinol dehydrogenase (HDH)
A06	16088122	16089537	BnaA06g23040D	AT5G63900	Acyl-CoA N-acyltransferase with RING/FYVE/PHD-type zinc finger domain
A06	16089594	16091935	BnaA06g23050D	AT5G63910	farnesylcysteine lyase (FCLY)
A06	16092456	16092890	BnaA06g23060D	AT5G63920	topoisomerase 3alpha (TOP3A)
A06	16095458	16098786	BnaA06g23070D	AT5G63940	Protein kinase protein with adenine nucleotide alpha hydrolases-like domain
A06	16103308	16109928	BnaA06g23080D	AT5G63950	chromatin remodeling 24 (CHR24)
A06	16114676	16115524	BnaA06g23090D	AT5G41970	Metal-dependent protein hydrolase
A06	16115903	16123004	BnaA06g23100D	AT5G63960	EMBRYO DEFECTIVE 2780 (EMB2780)
A06	16123074	16124988	BnaA06g23110D	AT5G63970	Copine (Calcium-dependent phospholipid-binding protein) family
A06	16125733	16127813	BnaA06g23120D	AT5G63980	SAL1
A06	16128869	16131163	BnaA06g23130D	AT5G63990	Inositol monophosphatase family protein
A06	16131784	16133576	BnaA06g23140D	AT5G64000	SAL2
A06	16133689	16135167	BnaA06g23150D	AT5G64010	unknown protein
A06	16142756	16143772	BnaA06g23160D	AT3G22961	Paired amphipathic helix (PAH2) superfamily protein
A06	16144579	16146439	BnaA06g23170D	AT5G64020	TRICHOME BIREFRINGENCE-LIKE 14 (TBL14)
A06	16148591	16154160	BnaA06g23180D	AT5G64030	S-adenosyl-L-methionine-dependent methyltransferases superfamily protein
A06	16154241	16155258	BnaA06g23190D	AT5G64040	PSAN
A06	16155668	16158643	BnaA06g23200D	AT5G64050	glutamate tRNA synthetase (ERS)
A06	16159613	16161971	BnaA06g23210D	AT5G64060	NAC domain containing protein 103 (NAC103)
A06	16163867	16170987	BnaA06g23220D	AT5G64070	phosphatidylinositol 4-OH kinase beta1 (PI-4KBETA1)
A06	16171673	16173109	BnaA06g23230D	AT5G64080	Bifunctional inhibitor/lipid-transfer protein/seed storage 2S albumin superfamily protein
A06	16181450	16182600	BnaA06g23240D	AT1G27650	ATU2AF35A
A06	16185207	16186385	BnaA06g23250D	AT5G64100	Peroxidase superfamily protein
A06	16190451	16192175	BnaA06g23260D	AT5G64110	Peroxidase superfamily protein
A06	16202589	16204023	BnaA06g23270D	AT5G64120	Peroxidase superfamily protein
A06	16211927	16213387	BnaA06g23280D	AT5G64130	cAMP-regulated phosphoprotein 19-related protein
A06	16213858	16214850	BnaA06g23290D	AT5G64140	ribosomal protein S28 (RPS28)
A06	16214916	16216240	BnaA06g23300D	AT5G64150	RNA methyltransferase family protein
A06	16216411	16217796	BnaA06g23310D	AT5G64160	unknown protein
A06	16217847	16222007	BnaA06g23320D	AT5G64170	dentin sialophosphoprotein-related
A06	16222285	16223693	BnaA06g23330D	AT5G64180	unknown protein
A06	16225062	16227106	BnaA06g23340D	AT5G64190	unknown protein
A06	16227225	16229610	BnaA06g23350D	AT5G64200	ortholog of human splicing factor SC35 (SC35)
A06	16230233	16231899	BnaA06g23360D	AT5G64240	metacaspase 3 (MC3)
A06	16232074	16234078	BnaA06g23370D	AT5G64250	Aldolase-type TIM barrel family protein
A06	16245060	16246273	BnaA06g23380D	AT5G64260	EXORDIUM like 2 (EXL2)
A06	16253904	16255020	BnaA06g23390D	AT5G64270	splicing factor, putative
A06	16255122	16257641	BnaA06g23400D	AT5G64270	splicing factor, putative
A06	16257847	16260437	BnaA06g23410D	AT5G64290	dicarboxylate transport 2.1 (DIT2.1)
A06	16269641	16272658	BnaA06g23420D	AT5G64300	GTP cyclohydrolase II (GCH)
A06	16283847	16284473	BnaA06g23430D	AT5G64310	arabinogalactan protein 1 (AGP1)
A06	16288432	16292773	BnaA06g23440D	AT1G06140	Pentatricopeptide repeat (PPR) superfamily protein
A06	16292927	16295472	BnaA06g23450D	AT5G64460	Phosphoglycerate mutase family protein
A06	16295858	16297691	BnaA06g23460D	AT5G64470	INVOLVED IN: biological_process unknown
A06	16297814	16298531	BnaA06g23470D	AT5G64480	unknown protein
A06	16299109	16302452	BnaA06g23480D	AT5G64500	Major facilitator superfamily protein
A06	16302904	16304420	BnaA06g23490D	AT2G37195	unknown protein
A06	16304597	16306749	BnaA06g23500D	AT5G64510	unknown protein
A06	16323216	16324847	BnaA06g23510D	AT5G64530	xylem NAC domain 1 (XND1)
A06	16326094	16328389	BnaA06g23520D	AT5G64540	unknown protein
A06	16329440	16331799	BnaA06g23530D	AT5G64550	loricrin-related
A06	16334726	16337069	BnaA06g23540D	AT5G64560	magnesium transporter 9 (MGT9)
A06	16346528	16347709	BnaA06g23550D	-	-
A06	16349142	16352427	BnaA06g23560D	AT5G64570	beta-D-xylosidase 4 (XYL4)
A06	16356126	16360224	BnaA06g23570D	AT5G64580	AAA-type ATPase family protein
A06	16375143	16378057	BnaA06g23580D	AT5G64630	FASCIATA 2 (FAS2)
A06	16381004	16381511	BnaA06g23590D	-	-
A06	16382926	16384334	BnaA06g23600D	AT5G64660	CYS, MET, PRO, and GLY protein 2 (CMPG2)
A06	16390404	16391102	BnaA06g23610D	AT5G61660	glycine-rich protein
A06	16391287	16392013	BnaA06g23620D	AT5G61650	CYCLIN P4
A06	16404010	16404416	BnaA06g23630D	AT5G64667	inflorescence deficient in abscission (IDA)-like 2 (IDL2)
A06	16405970	16408633	BnaA06g23640D	AT5G64670	Ribosomal protein L18e/L15 superfamily protein
A06	16408844	16413963	BnaA06g23650D	AT5G64690	neurofilament triplet H protein-related
A06	16414044	16416876	BnaA06g23660D	AT5G64700	nodulin MtN21 /EamA-like transporter family protein
A06	16416990	16418143	BnaA06g23670D	AT5G64700	nodulin MtN21 /EamA-like transporter family protein
A06	16426250	16428035	BnaA06g23680D	AT5G64730	Transducin/WD40 repeat-like superfamily protein
A06	16432924	16433190	BnaA06g23690D	-	-
A06	16448087	16454322	BnaA06g23700D	AT5G64740	cellulose synthase 6 (CESA6)
A06	16462716	16465107	BnaA06g23710D	AT5G64750	ABA REPRESSOR1 (ABR1)
A06	16468931	16469618	BnaA06g23720D	AT5G64770	root meristem growth factor 9 (RGF9)
A06	16471932	16473257	BnaA06g23730D	AT5G64780	Uncharacterised conserved protein UCP009193
A06	16475127	16475450	BnaA06g23740D	AT5G64800	CLAVATA3/ESR-RELATED 21 (CLE21)
A06	16477353	16478646	BnaA06g23750D	AT5G64810	WRKY DNA-binding protein 51 (WRKY51)
A06	16481768	16484249	BnaA06g23760D	AT5G64813	Light Insensitive Period1 (LIP1)
A06	16484451	16485166	BnaA06g23770D	AT5G64816	unknown protein
A06	16485300	16485816	BnaA06g23780D	AT5G64820	unknown protein
A06	16485993	16487632	BnaA06g23790D	AT5G64830	programmed cell death 2 C-terminal domain-containing protein
A06	16488896	16490707	BnaA06g23800D	AT5G64850	FUNCTIONS IN: molecular_function unknown
A06	16492905	16495056	BnaA06g23810D	AT5G64870	SPFH/Band 7/PHB domain-containing membrane-associated protein family
A06	16496362	16498066	BnaA06g23820D	AT5G64880	unknown protein
A06	16500409	16501331	BnaA06g23830D	AT5G64900	precursor of peptide 1 (PROPEP1)
A06	16504265	16504689	BnaA06g23840D	AT5G64905	elicitor peptide 3 precursor (PROPEP3)
A06	16505038	16507532	BnaA06g23850D	AT5G64930	CONSTITUTIVE EXPRESSION OF PR GENES 5 (CPR5)
A06	16511933	16512636	BnaA06g23860D	-	-
A06	16513538	16518044	BnaA06g23870D	AT5G64940	ABC2 homolog 13 (ATH13)
A06	16520582	16525017	BnaA06g23880D	AT1G69770	chromomethylase 3 (CMT3)
A06	16527587	16530906	BnaA06g23890D	AT5G64960	cyclin dependent kinase group C2 (CDKC2)
A06	16530963	16532717	BnaA06g23900D	AT5G64970	Mitochondrial substrate carrier family protein
A06	16534229	16534572	BnaA06g23910D	-	-
A06	16541831	16542292	BnaA06g23920D	AT4G09490	Polynucleotidyl transferase, ribonuclease H-like superfamily protein
A06	16549838	16550971	BnaA06g23930D	AT4G21240	F-box and associated interaction domains-containing protein
A06	16561316	16564476	BnaA06g23940D	AT5G65000	Nucleotide-sugar transporter family protein
A06	16565134	16568206	BnaA06g23950D	AT5G65010	asparagine synthetase 2 (ASN2)
A06	16570975	16572233	BnaA06g23960D	AT5G65020	annexin 2 (ANNAT2)
A06	16577711	16578170	BnaA06g23970D	AT5G65040	Protein of unknown function (DUF581)
A06	16592073	16592373	BnaA06g23980D	-	-
A06	16592843	16597501	BnaA06g23990D	AT5G65060	MADS AFFECTING FLOWERING 3 (MAF3)
A06	16600704	16604613	BnaA06g24000D	AT5G65050	AGAMOUS-like 31 (AGL31)
A06	16605359	16607593	BnaA06g24010D	AT5G64980	unknown protein
A06	16608316	16611006	BnaA06g24020D	AT5G65090	BRISTLED 1 (BST1)
A06	16611254	16612711	BnaA06g24030D	AT5G65100	Ethylene insensitive 3 family protein
A06	16613640	16616541	BnaA06g24040D	AT5G65110	acyl-CoA oxidase 2 (ACX2)
A06	16616900	16618583	BnaA06g24050D	AT5G65120	unknown protein
A06	16620478	16620597	BnaA06g24060D	-	-
A06	16620686	16621355	BnaA06g24070D	AT5G65130	Integrase-type DNA-binding superfamily protein
A06	16639079	16639927	BnaA06g24080D	AT5G65130	Integrase-type DNA-binding superfamily protein
A06	16641952	16643973	BnaA06g24090D	AT5G65140	Haloacid dehalogenase-like hydrolase (HAD) superfamily protein
A06	16667218	16669177	BnaA06g24100D	AT5G65160	tetratricopeptide repeat (TPR)-containing protein
A06	16669240	16669674	BnaA06g24110D	AT5G65160	tetratricopeptide repeat (TPR)-containing protein
A06	16689309	16690400	BnaA06g24120D	AT5G65170	VQ motif-containing protein
A06	16697531	16698539	BnaA06g24130D	AT5G65205	NAD(P)-binding Rossmann-fold superfamily protein
A06	16723922	16727301	BnaA06g24140D	AT5G65210	TGA1
A06	16728952	16729959	BnaA06g24150D	AT5G65220	Ribosomal L29 family protein
A06	16734235	16735371	BnaA06g24160D	AT5G65230	myb domain protein 53 (MYB53)
A06	16735469	16741201	BnaA06g24170D	AT5G65240	Leucine-rich repeat protein kinase family protein
A06	16742073	16743313	BnaA06g24180D	AT5G65250	unknown protein
A06	16745556	16748123	BnaA06g24190D	AT5G65260	RNA-binding (RRM/RBD/RNP motifs) family protein
A06	16748266	16749356	BnaA06g24200D	AT4G01710	CROOKED (CRK)
A06	16749413	16751415	BnaA06g24210D	AT5G65280	GCR2-like 1 (GCL1)
A06	16757633	16761969	BnaA06g24220D	AT5G65290	LMBR1-like membrane protein
A06	16762412	16762834	BnaA06g24230D	AT5G65300	unknown protein
A06	16800539	16804115	BnaA06g24240D	AT5G15070	Phosphoglycerate mutase-like family protein
A06	16815794	16817055	BnaA06g24250D	AT5G65380	MATE efflux family protein
A06	16824993	16826576	BnaA06g24260D	AT5G65380	MATE efflux family protein
A06	16829184	16832131	BnaA06g24270D	AT5G65380	MATE efflux family protein
A06	16847306	16850760	BnaA06g24280D	AT5G44050	MATE efflux family protein
A06	16875013	16877323	BnaA06g24290D	AT5G65420	CYCLIN D4
A06	16879174	16881192	BnaA06g24300D	AT5G65430	general regulatory factor 8 (GRF8)
A06	16883015	16887888	BnaA06g24310D	AT5G65440	unknown protein
A06	16888541	16891760	BnaA06g24320D	AT5G65450	ubiquitin-specific protease 17 (UBP17)
A06	16891974	16898411	BnaA06g24330D	AT5G65460	kinesin like protein for actin based chloroplast movement 2 (KAC2)
A06	16905439	16908447	BnaA06g24340D	AT5G65470	O-fucosyltransferase family protein
A06	16910149	16911108	BnaA06g24350D	AT5G65480	unknown protein
A06	16911182	16913556	BnaA06g24360D	AT5G65490	FUNCTIONS IN: molecular_function unknown
A06	16925173	16926828	BnaA06g24370D	AT1G52700	alpha/beta-Hydrolases superfamily protein
A06	16986825	16987199	BnaA06g24380D	-	-
A06	16987747	16989169	BnaA06g24390D	AT5G08540	unknown protein
A06	16993729	16996869	BnaA06g24400D	AT5G65510	AINTEGUMENTA-like 7 (AIL7)
A06	16997116	17000062	BnaA06g24410D	AT5G65530	Protein kinase superfamily protein
A06	17002263	17004782	BnaA06g24420D	AT5G65540	unknown protein
A06	17005268	17006366	BnaA06g24430D	AT5G65560	Pentatricopeptide repeat (PPR) superfamily protein
A06	17006504	17007755	BnaA06g24440D	AT5G65560	Pentatricopeptide repeat (PPR) superfamily protein
A06	17007835	17008325	BnaA06g24450D	AT5G65560	Pentatricopeptide repeat (PPR) superfamily protein
A06	17008554	17009674	BnaA06g24460D	AT5G65570	Tetratricopeptide repeat (TPR)-like superfamily protein
A06	17009748	17010704	BnaA06g24470D	AT5G65570	Tetratricopeptide repeat (TPR)-like superfamily protein
A06	17013946	17014206	BnaA06g24480D	AT5G65590	Dof-type zinc finger DNA-binding family protein
A06	17014272	17014862	BnaA06g24490D	AT5G65590	Dof-type zinc finger DNA-binding family protein
A06	17018143	17020146	BnaA06g24500D	AT5G65600	Concanavalin A-like lectin protein kinase family protein
A06	17022419	17023091	BnaA06g24510D	-	-
A06	17023921	17027889	BnaA06g24520D	AT5G65620	Zincin-like metalloproteases family protein
A06	17027952	17029655	BnaA06g24530D	AT5G10550	global transcription factor group E2 (GTE2)
A06	17029783	17030114	BnaA06g24540D	AT5G65630	global transcription factor group E7 (GTE7)
A06	17059760	17061971	BnaA06g24550D	AT5G65640	beta HLH protein 93 (bHLH093)
A06	17069763	17070857	BnaA06g24560D	AT5G65660	hydroxyproline-rich glycoprotein family protein
A06	17083586	17085974	BnaA06g24570D	AT5G65670	indole-3-acetic acid inducible 9 (IAA9)
A06	17088340	17088826	BnaA06g24580D	AT1G12660	FUNCTIONS IN: molecular_function unknown
A06	17097764	17099979	BnaA06g24590D	AT5G65683	Zinc finger (C3HC4-type RING finger) family protein
A06	17117707	17120661	BnaA06g24600D	AT5G65690	phosphoenolpyruvate carboxykinase 2 (PCK2)
A06	17120748	17122604	BnaA06g24610D	AT5G65690	phosphoenolpyruvate carboxykinase 2 (PCK2)
A06	17123195	17125988	BnaA06g24620D	AT5G65687	Major facilitator superfamily protein
A06	17127051	17127306	BnaA06g24630D	AT5G65685	UDP-Glycosyltransferase superfamily protein
A06	17130508	17134127	BnaA06g24640D	AT5G65685	UDP-Glycosyltransferase superfamily protein
A06	17138308	17141690	BnaA06g24650D	AT5G65700	BARELY ANY MERISTEM 1 (BAM1)
A06	17147259	17147387	BnaA06g24660D	-	-
A06	17147502	17148604	BnaA06g24670D	AT5G65720	nitrogen fixation S (NIFS)-like 1 (NFS1)
A06	17149736	17151305	BnaA06g24680D	AT5G65730	xyloglucan endotransglucosylase/hydrolase 6 (XTH6)
A06	17152401	17154138	BnaA06g24690D	AT5G65740	zinc ion binding
A06	17155070	17158633	BnaA06g24700D	AT5G65750	2-oxoglutarate dehydrogenase, E1 component
A06	17159079	17161636	BnaA06g24710D	AT5G65760	Serine carboxypeptidase S28 family protein
A06	17161961	17164198	BnaA06g24720D	-	-
A06	17164470	17165028	BnaA06g24730D	AT1G54290	Translation initiation factor SUI1 family protein
A06	17166520	17169143	BnaA06g24740D	AT5G65780	ATBCAT-5
A06	17175237	17177428	BnaA06g24750D	AT5G65790	myb domain protein 68 (MYB68)
A06	17177484	17178796	BnaA06g24760D	AT5G65790	myb domain protein 68 (MYB68)
A06	17189556	17190366	BnaA06g24770D	-	-
A06	17208628	17210677	BnaA06g24780D	AT5G65810	unknown protein
A06	17210750	17212639	BnaA06g24790D	AT5G65820	Pentatricopeptide repeat (PPR) superfamily protein
A06	17213706	17214686	BnaA06g24800D	AT5G65860	ankyrin repeat family protein
A06	17219474	17238377	BnaA06g24810D	AT1G71350	eukaryotic translation initiation factor SUI1 family protein
A06	17244309	17245018	BnaA06g24820D	AT5G65870	phytosulfokine 5 precursor (PSK5)
A06	17254431	17256514	BnaA06g24830D	AT5G65890	ACT domain repeat 1 (ACR1)
A06	17257648	17260539	BnaA06g24840D	AT5G65900	DEA(D/H)-box RNA helicase family protein
A06	17260735	17262216	BnaA06g24850D	AT5G65910	BSD domain-containing protein
A06	17262778	17263567	BnaA06g24860D	-	-
A06	17268966	17269415	BnaA06g24870D	AT5G65925	unknown protein
A06	17269972	17270968	BnaA06g24880D	AT5G67640	unknown protein
A06	17271324	17271453	BnaA06g24890D	-	-
A06	17271573	17273114	BnaA06g24900D	AT5G67630	P-loop containing nucleoside triphosphate hydrolases superfamily protein
A06	17273917	17275145	BnaA06g24910D	AT5G67620	unknown protein
A06	17275923	17278573	BnaA06g24920D	AT5G67610	Uncharacterized conserved protein (DUF2215)
A06	17279055	17279739	BnaA06g24930D	AT5G67600	unknown protein
A06	17279788	17281266	BnaA06g24940D	AT5G67590	FROSTBITE1 (FRO1)
A06	17281684	17283891	BnaA06g24950D	AT5G67580	TRB2
A06	17283946	17287249	BnaA06g24960D	AT5G67570	DELAYED GREENING 1 (DG1)
A06	17287354	17289214	BnaA06g24970D	AT5G67560	ADP-ribosylation factor-like A1D (ARLA1D)
A06	17290241	17292093	BnaA06g24980D	AT5G67540	Arabinanase/levansucrase/invertase
A06	17297292	17300236	BnaA06g24990D	AT5G67530	plant U-box 49 (PUB49)
A06	17300449	17301974	BnaA06g25000D	AT5G67520	adenosine-5'-phosphosulfate (APS) kinase 4 (APK4)
A06	17302364	17304140	BnaA06g25010D	AT5G67500	voltage dependent anion channel 2 (VDAC2)
A06	17304451	17305168	BnaA06g25020D	AT5G67490	unknown protein
A06	17305930	17308533	BnaA06g25030D	AT5G67480	BTB and TAZ domain protein 4 (BT4)
A06	17309065	17312232	BnaA06g25040D	AT5G67470	formin homolog 6 (FH6)
A06	17312378	17312601	BnaA06g25050D	-	-
A06	17317153	17318213	BnaA06g25060D	AT5G67450	zinc-finger protein 1 (ZF1)
A06	17328728	17338614	BnaA06g25070D	AT2G19110	heavy metal atpase 4 (HMA4)
A06	17344341	17346794	BnaA06g25080D	AT2G18940	Tetratricopeptide repeat (TPR)-like superfamily protein
A06	17347253	17348240	BnaA06g25090D	AT2G18910	hydroxyproline-rich glycoprotein family protein
A06	17351502	17352874	BnaA06g25100D	AT4G30200	vernalization5/VIN3-like (VEL1)
A06	17360058	17363189	BnaA06g25110D	AT2G18750	Calmodulin-binding protein
A06	17364901	17367101	BnaA06g25120D	AT2G18740	Small nuclear ribonucleoprotein family protein
A06	17367533	17368637	BnaA06g25130D	AT2G18690	unknown protein
A06	17395156	17396506	BnaA06g25140D	AT5G03240	polyubiquitin 3 (UBQ3)
A06	17397612	17399318	BnaA06g25150D	AT2G18570	UDP-Glycosyltransferase superfamily protein
A06	17400549	17404511	BnaA06g25160D	AT3G32904	unknown protein
A06	17423193	17425772	BnaA06g25170D	AT2G18540	RmlC-like cupins superfamily protein
A06	17427176	17427453	BnaA06g25180D	-	-
A06	17428523	17429434	BnaA06g25190D	AT2G18500	ovate family protein 7 (OFP7)
A06	17434861	17435213	BnaA06g25200D	AT5G27150	Na+/H+ exchanger 1 (NHX1)
A06	17440253	17442111	BnaA06g25210D	AT1G13110	cytochrome P450, family 71 subfamily B, polypeptide 7 (CYP71B7)
A06	17445511	17447006	BnaA06g25220D	AT2G18460	like COV 3 (LCV3)
A06	17447280	17451543	BnaA06g25230D	AT2G18450	succinate dehydrogenase 1-2 (SDH1-2)
A06	17452915	17454593	BnaA06g25240D	AT1G64030	serpin 3 (SRP3)
A06	17456017	17456852	BnaA06g25250D	AT2G18400	ribosomal protein L6 family protein
A06	17456997	17458237	BnaA06g25260D	AT2G18390	TITAN 5 (TTN5)
A06	17461832	17464325	BnaA06g25270D	AT2G18360	alpha/beta-Hydrolases superfamily protein
A06	17464738	17466282	BnaA06g25280D	AT2G18330	AAA-type ATPase family protein
A06	17466350	17467556	BnaA06g25290D	-	-
A06	17467619	17467873	BnaA06g25300D	AT2G18328	RAD-like 4 (RL4)
A06	17474584	17477008	BnaA06g25310D	-	-
A06	17485814	17487715	BnaA06g25320D	AT2G18300	basic helix-loop-helix (bHLH) DNA-binding superfamily protein
A06	17496650	17498353	BnaA06g25330D	AT2G18290	anaphase promoting complex 10 (APC10)
A06	17499406	17500269	BnaA06g25340D	AT2G18260	syntaxin of plants 112 (SYP112)
A06	17506639	17507813	BnaA06g25350D	AT3G42170	BED zinc finger
A06	17509976	17511487	BnaA06g25360D	AT2G18193	P-loop containing nucleoside triphosphate hydrolases superfamily protein
A06	17528629	17529359	BnaA06g25370D	AT2G18160	basic leucine-zipper 2 (bZIP2)
A06	17545532	17547611	BnaA06g25380D	AT4G36220	ferulic acid 5-hydroxylase 1 (FAH1)
A06	17559799	17560709	BnaA06g25390D	AT2G18040	peptidylprolyl cis/trans isomerase, NIMA-interacting 1 (PIN1AT)
A06	17563941	17564772	BnaA06g25400D	AT4G36130	Ribosomal protein L2 family
A06	17564880	17565016	BnaA06g25410D	-	-
A06	17567216	17573579	BnaA06g25420D	AT5G66290	unknown protein
A06	17585231	17586867	BnaA06g25430D	AT2G17990	BEST Arabidopsis thaliana protein match is: kinectin-related (TAIR:AT5G66250.3)
A06	17587201	17589555	BnaA06g25440D	AT2G17980	ATSLY1
A06	17611881	17613553	BnaA06g25450D	AT2G17950	WUSCHEL (WUS)
A06	17613707	17617659	BnaA06g25460D	AT2G17950	WUSCHEL (WUS)
A06	17627620	17638887	BnaA06g25470D	AT2G17930	Phosphatidylinositol 3- and 4-kinase family protein with FAT domain
A06	17639560	17643932	BnaA06g25480D	AT2G17930	Phosphatidylinositol 3- and 4-kinase family protein with FAT domain
A06	17649213	17651961	BnaA06g25490D	AT2G17890	calcium-dependent protein kinase 16 (CPK16)
A06	17653610	17654056	BnaA06g25500D	AT1G62610	NAD(P)-binding Rossmann-fold superfamily protein
A06	17654211	17655694	BnaA06g25510D	AT2G17850	Rhodanese/Cell cycle control phosphatase superfamily protein
A06	17666105	17666584	BnaA06g25520D	AT2G17880	Chaperone DnaJ-domain superfamily protein
A06	17668198	17669114	BnaA06g25530D	AT2G17850	Rhodanese/Cell cycle control phosphatase superfamily protein
A06	17669173	17670116	BnaA06g25540D	AT3G55310	NAD(P)-binding Rossmann-fold superfamily protein
A06	17672090	17674087	BnaA06g25550D	AT2G17840	EARLY-RESPONSIVE TO DEHYDRATION 7 (ERD7)
A06	17677671	17680094	BnaA06g25560D	AT2G17800	Arabidopsis RAC-like 1 (ARAC1)
A06	17690362	17693179	BnaA06g25570D	-	-
A06	17704751	17707907	BnaA06g25580D	AT2G17760	Eukaryotic aspartyl protease family protein
A06	17713403	17715056	BnaA06g25590D	AT4G35840	RING/U-box superfamily protein
A06	17715702	17720328	BnaA06g25600D	AT3G58940	F-box/RNI-like superfamily protein
A06	17724844	17726956	BnaA06g25610D	AT3G58940	F-box/RNI-like superfamily protein
A06	17736530	17738382	BnaA06g25620D	AT3G58940	F-box/RNI-like superfamily protein
A06	17740227	17742261	BnaA06g25630D	AT2G17720	2-oxoglutarate (2OG) and Fe(II)-dependent oxygenase superfamily protein
A06	17744977	17745383	BnaA06g25640D	AT5G56110	myb domain protein 103 (MYB103)
A06	17747246	17748217	BnaA06g25650D	AT1G60280	NAC domain containing protein 23 (NAC023)
A06	17749870	17753293	BnaA06g25660D	AT2G17700	ACT-like protein tyrosine kinase family protein
A06	17753585	17754761	BnaA06g25670D	AT2G17695	FUNCTIONS IN: molecular_function unknown
A06	17766108	17766317	BnaA06g25680D	AT2G17660	RPM1-interacting protein 4 (RIN4) family protein
A06	17770576	17772968	BnaA06g25690D	AT2G17640	ATSERAT3
A06	17773074	17773325	BnaA06g25700D	AT2G17630	Pyridoxal phosphate (PLP)-dependent transferases superfamily protein
A06	17773456	17774381	BnaA06g25710D	AT2G17630	Pyridoxal phosphate (PLP)-dependent transferases superfamily protein
A06	17774939	17777005	BnaA06g25720D	AT3G58950	F-box/RNI-like superfamily protein
A06	17777238	17779492	BnaA06g25730D	AT2G17620	Cyclin B2
A06	17808797	17812291	BnaA06g25740D	AT2G17580	Polynucleotide adenylyltransferase family protein
A06	17813373	17813453	BnaA06g25750D	-	-
A06	17813512	17813718	BnaA06g25760D	AT5G05540	small RNA degrading nuclease 2 (SDN2)
A06	17814251	17815471	BnaA06g25770D	AT2G17570	Undecaprenyl pyrophosphate synthetase family protein
A06	17833197	17844015	BnaA06g25780D	AT3G09400	pol-like 3 (PLL3)
A06	17844067	17845170	BnaA06g25790D	AT2G17540	unknown protein
A06	17851729	17855108	BnaA06g25800D	AT2G17520	IRE1A
A06	17869877	17870098	BnaA06g25810D	-	-
A06	17880243	17880715	BnaA06g25820D	AT1G10747	Maternally expressed gene (MEG) family protein
A06	17889197	17889665	BnaA06g25830D	-	-
A06	17897020	17898504	BnaA06g25840D	-	-
A06	17904149	17905030	BnaA06g25850D	AT2G17350	unknown protein
A06	17905540	17908089	BnaA06g25860D	AT2G17320	Uncharacterised conserved protein (UCP030210)
A06	17911065	17911316	BnaA06g25870D	AT3G13590	Cysteine/Histidine-rich C1 domain family protein
A06	17912921	17915878	BnaA06g25880D	AT2G17290	calcium dependent protein kinase 6 (CPK6)
A06	17916831	17919475	BnaA06g25890D	AT2G17270	phosphate transporter 3
A06	17920742	17921863	BnaA06g25900D	AT2G17265	homoserine kinase (HSK)
A06	17923539	17924800	BnaA06g25910D	AT2G17240	unknown protein
A06	17928335	17931810	BnaA06g25920D	AT2G17200	DSK2
A06	17936012	17942485	BnaA06g25930D	AT2G17150	Plant regulator RWP-RK family protein
A06	17944793	17946593	BnaA06g25940D	AT2G17120	lysm domain GPI-anchored protein 2 precursor (LYM2)
A06	17948326	17948610	BnaA06g25950D	AT1G65342	unknown protein
A06	17949890	17950465	BnaA06g25960D	AT5G66110	Heavy metal transport/detoxification superfamily protein
A06	17952514	17953864	BnaA06g25970D	AT5G66070	RING/U-box superfamily protein
A06	17956915	17957377	BnaA06g25980D	AT5G66060	2-oxoglutarate (2OG) and Fe(II)-dependent oxygenase superfamily protein
A06	17960150	17962915	BnaA06g25990D	AT2G17110	Protein of unknown function (DUF630 and DUF632)
A06	17964737	17966229	BnaA06g26000D	AT3G58310	FUNCTIONS IN: molecular_function unknown
A06	17972068	17973243	BnaA06g26010D	AT5G23280	TCP family transcription factor
A06	17975493	17976792	BnaA06g26020D	AT5G23290	prefoldin 5 (PFD5)
A06	17976927	17979636	BnaA06g26030D	AT5G23300	pyrimidine d (PYRD)
A06	17979799	17981430	BnaA06g26040D	AT5G23310	Fe superoxide dismutase 3 (FSD3)
A06	17982484	17985405	BnaA06g26050D	AT5G23340	RNI-like superfamily protein
A06	17985595	17986233	BnaA06g26060D	AT5G23370	GRAM domain-containing protein / ABA-responsive protein-related
A06	17986981	17992155	BnaA06g26070D	AT5G23370	GRAM domain-containing protein / ABA-responsive protein-related
A06	17997598	18000256	BnaA06g26080D	AT1G43760	DNAse I-like superfamily protein
A06	18000313	18002241	BnaA06g26090D	AT3G42170	BED zinc finger
A06	18003167	18003976	BnaA06g26100D	AT2G07760	Zinc knuckle (CCHC-type) family protein
A06	18009354	18009995	BnaA06g26110D	AT5G23370	GRAM domain-containing protein / ABA-responsive protein-related
A06	18019782	18020663	BnaA06g26120D	AT5G23370	GRAM domain-containing protein / ABA-responsive protein-related
A06	18023945	18027882	BnaA06g26130D	AT5G23390	Plant protein of unknown function (DUF639)
A06	18027955	18029108	BnaA06g26140D	AT5G23395	Cox19-like CHCH family protein
A06	18031934	18033697	BnaA06g26150D	AT5G23400	Leucine-rich repeat (LRR) family protein
A06	18034067	18036680	BnaA06g26160D	AT5G23420	high-mobility group box 6 (HMGB6)
A06	18039880	18045188	BnaA06g26170D	AT5G23430	Transducin/WD40 repeat-like superfamily protein
A06	18052937	18053365	BnaA06g26180D	AT5G23440	ferredoxin/thioredoxin reductase subunit A (variable subunit) 1 (FTRA1)
A06	18054678	18059013	BnaA06g26190D	AT5G23450	long-chain base (LCB) kinase 1 (LCBK1)
A06	18063262	18063963	BnaA06g26200D	AT4G10720	Ankyrin repeat family protein
A06	18071173	18077085	BnaA06g26210D	AT5G23490	unknown protein
A06	18077164	18079546	BnaA06g26220D	AT5G23520	smr (Small MutS Related) domain-containing protein
A06	18081869	18082876	BnaA06g26230D	AT5G23530	carboxyesterase 18 (CXE18)
A06	18084545	18086101	BnaA06g26240D	AT2G01050	zinc ion binding
A06	18091014	18092681	BnaA06g26250D	AT5G23535	KOW domain-containing protein
A06	18093000	18094850	BnaA06g26260D	AT5G23540	Mov34/MPN/PAD-1 family protein
A06	18094960	18096828	BnaA06g26270D	AT5G23550	Got1/Sft2-like vescicle transport protein family
A06	18101918	18105183	BnaA06g26280D	AT5G23575	Transmembrane CLPTM1 family protein
A06	18105234	18110832	BnaA06g26290D	AT5G23580	calmodulin-like domain protein kinase 9 (CDPK9)
A06	18112750	18115910	BnaA06g26300D	AT5G23610	INVOLVED IN: biological_process unknown
A06	18118053	18119556	BnaA06g26310D	AT5G23650	Homeodomain-like transcriptional regulator
A06	18121212	18123538	BnaA06g26320D	AT5G23660	homolog of Medicago truncatula MTN3 (MTN3)
A06	18132963	18133676	BnaA06g26330D	AT5G23680	Sterile alpha motif (SAM) domain-containing protein
A06	18137098	18140030	BnaA06g26340D	AT5G23690	Polynucleotide adenylyltransferase family protein
A06	18142385	18146163	BnaA06g26350D	AT5G23700	unknown protein
A06	18146247	18147153	BnaA06g26360D	AT5G23710	DNA binding
A06	18147649	18152278	BnaA06g26370D	AT5G23720	PROPYZAMIDE-HYPERSENSITIVE 1 (PHS1)
A06	18152430	18153996	BnaA06g26380D	AT5G23740	ribosomal protein S11-beta (RPS11-BETA)
A06	18154072	18155713	BnaA06g26390D	AT5G23750	Remorin family protein
A06	18158506	18161049	BnaA06g26400D	AT5G23760	Copper transport protein family
A06	18166922	18169678	BnaA06g26410D	AT5G23850	FUNCTIONS IN: molecular_function unknown
A06	18171625	18173984	BnaA06g26420D	AT5G23860	tubulin beta 8 (TUB8)
A06	18179724	18185088	BnaA06g26430D	AT5G23870	Pectinacetylesterase family protein
A06	18186560	18191659	BnaA06g26440D	AT5G23880	cleavage and polyadenylation specificity factor 100 (CPSF100)
A06	18191708	18191946	BnaA06g26450D	-	-
A06	18192045	18196235	BnaA06g26460D	AT5G23890	LOCATED IN: mitochondrion, chloroplast thylakoid membrane, chloroplast, plastid, chloroplast envelope
A06	18200778	18201228	BnaA06g26470D	AT5G23903	unknown protein
A06	18201392	18207713	BnaA06g26480D	AT5G23910	ATP binding microtubule motor family protein
A06	18207849	18209201	BnaA06g26490D	AT5G23930	Mitochondrial transcription termination factor family protein
A06	18209925	18212495	BnaA06g26500D	AT5G23940	PERMEABLE LEAVES3 (PEL3)
A06	18226245	18228489	BnaA06g26510D	AT5G23960	terpene synthase 21 (TPS21)
A06	18229224	18233356	BnaA06g26520D	AT5G23980	ferric reduction oxidase 4 (FRO4)
A06	18239565	18241428	BnaA06g26530D	AT5G24000	Protein of unknown function (DUF819)
A06	18244156	18246855	BnaA06g26540D	AT5G24010	Protein kinase superfamily protein
A06	18246997	18248274	BnaA06g26550D	AT5G24020	MIND
A06	18248867	18253970	BnaA06g26560D	AT5G24030	SLAC1 homologue 3 (SLAH3)
A06	18270504	18271724	BnaA06g26570D	AT5G24040	Protein of unknown function (DUF295)
A06	18271800	18272245	BnaA06g26580D	AT5G24040	Protein of unknown function (DUF295)
A06	18272730	18275114	BnaA06g26590D	AT5G24060	Pentatricopeptide repeat (PPR) superfamily protein
A06	18286107	18287832	BnaA06g26600D	AT5G24070	Peroxidase superfamily protein
A06	18291332	18291874	BnaA06g26610D	AT1G27570	phosphatidylinositol 3- and 4-kinase family protein
A06	18292600	18295786	BnaA06g26620D	AT5G24080	Protein kinase superfamily protein
A06	18298306	18300242	BnaA06g26630D	AT5G24090	chitinase A (CHIA)
A06	18306463	18309445	BnaA06g26640D	AT5G27640	translation initiation factor 3B1 (TIF3B1)
A06	18309796	18310878	BnaA06g26650D	-	-
A06	18311130	18311587	BnaA06g26660D	-	-
A06	18318913	18319847	BnaA06g26670D	AT5G24105	arabinogalactan protein 41 (AGP41)
A06	18320213	18321574	BnaA06g26680D	AT5G24110	WRKY DNA-binding protein 30 (WRKY30)
A06	18323246	18326746	BnaA06g26690D	AT5G24120	sigma factor E (SIGE)
A06	18333048	18334656	BnaA06g26700D	AT5G24130	unknown protein
A06	18335011	18340163	BnaA06g26710D	AT5G24140	squalene monooxygenase 2 (SQP2)
A06	18341302	18345719	BnaA06g26720D	AT5G24150	SQP1
A06	18352927	18353665	BnaA06g26730D	AT5G24165	unknown protein
A06	18355398	18356843	BnaA06g26740D	AT5G24170	Got1/Sft2-like vescicle transport protein family
A06	18360110	18368222	BnaA06g26750D	AT5G24280	GAMMA-IRRADIATION AND MITOMYCIN C INDUCED 1 (GMI1)
A06	18374269	18377218	BnaA06g26760D	AT5G24240	Phosphatidylinositol 3- and 4-kinase
A06	18388799	18389050	BnaA06g26770D	AT4G29820	homolog of CFIM-25 (CFIM-25)
A06	18389169	18389410	BnaA06g26780D	AT4G29820	homolog of CFIM-25 (CFIM-25)
A06	18392454	18403412	BnaA06g26790D	AT5G24280	GAMMA-IRRADIATION AND MITOMYCIN C INDUCED 1 (GMI1)
A06	18406712	18409007	BnaA06g26800D	AT5G24290	Vacuolar iron transporter (VIT) family protein
A06	18410554	18411094	BnaA06g26810D	AT1G59890	SIN3-like 5 (SNL5)
A06	18414199	18418242	BnaA06g26820D	AT5G24300	SUPPRESSOR OF SALICYLIC ACID INSENSITIVITY 1 (SSI1)
A06	18418898	18421869	BnaA06g26830D	AT5G24310	ABL interactor-like protein 3 (ABIL3)
A06	18424581	18424811	BnaA06g26840D	AT5G24313	unknown protein
A06	18425180	18426588	BnaA06g26850D	AT5G24314	plastid transcriptionally active7 (PTAC7).
A06	18426650	18430098	BnaA06g26860D	AT5G24320	Transducin/WD40 repeat-like superfamily protein
A06	18437953	18439411	BnaA06g26870D	AT5G24330	ARABIDOPSIS TRITHORAX-RELATED PROTEIN 6 (ATXR6)
A06	18440269	18449827	BnaA06g26880D	AT5G24350	FUNCTIONS IN: molecular_function unknown
A06	18452771	18456065	BnaA06g26890D	AT5G24360	inositol requiring 1-1 (IRE1-1)
A06	18456818	18458035	BnaA06g26900D	AT1G27540	Protein of unknown function (DUF295)
A06	18467338	18469866	BnaA06g26910D	AT5G24390	Ypt/Rab-GAP domain of gyp1p superfamily protein
A06	18471127	18472544	BnaA06g26920D	AT5G24400	EMBRYO DEFECTIVE 2024 (EMB2024)
A06	18488185	18489774	BnaA06g26930D	AT3G10290	Nucleotide-sugar transporter family protein
A06	18492120	18497561	BnaA06g26940D	AT5G24420	6-phosphogluconolactonase 5 (PGL5)
A06	18501517	18505531	BnaA06g26950D	AT5G24430	Calcium-dependent protein kinase (CDPK) family protein
A06	18510626	18513550	BnaA06g26960D	AT5G24440	CTC-interacting domain 13 (CID13)
A06	18514402	18515274	BnaA06g26970D	AT5G24460	unknown protein
A06	18515920	18519844	BnaA06g26980D	AT5G24470	pseudo-response regulator 5 (PRR5)
A06	18522859	18524447	BnaA06g26990D	AT5G24490	30S ribosomal protein, putative
A06	18537568	18542800	BnaA06g27000D	AT5G24530	DOWNY MILDEW RESISTANT 6 (DMR6)
A06	18543177	18544237	BnaA06g27010D	AT5G24560	phloem protein 2-B12 (PP2-B12)
A06	18546470	18546914	BnaA06g27020D	AT5G24570	unknown protein
A06	18558535	18562087	BnaA06g27030D	AT5G24580	Heavy metal transport/detoxification superfamily protein
A06	18562202	18562579	BnaA06g27040D	-	-
A06	18568219	18568766	BnaA06g27050D	AT1G29500	SAUR-like auxin-responsive protein family
A06	18573192	18575839	BnaA06g27060D	AT5G24590	TCV-interacting protein (TIP)
A06	18580255	18581917	BnaA06g27070D	AT5G24600	Protein of unknown function, DUF599
A06	18592789	18593235	BnaA06g27080D	AT5G24610	unknown protein
A06	18593922	18596746	BnaA06g27090D	AT5G24620	Pathogenesis-related thaumatin superfamily protein
A06	18596804	18599728	BnaA06g27100D	AT5G24630	brassinosteroid-insensitive4 (BIN4)
A06	18608799	18610438	BnaA06g27110D	AT5G54860	Major facilitator superfamily protein
A06	18613990	18616454	BnaA06g27120D	AT2G35630	MICROTUBULE ORGANIZATION 1 (MOR1)
A06	18627846	18629554	BnaA06g27130D	AT5G24650	Mitochondrial import inner membrane translocase subunit Tim17/Tim22/Tim23 family protein
A06	18636393	18638096	BnaA06g27140D	-	-
A06	18639149	18639434	BnaA06g27150D	-	-
A06	18648629	18651050	BnaA06g27160D	AT3G62850	zinc finger protein-related
A06	18651476	18652275	BnaA06g27170D	AT5G24960	cytochrome P450, family 71, subfamily A, polypeptide 14 (CYP71A14)
A06	18653764	18657279	BnaA06g27180D	AT5G62580	ARM repeat superfamily protein
A06	18660999	18662702	BnaA06g27190D	AT5G24680	Peptidase C78, ubiquitin fold modifier-specific peptidase 1/ 2
A06	18662841	18677048	BnaA06g27200D	AT5G24710	Transducin/WD40 repeat-like superfamily protein
A06	18679942	18698644	BnaA06g27210D	AT5G24740	EXPRESSED IN: 22 plant structures
A06	18701723	18702977	BnaA06g27220D	AT5G24790	Protein of unknown function, DUF599
A06	18703765	18705035	BnaA06g27230D	AT5G24800	basic leucine zipper 9 (BZIP9)
A06	18705329	18710772	BnaA06g27240D	AT5G24810	ABC1 family protein
A06	18712229	18714134	BnaA06g27250D	AT5G24820	Eukaryotic aspartyl protease family protein
A06	18721505	18724191	BnaA06g27260D	AT5G24830	Tetratricopeptide repeat (TPR)-like superfamily protein
A06	18724390	18725545	BnaA06g27270D	AT5G24840	tRNA (guanine-N-7) methyltransferase
A06	18725638	18728443	BnaA06g27280D	AT5G24850	cryptochrome 3 (CRY3)
A06	18738586	18738918	BnaA06g27290D	AT5G24860	FLOWERING PROMOTING FACTOR 1 (FPF1)
A06	18741674	18744960	BnaA06g27300D	AT4G23580	Galactose oxidase/kelch repeat superfamily protein
A06	18745920	18748493	BnaA06g27310D	AT5G24870	RING/U-box superfamily protein
A06	18753009	18754253	BnaA06g27320D	AT5G24880	BEST Arabidopsis thaliana protein match is: calmodulin-binding protein-related (TAIR:AT5G10660.1)
A06	18756118	18757294	BnaA06g27330D	AT5G24890	unknown protein
A06	18761615	18761958	BnaA06g27340D	-	-
A06	18768020	18771669	BnaA06g27350D	AT5G24910	cytochrome P450, family 714, subfamily A, polypeptide 1 (CYP714A1)
A06	18793916	18795738	BnaA06g27360D	AT5G24930	CONSTANS-like 4 (COL4)
A06	18795990	18798054	BnaA06g27370D	AT5G24940	Protein phosphatase 2C family protein
A06	18798454	18802851	BnaA06g27380D	AT5G24970	Protein kinase superfamily protein
A06	18805229	18806110	BnaA06g27390D	AT5G25020	Protein of unknown function (DUF1336)
A06	18807698	18808182	BnaA06g27400D	AT3G21300	RNA methyltransferase family protein
A06	18808583	18809431	BnaA06g27410D	AT5G10750	Protein of unknown function (DUF1336)
A06	18819291	18819602	BnaA06g27420D	AT2G35260	unknown protein
A06	18824460	18826535	BnaA06g27430D	AT5G25050	Major facilitator superfamily protein
A06	18826859	18829624	BnaA06g27440D	AT5G25060	RNA recognition motif (RRM)-containing protein
A06	18838831	18842011	BnaA06g27450D	AT5G25080	Sas10/Utp3/C1D family
A06	18842062	18842889	BnaA06g27460D	AT5G25090	early nodulin-like protein 13 (ENODL13)
A06	18843423	18845908	BnaA06g27470D	-	-
A06	18862558	18864140	BnaA06g27480D	AT5G25120	ytochrome p450, family 71, subfamily B, polypeptide 11 (CYP71B11)
A06	18876669	18878250	BnaA06g27490D	AT5G25120	ytochrome p450, family 71, subfamily B, polypeptide 11 (CYP71B11)
A06	18878961	18880518	BnaA06g27500D	AT5G25120	ytochrome p450, family 71, subfamily B, polypeptide 11 (CYP71B11)
A06	18893060	18893800	BnaA06g27510D	AT5G25160	zinc finger protein 3 (ZFP3)
A06	18896976	18897128	BnaA06g27520D	-	-
A06	18901061	18902443	BnaA06g27530D	AT5G25170	PPPDE putative thiol peptidase family protein
A06	18909953	18910738	BnaA06g27540D	AT5G25190	Integrase-type DNA-binding superfamily protein
A06	18922440	18924211	BnaA06g27550D	AT5G25210	unknown protein
A06	18939822	18941622	BnaA06g27560D	AT5G25220	KNOTTED1-like homeobox gene 3 (KNAT3)
A06	18941759	18946895	BnaA06g27570D	AT5G25270	Ubiquitin-like superfamily protein
A06	18954573	18956265	BnaA06g27580D	AT5G25280	serine-rich protein-related
A06	18958726	18963472	BnaA06g27590D	AT5G11110	sucrose phosphate synthase 2F (SPS2F)
A06	18964909	18967313	BnaA06g27600D	AT5G25310	Exostosin family protein
A06	18967513	18971147	BnaA06g27610D	AT5G25320	ACT-like superfamily protein
A06	18974571	18975647	BnaA06g27620D	AT5G25330	Core-2/I-branching beta-1,6-N-acetylglucosaminyltransferase family protein
A06	18976385	18977618	BnaA06g27630D	AT5G25340	Ubiquitin-like superfamily protein
A06	18977669	18980344	BnaA06g27640D	AT5G25350	EIN3-binding F box protein 2 (EBF2)
A06	18982792	18985103	BnaA06g27650D	AT5G25360	unknown protein
A06	18986121	18997580	BnaA06g27660D	AT5G25370	phospholipase D alpha 3 (PLDALPHA3)
A06	19041958	19043596	BnaA06g27670D	AT5G25390	shine2 (SHN2)
A06	19044711	19045751	BnaA06g27680D	AT5G25400	Nucleotide-sugar transporter family protein
A06	19047439	19050428	BnaA06g27690D	AT1G65550	Xanthine/uracil permease family protein
A06	19051403	19054759	BnaA06g27700D	AT5G25430	HCO3- transporter family
A06	19057249	19059464	BnaA06g27710D	AT5G25460	Protein of unknown function, DUF642
A06	19059609	19061443	BnaA06g27720D	AT5G25470	AP2/B3-like transcriptional factor family protein
A06	19065848	19068189	BnaA06g27730D	AT5G25480	DNA methyltransferase-2 (DNMT2)
A06	19070768	19071658	BnaA06g27740D	AT5G45570	Ulp1 protease family protein
A06	19074570	19075985	BnaA06g27750D	AT5G25490	Ran BP2/NZF zinc finger-like superfamily protein
A06	19085919	19091134	BnaA06g27760D	AT5G25500	unknown protein
A06	19091198	19093183	BnaA06g27770D	AT5G25510	Protein phosphatase 2A regulatory B subunit family protein
A06	19093558	19098087	BnaA06g27780D	AT5G25520	SPOC domain / Transcription elongation factor S-II protein
A06	19098159	19099465	BnaA06g27790D	AT5G25530	DNAJ heat shock family protein
A06	19099860	19101356	BnaA06g27800D	AT5G25540	CTC-interacting domain 6 (CID6)
A06	19107479	19108738	BnaA06g27810D	AT5G25550	Leucine-rich repeat (LRR) family protein
A06	19110162	19111369	BnaA06g27820D	AT5G25570	unknown protein
A06	19111857	19114481	BnaA06g27830D	AT5G25580	BEST Arabidopsis thaliana protein match is: DDT domain superfamily (TAIR:AT1G18950.1)
A06	19114624	19117692	BnaA06g27840D	AT5G25590	INVOLVED IN: N-terminal protein myristoylation
A06	19163463	19166078	BnaA06g27850D	AT5G25757	RNA polymerase I-associated factor PAF67
A06	19166223	19167584	BnaA06g27860D	AT5G25760	peroxin4 (PEX4)
A06	19167716	19170265	BnaA06g27870D	AT5G25790	Tesmin/TSO1-like CXC domain-containing protein
A06	19170980	19174090	BnaA06g27880D	AT5G25800	Polynucleotidyl transferase, ribonuclease H-like superfamily protein
A06	19178104	19181335	BnaA06g27890D	AT5G11530	embryonic flower 1 (EMF1)
A06	19187207	19188258	BnaA06g27900D	AT5G25810	TINY (tny)
A06	19195952	19198982	BnaA06g27910D	AT5G25820	Exostosin family protein
A06	19204054	19205589	BnaA06g27920D	AT5G25830	GATA transcription factor 12 (GATA12)
A06	19208864	19209683	BnaA06g27930D	AT5G25840	Protein of unknown function (DUF1677)
A06	19212133	19215824	BnaA06g27940D	AT5G25880	NADP-malic enzyme 3 (NADP-ME3)
A06	19219712	19221058	BnaA06g27950D	AT5G25890	indole-3-acetic acid inducible 28 (IAA28)
A06	19221628	19224044	BnaA06g27960D	AT5G25900	GA requiring 3 (GA3)
A06	19228257	19231423	BnaA06g27970D	AT5G25930	Protein kinase family protein with leucine-rich repeat domain
A06	19234648	19235694	BnaA06g27980D	AT5G25930	Protein kinase family protein with leucine-rich repeat domain
A06	19242932	19245242	BnaA06g27990D	AT5G25950	Protein of Unknown Function (DUF239)
A06	19248417	19249868	BnaA06g28000D	AT5G25970	Core-2/I-branching beta-1,6-N-acetylglucosaminyltransferase family protein
A06	19250127	19252045	BnaA06g28010D	AT5G26010	Protein phosphatase 2C family protein
A06	19252915	19255340	BnaA06g28020D	AT5G26030	ferrochelatase 1 (FC1)
A06	19255414	19257751	BnaA06g28030D	AT5G26040	histone deacetylase 2 (HDA2)
A06	19261279	19261752	BnaA06g28040D	AT5G26050	Plant self-incompatibility protein S1 family
A06	19264144	19264608	BnaA06g28050D	AT5G26060	Plant self-incompatibility protein S1 family
A06	19264889	19265473	BnaA06g28060D	AT5G26090	Plant self-incompatibility protein S1 family
A06	19267483	19272411	BnaA06g28070D	AT5G66900	Disease resistance protein (CC-NBS-LRR class) family
A06	19280326	19282332	BnaA06g28080D	AT5G26110	Protein kinase superfamily protein
A06	19301598	19304368	BnaA06g28090D	AT5G26160	unknown protein
A06	19305082	19306183	BnaA06g28100D	AT5G26170	WRKY DNA-binding protein 50 (WRKY50)
A06	19308991	19310013	BnaA06g28110D	AT5G26200	Mitochondrial substrate carrier family protein
A06	19310064	19312332	BnaA06g28120D	AT5G26210	alfin-like 4 (AL4)
A06	19313447	19316217	BnaA06g28130D	-	-
A06	19321322	19323757	BnaA06g28140D	AT5G39030	Protein kinase superfamily protein
A06	19328982	19330068	BnaA06g28150D	AT5G26220	ChaC-like family protein
A06	19338938	19340098	BnaA06g28160D	AT5G26230	unknown protein
A06	19348839	19354264	BnaA06g28170D	AT5G26240	chloride channel D (CLC-D)
A06	19355405	19357776	BnaA06g28180D	AT5G26250	Major facilitator superfamily protein
A06	19359605	19359832	BnaA06g28190D	AT5G26250	Major facilitator superfamily protein
A06	19360754	19362787	BnaA06g28200D	AT5G26280	TRAF-like family protein
A06	19398270	19399563	BnaA06g28210D	AT5G26660	myb domain protein 86 (MYB86)
A06	19418550	19419644	BnaA06g28220D	AT1G65300	AGAMOUS-like 38 (AGL38)
A06	19423843	19424688	BnaA06g28230D	AT3G05880	RARE-COLD-INDUCIBLE 2A (RCI2A)
A06	19424739	19425455	BnaA06g28240D	AT3G05870	anaphase-promoting complex/cyclosome 11 (APC11)
A06	19427271	19427876	BnaA06g28250D	AT5G26630	MADS-box transcription factor family protein
A06	19434147	19434407	BnaA06g28260D	AT5G26620	unknown protein
A06	19435654	19438233	BnaA06g28270D	AT5G26610	D111/G-patch domain-containing protein
A06	19439373	19443231	BnaA06g28280D	AT5G26600	Pyridoxal phosphate (PLP)-dependent transferases superfamily protein
A06	19444715	19447478	BnaA06g28290D	AT5G26751	shaggy-related kinase 11 (SK 11)
A06	19448682	19450895	BnaA06g28300D	AT5G26760	unknown protein
A06	19452814	19455351	BnaA06g28310D	AT5G26770	unknown protein
A06	19460651	19462721	BnaA06g28320D	AT5G36228	nucleic acid binding
A06	19464619	19464855	BnaA06g28330D	AT5G26790	unknown protein
A06	19465470	19466809	BnaA06g28340D	AT5G26800	FUNCTIONS IN: molecular_function unknown
A06	19495334	19497292	BnaA06g28350D	AT5G26810	Pectin lyase-like superfamily protein
A06	19497948	19502288	BnaA06g28360D	AT5G26830	Threonyl-tRNA synthetase
A06	19504135	19508492	BnaA06g28370D	AT5G26850	Uncharacterized protein
A06	19508759	19513746	BnaA06g28380D	AT5G26860	lon protease 1 (LON1)
A06	19513800	19514224	BnaA06g28390D	AT5G26860	lon protease 1 (LON1)
A06	19527359	19529186	BnaA06g28400D	AT5G26940	Polynucleotidyl transferase, ribonuclease H-like superfamily protein
A06	19530359	19532484	BnaA06g28410D	AT5G26990	Drought-responsive family protein
A06	19538448	19543650	BnaA06g28420D	AT5G27000	kinesin 4 (ATK4)
A06	19544186	19550730	BnaA06g28430D	AT5G27030	TOPLESS-related 3 (TPR3)
A06	19554469	19557233	BnaA06g28440D	AT5G27920	F-box family protein
A06	19560253	19561197	BnaA06g28450D	-	-
A06	19562835	19563140	BnaA06g28460D	-	-
A06	19570192	19571761	BnaA06g28470D	AT2G43270	F-box and associated interaction domains-containing protein
A06	19575644	19576456	BnaA06g28480D	-	-
A06	19576555	19576830	BnaA06g28490D	AT1G45063	copper ion binding
A06	19577502	19578994	BnaA06g28500D	AT2G01390	Tetratricopeptide repeat (TPR)-like superfamily protein
A06	19596875	19597180	BnaA06g28510D	-	-
A06	19605572	19607055	BnaA06g28520D	AT5G27840	TOPP8
A06	19607137	19608915	BnaA06g28530D	AT5G27830	FUNCTIONS IN: molecular_function unknown
A06	19612412	19613567	BnaA06g28540D	AT1G14800	Nucleic acid-binding, OB-fold-like protein
A06	19613700	19614841	BnaA06g28550D	-	-
A06	19616014	19617257	BnaA06g28560D	AT5G27820	Ribosomal L18p/L5e family protein
A06	19627573	19628627	BnaA06g28570D	AT3G05560	Ribosomal L22e protein family
A06	19629537	19630826	BnaA06g28580D	AT5G27760	Hypoxia-responsive family protein
A06	19631151	19634639	BnaA06g28590D	AT5G27740	EMBRYO DEFECTIVE 2775 (EMB2775)
A06	19635017	19636708	BnaA06g28600D	AT5G27720	embryo defective 1644 (emb1644)
A06	19637014	19638128	BnaA06g28610D	AT5G27700	Ribosomal protein S21e
A06	19643649	19644535	BnaA06g28620D	AT4G10200	TTF-type zinc finger protein with HAT dimerisation domain
A06	19645684	19647084	BnaA06g28630D	AT5G27670	histone H2A 7 (HTA7)
A06	19647372	19649879	BnaA06g28640D	AT5G27660	Trypsin family protein with PDZ domain
A06	19650013	19652661	BnaA06g28650D	AT5G27620	cyclin H
A06	19652983	19658114	BnaA06g28660D	AT5G27610	ALWAYS EARLY 1 (ALY1)
A06	19658782	19659535	BnaA06g28670D	-	-
A06	19660381	19664851	BnaA06g28680D	AT5G27600	long-chain acyl-CoA synthetase 7 (LACS7)
A06	19665218	19670089	BnaA06g28690D	AT5G27540	MIRO-related GTP-ase 1 (MIRO1)
A06	19672132	19674076	BnaA06g28700D	AT5G27520	peroxisomal adenine nucleotide carrier 2 (PNC2)
A06	19674394	19676474	BnaA06g28710D	AT5G27470	seryl-tRNA synthetase / serine--tRNA ligase
A06	19683074	19683724	BnaA06g28720D	AT5G27440	unknown protein
A06	19683997	19685115	BnaA06g28730D	AT1G09650	F-box and associated interaction domains-containing protein
A06	19685605	19687671	BnaA06g28740D	AT1G09650	F-box and associated interaction domains-containing protein
A06	19687759	19689482	BnaA06g28750D	AT5G27430	Signal peptidase subunit
A06	19692604	19693633	BnaA06g28760D	AT1G70580	alanine-2-oxoglutarate aminotransferase 2 (AOAT2)
A06	19693728	19695994	BnaA06g28770D	AT1G14390	Leucine-rich repeat protein kinase family protein
A06	19696042	19696440	BnaA06g28780D	-	-
A06	19697270	19698184	BnaA06g28790D	AT5G27420	carbon/nitrogen insensitive 1 (CNI1)
A06	19710919	19711821	BnaA06g28800D	AT5G27420	carbon/nitrogen insensitive 1 (CNI1)
A06	19718709	19723270	BnaA06g28810D	AT5G27410	D-aminoacid aminotransferase-like PLP-dependent enzymes superfamily protein
A06	19724089	19726105	BnaA06g28820D	AT5G27400	S-adenosyl-L-methionine-dependent methyltransferases superfamily protein
A06	19726297	19728065	BnaA06g28830D	AT5G27390	Mog1/PsbP/DUF1795-like photosystem II reaction center PsbP family protein
A06	19728168	19730777	BnaA06g28840D	AT5G27395	Mitochondrial inner membrane translocase complex, subunit Tim44-related protein
A06	19731427	19734294	BnaA06g28850D	AT5G27380	glutathione synthetase 2 (GSH2)
A06	19740373	19745822	BnaA06g28860D	AT5G27350	SFP1
A06	19759617	19761543	BnaA06g28870D	AT5G27330	Prefoldin chaperone subunit family protein
A06	19769115	19773532	BnaA06g28880D	AT5G27270	EMBRYO DEFECTIVE 976 (EMB976)
A06	19773966	19776001	BnaA06g28890D	AT5G27240	DNAJ heat shock N-terminal domain-containing protein
A06	19776829	19779982	BnaA06g28900D	AT5G27230	Frigida-like protein
A06	19780808	19783138	BnaA06g28910D	AT5G27220	Frigida-like protein
A06	19783211	19784745	BnaA06g28920D	AT5G27220	Frigida-like protein
A06	19788446	19792582	BnaA06g28930D	AT5G27150	Na+/H+ exchanger 1 (NHX1)
A06	19796866	19804201	BnaA06g28940D	AT3G05040	HASTY (HST)
A06	19805072	19808041	BnaA06g28950D	AT3G05050	Protein kinase superfamily protein
A06	19809197	19812047	BnaA06g28960D	AT5G27120	NOP56-like pre RNA processing ribonucleoprotein
A06	19812424	19814335	BnaA06g28970D	AT5G27110	Tetratricopeptide repeat (TPR)-like superfamily protein
A06	19814990	19818621	BnaA06g28980D	AT5G27950	P-loop containing nucleoside triphosphate hydrolases superfamily protein
A06	19821318	19822594	BnaA06g28990D	AT3G05100	S-adenosyl-L-methionine-dependent methyltransferases superfamily protein
A06	19822678	19823061	BnaA06g29000D	AT3G05100	S-adenosyl-L-methionine-dependent methyltransferases superfamily protein
A06	19823483	19835047	BnaA06g29010D	AT5G27970	ARM repeat superfamily protein
A06	19835134	19835986	BnaA06g29020D	AT5G27980	Seed maturation protein
A06	19836501	19837432	BnaA06g29030D	AT5G27990	Pre-rRNA-processing protein TSR2, conserved region
A06	19837552	19840141	BnaA06g29040D	AT5G28020	cysteine synthase D2 (CYSD2)
A06	19840197	19843797	BnaA06g29050D	AT5G28040	DNA-binding storekeeper protein-related transcriptional regulator
A06	19851842	19853103	BnaA06g29060D	AT3G04920	Ribosomal protein S24e family protein
A06	19853836	19856115	BnaA06g29070D	AT5G28080	WNK9
A06	19871425	19872714	BnaA06g29080D	AT5G28150	Plant protein of unknown function (DUF868)
A06	19873850	19875733	BnaA06g29090D	AT5G28210	mRNA capping enzyme family protein
A06	19876416	19880482	BnaA06g29100D	AT5G28290	NIMA-related kinase 3 (NEK3)
A06	19884428	19886732	BnaA06g29110D	AT5G28300	Duplicated homeodomain-like superfamily protein
A06	19891987	19892253	BnaA06g29120D	AT4G39710	FK506-binding protein 16-2 (FKBP16-2)
A06	19892891	19894567	BnaA06g29130D	AT4G39700	Heavy metal transport/detoxification superfamily protein
A06	19894626	19895935	BnaA06g29140D	-	-
A06	19904639	19907440	BnaA06g29150D	AT5G28470	Major facilitator superfamily protein
A06	19910218	19910796	BnaA06g29160D	AT5G28490	LIGHT-DEPENDENT SHORT HYPOCOTYLS 1 (LSH1)
A06	19916209	19917792	BnaA06g29170D	AT1G07750	RmlC-like cupins superfamily protein
A06	19935019	19938106	BnaA06g29180D	AT3G32904	unknown protein
A06	19942526	19948954	BnaA06g29190D	AT5G28640	ANGUSTIFOLIA 3 (AN3)
A06	19950710	19951830	BnaA06g29200D	AT3G04620	Alba DNA/RNA-binding protein
A06	19953405	19958249	BnaA06g29210D	AT5G28646	WAVE-DAMPENED 2 (WVD2)
A06	19958418	19960533	BnaA06g29220D	AT5G28650	WRKY DNA-binding protein 74 (WRKY74)
A06	19966177	19969280	BnaA06g29230D	AT5G28680	ANXUR2 (ANX2)
A06	19969924	19971443	BnaA06g29240D	AT5G28690	Protein of unknown function (DUF1685)
A06	19973603	19974615	BnaA06g29250D	AT5G28740	Tetratricopeptide repeat (TPR)-like superfamily protein
A06	19974736	19975973	BnaA06g29260D	AT5G28750	Bacterial sec-independent translocation protein mttA/Hcf106
A06	19976566	19978633	BnaA06g29270D	AT5G28770	BZO2H3
A06	19982241	19985652	BnaA06g29280D	AT5G28840	GDP-D-mannose 3',5'-epimerase (GME)
A06	19987788	19991580	BnaA06g29290D	AT5G28850	Calcium-binding EF-hand family protein
A06	19992452	19995144	BnaA06g29300D	AT3G04470	Ankyrin repeat family protein
A06	19999100	19999330	BnaA06g29310D	-	-
A06	20005363	20008036	BnaA06g29320D	AT5G28910	unknown protein
A06	20014627	20015257	BnaA06g29330D	-	-
A06	20027075	20028453	BnaA06g29340D	AT5G30490	FUNCTIONS IN: molecular_function unknown
A06	20028505	20030941	BnaA06g29350D	AT5G30510	ribosomal protein S1 (RPS1)
A06	20034814	20035756	BnaA06g29360D	AT4G04780	mediator 21 (MED21)
A06	20043531	20045029	BnaA06g29370D	AT5G49620	myb domain protein 78 (MYB78)
A06	20045166	20045378	BnaA06g29380D	AT5G49620	myb domain protein 78 (MYB78)
A06	20046078	20046428	BnaA06g29390D	AT1G23550	similar to RCD one 2 (SRO2)
A06	20052502	20053017	BnaA06g29400D	AT5G49600	Protein of unknown function, DUF538
A06	20054805	20057764	BnaA06g29410D	AT5G49580	Chaperone DnaJ-domain superfamily protein
A06	20057862	20064228	BnaA06g29420D	AT5G49160	methyltransferase 1 (MET1)
A06	20065339	20066376	BnaA06g29430D	AT5G38620	MADS-box transcription factor family protein
A06	20068001	20071873	BnaA06g29440D	AT5G49570	peptide-N-glycanase 1 (PNG1)
A06	20072030	20072711	BnaA06g29450D	AT5G49550	CONTAINS InterPro DOMAIN/s: Biogenesis of lysosome-related organelles complex-1, subunit 2 (InterPro:IPR019269)
A06	20074159	20075484	BnaA06g29460D	AT5G49540	Rab5-interacting family protein
A06	20075553	20078756	BnaA06g29470D	AT5G49530	SIN-like family protein
A06	20081087	20081329	BnaA06g29480D	AT5G49525	unknown protein
A06	20089037	20091081	BnaA06g29490D	AT5G49510	prefoldin 3 (PFD3)
A06	20096022	20096581	BnaA06g29500D	AT5G49450	basic leucine-zipper 1 (bZIP1)
A06	20099909	20108126	BnaA06g29510D	AT5G49430	WD40/YVTN repeat-like-containing domain
A06	20108371	20109893	BnaA06g29520D	AT5G49400	zinc knuckle (CCHC-type) family protein
A06	20132009	20133339	BnaA06g29530D	AT5G49350	Glycine-rich protein family
A06	20136657	20140084	BnaA06g29540D	AT5G49330	myb domain protein 111 (MYB111)
A06	20141531	20142606	BnaA06g29550D	AT2G17920	nucleic acid binding
A06	20148082	20149555	BnaA06g29560D	AT5G49320	Protein of unknown function (DUF1218)
A06	20149652	20151295	BnaA06g29570D	AT5G49320	Protein of unknown function (DUF1218)
A06	20152676	20153215	BnaA06g29580D	AT5G49300	GATA transcription factor 16 (GATA16)
A06	20160693	20161524	BnaA06g29590D	AT5G49280	hydroxyproline-rich glycoprotein family protein
A06	20165830	20167345	BnaA06g29600D	AT5G49270	SHAVEN 2 (SHV2)
A06	20173991	20174845	BnaA06g29610D	AT5G49260	unknown protein
A06	20179106	20182608	BnaA06g29620D	AT5G49240	pseudo-response regulator 4 (APRR4)
A06	20184291	20186702	BnaA06g29630D	AT5G49220	Protein of unknown function (DUF789)
A06	20189844	20192266	BnaA06g29640D	AT5G49215	Pectin lyase-like superfamily protein
A06	20194600	20196230	BnaA06g29650D	AT5G49210	unknown protein
A06	20199264	20200922	BnaA06g29660D	AT3G07820	Pectin lyase-like superfamily protein
A06	20209042	20213297	BnaA06g29670D	AT5G49190	sucrose synthase 2 (SUS2)
A06	20214099	20215016	BnaA06g29680D	AT5G49170	unknown protein
A06	20215660	20219039	BnaA06g29690D	AT5G49420	MADS-box transcription factor family protein
A06	20219102	20220709	BnaA06g29700D	AT5G49130	MATE efflux family protein
A06	20236623	20238281	BnaA06g29710D	AT5G49100	unknown protein
A06	20240567	20242527	BnaA06g29720D	AT5G49060	FUNCTIONS IN: protein binding
A06	20242661	20250932	BnaA06g29730D	AT5G49030	ovule abortion 2 (OVA2)
A06	20251127	20254215	BnaA06g29740D	AT5G49020	protein arginine methyltransferase 4A (PRMT4A)
A06	20254816	20256074	BnaA06g29750D	AT5G49015	Expressed protein
A06	20256946	20258522	BnaA06g29760D	AT5G49010	SYNTHETIC LETHALITY WITH DPB11-1 5 (SLD5)
A06	20261503	20263322	BnaA06g29770D	-	-
A06	20263383	20265491	BnaA06g29780D	AT5G48970	Mitochondrial substrate carrier family protein
A06	20269199	20272994	BnaA06g29790D	AT5G48960	HAD-superfamily hydrolase, subfamily IG, 5'-nucleotidase
A06	20273243	20276590	BnaA06g29800D	AT5G48950	Thioesterase superfamily protein
A06	20281790	20282472	BnaA06g29810D	AT5G48945	low-molecular-weight cysteine-rich 46 (LCR46)
A06	20288379	20288734	BnaA06g29820D	AT2G25295	low-molecular-weight cysteine-rich 81 (LCR81)
A06	20292385	20292883	BnaA06g29830D	AT2G25295	low-molecular-weight cysteine-rich 81 (LCR81)
A06	20297116	20299051	BnaA06g29840D	AT5G48940	Leucine-rich repeat transmembrane protein kinase family protein
A06	20299104	20299373	BnaA06g29850D	-	-
A06	20299688	20310650	BnaA06g29860D	AT1G53350	Disease resistance protein (CC-NBS-LRR class) family
A06	20310704	20311970	BnaA06g29870D	AT5G43470	RECOGNITION OF PERONOSPORA PARASITICA 8 (RPP8)
A06	20314296	20316302	BnaA06g29880D	AT5G48910	LOW PSII ACCUMULATION 66 (LPA66)
A06	20316433	20319017	BnaA06g29890D	AT5G43470	RECOGNITION OF PERONOSPORA PARASITICA 8 (RPP8)
A06	20333280	20333843	BnaA06g29900D	AT5G52190	Sugar isomerase (SIS) family protein
A06	20335279	20336617	BnaA06g29910D	AT5G48840	homolog of bacterial PANC (PANC)
A06	20337911	20340530	BnaA06g29920D	AT5G48830	unknown protein
A06	20341434	20343530	BnaA06g29930D	AT5G48820	inhibitor/interactor with cyclin-dependent kinase (ICK6)
A06	20343806	20346549	BnaA06g29940D	AT5G48820	inhibitor/interactor with cyclin-dependent kinase (ICK6)
A06	20351890	20354086	BnaA06g29950D	AT5G48800	Phototropic-responsive NPH3 family protein
A06	20354168	20355237	BnaA06g29960D	AT5G48810	cytochrome B5 isoform D (CB5-D)
A06	20355416	20357227	BnaA06g29970D	AT5G48790	FUNCTIONS IN: molecular_function unknown
A06	20357820	20359160	BnaA06g29980D	AT5G48760	Ribosomal protein L13 family protein
A06	20359961	20363981	BnaA06g29990D	AT5G48740	Leucine-rich repeat protein kinase family protein
A06	20364049	20365747	BnaA06g30000D	AT5G48730	Pentatricopeptide repeat (PPR) superfamily protein
A06	20366378	20369278	BnaA06g30010D	AT5G48720	X-RAY INDUCED TRANSCRIPT 1 (XRI1)
A06	20372287	20374831	BnaA06g30020D	AT5G48690	FUNCTIONS IN: molecular_function unknown
A06	20375585	20377432	BnaA06g30030D	AT5G48680	Sterile alpha motif (SAM) domain-containing protein
A06	20377901	20379687	BnaA06g30040D	AT5G48660	B-cell receptor-associated protein 31-like
A06	20383070	20386334	BnaA06g30050D	AT5G48657	defense protein-related
A06	20388216	20389799	BnaA06g30060D	AT5G48655	RING/U-box superfamily protein
A06	20390279	20393141	BnaA06g30070D	AT5G48650	Nuclear transport factor 2 (NTF2) family protein with RNA binding (RRM-RBD-RNP motifs) domain
A06	20394360	20396380	BnaA06g30080D	AT5G48640	Cyclin family protein
A06	20396492	20400130	BnaA06g30090D	AT5G43490	unknown protein
A06	20401244	20403149	BnaA06g30100D	AT5G48590	Protein of unknown function (DUF760)
A06	20403367	20404878	BnaA06g30110D	AT5G48580	FK506- and rapamycin-binding protein 15 kD-2 (FKBP15-2)
A06	20406896	20409892	BnaA06g30120D	AT5G48570	FKBP-type peptidyl-prolyl cis-trans isomerase family protein
A06	20413142	20417364	BnaA06g30130D	AT5G48560	basic helix-loop-helix (bHLH) DNA-binding superfamily protein
A06	20417513	20420159	BnaA06g30140D	AT5G48560	basic helix-loop-helix (bHLH) DNA-binding superfamily protein
A06	20422138	20423723	BnaA06g30150D	AT5G48545	histidine triad nucleotide-binding 3 (HINT3)
A06	20425936	20426977	BnaA06g30160D	AT5G48540	receptor-like protein kinase-related family protein
A06	20428353	20429997	BnaA06g30170D	AT3G07440	unknown protein
A06	20439596	20444697	BnaA06g30180D	AT5G48520	unknown protein
A06	20455215	20456442	BnaA06g30190D	AT5G48500	unknown protein
A06	20459683	20460664	BnaA06g30200D	AT5G48480	Lactoylglutathione lyase / glyoxalase I family protein
A06	20462900	20465603	BnaA06g30210D	AT5G48440	FAD-dependent oxidoreductase family protein
A06	20465956	20467644	BnaA06g30220D	AT3G01880	Plant protein of unknown function (DUF946)
A06	20469671	20473140	BnaA06g30230D	AT5G48400	ATGLR1.2
A06	20475881	20484052	BnaA06g30240D	AT5G48390	ATZIP4
A06	20485447	20486260	BnaA06g30250D	AT5G48380	BAK1-interacting receptor-like kinase 1 (BIR1)
A06	20486353	20488412	BnaA06g30260D	AT5G48380	BAK1-interacting receptor-like kinase 1 (BIR1)
A06	20488862	20491721	BnaA06g30270D	AT5G48360	Actin-binding FH2 (formin homology 2) family protein
A06	20493472	20495478	BnaA06g30280D	AT5G48340	unknown protein
A06	20495920	20497983	BnaA06g30290D	AT5G39740	ribosomal protein L5 B (RPL5B)
A06	20503118	20510984	BnaA06g30300D	AT5G48310	unknown protein
A06	20511141	20513861	BnaA06g30310D	AT5G48300	ADP glucose pyrophosphorylase 1 (ADG1)
A06	20514680	20515435	BnaA06g30320D	AT3G07590	Small nuclear ribonucleoprotein family protein
A06	20515673	20516422	BnaA06g30330D	AT5G48290	Heavy metal transport/detoxification superfamily protein
A06	20519064	20520035	BnaA06g30340D	AT5G48270	Plant protein of unknown function (DUF868)
A06	20521616	20524217	BnaA06g30350D	AT5G48250	B-box type zinc finger protein with CCT domain
A06	20524278	20526002	BnaA06g30360D	AT5G48240	unknown protein
A06	20526238	20529288	BnaA06g30370D	AT5G48230	acetoacetyl-CoA thiolase 2 (ACAT2)
A06	20529380	20532486	BnaA06g30380D	AT5G48220	Aldolase-type TIM barrel family protein
A06	20534569	20537671	BnaA06g30390D	AT5G48180	nitrile specifier protein 5 (NSP5)
A06	20542427	20542888	BnaA06g30400D	AT5G48170	SLEEPY2 (SLY2)
A06	20546076	20548307	BnaA06g30410D	AT5G48150	phytochrome a signal transduction 1 (PAT1)
A06	20549607	20551397	BnaA06g30420D	AT5G48140	Pectin lyase-like superfamily protein
A06	20553666	20556168	BnaA06g30430D	AT5G48100	TRANSPARENT TESTA 10 (TT10)
A06	20556281	20560496	BnaA06g30440D	AT5G48090	EDM2-like protein1 (ELP1)
A06	20561127	20564321	BnaA06g30450D	AT5G48060	C2 calcium/lipid-binding plant phosphoribosyltransferase family protein
A06	20565275	20566618	BnaA06g30460D	AT5G48040	Ubiquitin carboxyl-terminal hydrolase family protein
A06	20569191	20572751	BnaA06g30470D	AT5G48030	gametophytic factor 2 (GFA2)
A06	20573080	20575170	BnaA06g30480D	AT5G48020	2-oxoglutarate (2OG) and Fe(II)-dependent oxygenase superfamily protein
A06	20575438	20576413	BnaA06g30490D	AT5G47960	RAB GTPase homolog A4C (RABA4C)
A06	20577458	20580321	BnaA06g30500D	AT5G47970	Aldolase-type TIM barrel family protein
A06	20580523	20584813	BnaA06g30510D	AT5G47940	unknown protein
A06	20589215	20593879	BnaA06g30520D	AT5G47910	respiratory burst oxidase homologue D (RBOHD)
A06	20596642	20599366	BnaA06g30530D	AT5G47900	Protein of unknown function (DUF1624)
A06	20599710	20602350	BnaA06g30540D	AT5G47890	NADH-ubiquinone oxidoreductase B8 subunit, putative
A06	20602605	20605133	BnaA06g30550D	AT5G47880	eukaryotic release factor 1-1 (ERF1-1)
A06	20605461	20606786	BnaA06g30560D	AT5G47870	FUNCTIONS IN: molecular_function unknown
A06	20606870	20609266	BnaA06g30570D	AT5G47860	Protein of unknown function (DUF1350)
A06	20610355	20612521	BnaA06g30580D	AT5G47840	adenosine monophosphate kinase (AMK2)
A06	20612739	20614362	BnaA06g30590D	AT5G47830	unknown protein
A06	20614441	20620272	BnaA06g30600D	AT5G47820	FRAGILE FIBER 1 (FRA1)
A06	20628103	20631311	BnaA06g30610D	AT3G32940	RNA-binding KH domain-containing protein
A06	20631361	20632679	BnaA06g30620D	AT3G32930	unknown protein
A06	20660987	20662261	BnaA06g30630D	AT3G60900	FASCICLIN-like arabinogalactan-protein 10 (FLA10)
A06	20670391	20672867	BnaA06g30640D	AT3G30390	Transmembrane amino acid transporter family protein
A06	20672934	20674918	BnaA06g30650D	AT3G30380	alpha/beta-Hydrolases superfamily protein
A06	20679491	20680171	BnaA06g30660D	AT3G30350	root meristem growth factor 4 (RGF4)
A06	20681071	20690771	BnaA06g30670D	AT3G30340	nodulin MtN21 /EamA-like transporter family protein
A06	20703163	20706822	BnaA06g30680D	AT3G30300	O-fucosyltransferase family protein
A06	20706978	20711670	BnaA06g30690D	AT5G38880	unknown protein
A06	20719797	20722987	BnaA06g30700D	AT3G30260	AGAMOUS-like 79 (AGL79)
A06	20736904	20738527	BnaA06g30710D	AT3G30210	myb domain protein 121 (MYB121)
A06	20745499	20748444	BnaA06g30720D	AT3G30180	brassinosteroid-6-oxidase 2 (BR6OX2)
A06	20792352	20796983	BnaA06g30730D	AT2G10440	unknown protein
A06	20797285	20800381	BnaA06g30740D	AT3G29970	B12D protein
A06	20801531	20804164	BnaA06g30750D	AT3G29810	COBRA-like protein 2 precursor (COBL2)
A06	20805705	20806340	BnaA06g30760D	AT3G29780	ralf-like 27 (RALFL27)
A06	20806959	20808896	BnaA06g30770D	AT3G29770	methyl esterase 11 (MES11)
A06	20812199	20813569	BnaA06g30780D	AT3G29670	HXXXD-type acyl-transferase family protein
A06	20815702	20817072	BnaA06g30790D	AT3G29635	HXXXD-type acyl-transferase family protein
A06	20820370	20821740	BnaA06g30800D	AT3G29635	HXXXD-type acyl-transferase family protein
A06	20828379	20829856	BnaA06g30810D	AT3G29575	ABI five binding protein 3 (AFP3)
A06	20832633	20836083	BnaA06g30820D	AT3G29400	exocyst subunit exo70 family protein E1 (EXO70E1)
A06	20837201	20838344	BnaA06g30830D	AT3G29380	Cyclin-like family protein
A06	20839483	20840833	BnaA06g30840D	AT5G39280	expansin A23 (EXPA23)
A06	20843644	20844185	BnaA06g30850D	AT5G44420	plant defensin 1.2 (PDF1.2)
A06	20844731	20845574	BnaA06g30860D	AT5G39320	UDP-glucose 6-dehydrogenase family protein
A06	20847012	20848236	BnaA06g30870D	AT3G29350	histidine-containing phosphotransmitter 2 (AHP2)
A06	20848771	20849742	BnaA06g30880D	AT3G29340	zinc finger (C2H2 type) family protein
A06	20849883	20854578	BnaA06g30890D	AT3G29320	Glycosyl transferase, family 35
A06	20855424	20856659	BnaA06g30900D	AT1G77840	Translation initiation factor IF2/IF5
A06	20857138	20858439	BnaA06g30910D	AT3G29310	calmodulin-binding protein-related
A06	20860738	20861409	BnaA06g30920D	AT3G29300	unknown protein
A06	20861772	20863986	BnaA06g30930D	AT3G29290	embryo defective 2076 (emb2076)
A06	20864291	20865839	BnaA06g30940D	AT3G29280	unknown protein
A06	20865970	20866744	BnaA06g30950D	AT3G28810	Protein of unknown function (DUF1216)
A06	20867596	20868776	BnaA06g30960D	AT3G29270	RING/U-box superfamily protein
A06	20869116	20869457	BnaA06g30970D	AT2G14378	LOCATED IN: endomembrane system
A06	20869879	20871240	BnaA06g30980D	AT3G29240	Protein of unknown function (DUF179)
A06	20877095	20878985	BnaA06g30990D	AT3G29200	chorismate mutase 1 (CM1)
A06	20879209	20881351	BnaA06g31000D	AT3G29185	FUNCTIONS IN: molecular_function unknown
A06	20881471	20884790	BnaA06g31010D	AT3G29180	Protein of unknown function (DUF1336)
A06	20884993	20886424	BnaA06g31020D	AT3G29170	Eukaryotic protein of unknown function (DUF872)
A06	20888721	20891712	BnaA06g31030D	AT3G29160	SNF1 kinase homolog 11 (KIN11)
A06	20893741	20894190	BnaA06g31040D	AT3G29152	Bifunctional inhibitor/lipid-transfer protein/seed storage 2S albumin superfamily protein
A06	20896623	20897783	BnaA06g31050D	AT3G29130	FUNCTIONS IN: molecular_function unknown
A06	20898100	20900195	BnaA06g31060D	AT3G29090	pectin methylesterase 31 (PME31)
A06	20900249	20901657	BnaA06g31070D	AT3G29075	glycine-rich protein
A06	20903890	20905358	BnaA06g31080D	AT3G29035	NAC domain containing protein 3 (NAC3)
A06	20913357	20913839	BnaA06g31090D	-	-
A06	20915034	20915294	BnaA06g31100D	AT3G29034	unknown protein
A06	20926675	20929102	BnaA06g31110D	AT3G29030	expansin A5 (EXPA5)
A06	20930680	20933918	BnaA06g31120D	AT3G29010	Biotin/lipoate A/B protein ligase family
A06	20936503	20938791	BnaA06g31130D	AT3G28970	antiauxin-resistant 3 (AAR3)
A06	20939535	20941755	BnaA06g31140D	AT3G28960	Transmembrane amino acid transporter family protein
A06	20942260	20943181	BnaA06g31150D	AT3G28950	AIG2-like (avirulence induced gene) family protein
A06	20943412	20947103	BnaA06g31160D	AT3G28940	AIG2-like (avirulence induced gene) family protein
A06	20947338	20948660	BnaA06g31170D	AT3G28940	AIG2-like (avirulence induced gene) family protein
A06	20948845	20950565	BnaA06g31180D	AT3G28930	AVRRPT2-INDUCED GENE 2 (AIG2)
A06	20951145	20958937	BnaA06g31190D	AT5G48600	structural maintenance of chromosome 3 (SMC3)
A06	20964387	20965897	BnaA06g31200D	AT3G28920	homeobox protein 34 (HB34)
A06	20993367	20994314	BnaA06g31210D	AT3G28917	mini zinc finger 2 (MIF2)
A06	21003823	21005447	BnaA06g31220D	AT3G28910	myb domain protein 30 (MYB30)
A06	21005875	21007525	BnaA06g31230D	AT3G28910	myb domain protein 30 (MYB30)
A06	21010816	21017495	BnaA06g31240D	AT3G55160	unknown protein
A06	21037565	21044387	BnaA06g31250D	AT3G28860	ATP binding cassette subfamily B19 (ABCB19)
A06	21052298	21052848	BnaA06g31260D	AT3G28857	basic helix-loop-helix (bHLH) DNA-binding family protein
A06	21057319	21058554	BnaA06g31270D	AT3G28850	Glutaredoxin family protein
A06	21062731	21063975	BnaA06g31280D	AT3G28840	Protein of unknown function (DUF1216)
A06	21065186	21067780	BnaA06g31290D	AT3G28830	Protein of unknown function (DUF1216)
A06	21069960	21072082	BnaA06g31300D	AT3G28780	Protein of unknown function (DUF1216)
A06	21073206	21075300	BnaA06g31310D	AT3G28760	CONTAINS InterPro DOMAIN/s: 3-dehydroquinate synthase, prokaryotic-type (InterPro:IPR002812)
A06	21077204	21079483	BnaA06g31320D	AT3G28750	unknown protein
A06	21079939	21087071	BnaA06g31330D	AT3G28740	CYP81D1
A06	21087179	21091105	BnaA06g31340D	AT3G28730	high mobility group (HMG)
A06	21091707	21093953	BnaA06g31350D	AT3G28720	unknown protein
A06	21098789	21104810	BnaA06g31360D	AT3G28700	Protein of unknown function (DUF185)
A06	21105737	21108879	BnaA06g31370D	AT3G28670	oxidoreductase, zinc-binding dehydrogenase family protein
A06	21108969	21111224	BnaA06g31380D	AT3G28640	Tetratricopeptide repeat (TPR)-like superfamily protein
A06	21111802	21113304	BnaA06g31390D	AT3G28580	P-loop containing nucleoside triphosphate hydrolases superfamily protein
A06	21114785	21116290	BnaA06g31400D	AT3G28570	P-loop containing nucleoside triphosphate hydrolases superfamily protein
A06	21123364	21123636	BnaA06g31410D	AT3G28570	P-loop containing nucleoside triphosphate hydrolases superfamily protein
A06	21123741	21124836	BnaA06g31420D	AT3G28570	P-loop containing nucleoside triphosphate hydrolases superfamily protein
A06	21127802	21129307	BnaA06g31430D	AT3G28510	P-loop containing nucleoside triphosphate hydrolases superfamily protein
A06	21130774	21132351	BnaA06g31440D	AT3G28510	P-loop containing nucleoside triphosphate hydrolases superfamily protein
A06	21135320	21135661	BnaA06g31450D	AT3G28500	60S acidic ribosomal protein family
A06	21137003	21139120	BnaA06g31460D	AT3G28480	Oxoglutarate/iron-dependent oxygenase
A06	21139447	21140585	BnaA06g31470D	AT3G28470	DEFECTIVE IN MERISTEM DEVELOPMENT AND FUNCTION 1 (TDF1)
A06	21140857	21142991	BnaA06g31480D	AT3G28460	methyltransferases
A06	21144285	21144527	BnaA06g31490D	AT3G28455	CLAVATA3/ESR-RELATED 25 (CLE25)
A06	21145755	21147949	BnaA06g31500D	AT3G28450	Leucine-rich repeat protein kinase family protein
A06	21149121	21151019	BnaA06g31510D	AT1G19010	unknown protein
A06	21152863	21153501	BnaA06g31520D	AT3G28420	Putative membrane lipoprotein
A06	21155404	21159278	BnaA06g31530D	AT3G28380	P-glycoprotein 17 (PGP17)
A06	21159332	21159781	BnaA06g31540D	AT3G28415	ABC transporter family protein
A06	21159842	21161913	BnaA06g31550D	AT3G28415	ABC transporter family protein
A06	21162634	21164732	BnaA06g31560D	AT3G28370	unknown protein
A06	21165035	21165874	BnaA06g31570D	AT3G24255	RNA-directed DNA polymerase (reverse transcriptase)-related family protein
A06	21172914	21176033	BnaA06g31580D	AT3G28415	ABC transporter family protein
A06	21176330	21176536	BnaA06g31590D	AT3G28390	P-glycoprotein 18 (PGP18)
A06	21177341	21179416	BnaA06g31600D	AT3G28370	unknown protein
A06	21188031	21188661	BnaA06g31610D	AT1G40390	DNAse I-like superfamily protein
A06	21190406	21196869	BnaA06g31620D	AT3G28345	ABC transporter family protein
A06	21199459	21200550	BnaA06g31630D	AT3G28340	galacturonosyltransferase-like 10 (GATL10)
A06	21201547	21202254	BnaA06g31640D	AT3G28210	PMZ
A06	21204576	21207675	BnaA06g31650D	AT3G28180	Cellulose-synthase-like C4 (CSLC04)
A06	21221391	21223010	BnaA06g31660D	AT3G28150	TRICHOME BIREFRINGENCE-LIKE 22 (TBL22)
A06	21225989	21228752	BnaA06g31670D	AT3G28100	nodulin MtN21 /EamA-like transporter family protein
A06	21230564	21234359	BnaA06g31680D	AT5G40210	nodulin MtN21 /EamA-like transporter family protein
A06	21235003	21238193	BnaA06g31690D	AT3G28040	Leucine-rich receptor-like protein kinase family protein
A06	21241634	21248481	BnaA06g31700D	AT3G28030	ULTRAVIOLET HYPERSENSITIVE 3 (UVH3)
A06	21255253	21257209	BnaA06g31710D	AT3G28007	Nodulin MtN3 family protein
A06	21258905	21259912	BnaA06g31720D	AT4G32050	neurochondrin family protein
A06	21260350	21262856	BnaA06g31730D	AT3G27970	Exonuclease family protein
A06	21270158	21272993	BnaA06g31740D	AT3G27960	Tetratricopeptide repeat (TPR)-like superfamily protein
A06	21275051	21276099	BnaA06g31750D	AT5G61760	inositol polyphosphate kinase 2 beta (IPK2BETA)
A06	21277872	21280773	BnaA06g31760D	AT3G27930	unknown protein
A06	21281342	21284200	BnaA06g31770D	AT3G27925	DegP protease 1 (DEGP1)
A06	21286717	21288279	BnaA06g31780D	AT3G27920	myb domain protein 0 (MYB0)
A06	21295357	21296902	BnaA06g31790D	AT3G27890	NADPH:quinone oxidoreductase (NQR)
A06	21298512	21299309	BnaA06g31800D	AT3G27880	Protein of unknown function (DUF1645)
A06	21300778	21305370	BnaA06g31810D	AT3G27870	ATPase E1-E2 type family protein / haloacid dehalogenase-like hydrolase family protein
A06	21312199	21313788	BnaA06g31820D	AT3G27860	Tudor/PWWP/MBT superfamily protein
A06	21314556	21315390	BnaA06g31830D	AT3G27830	ribosomal protein L12-A (RPL12-A)
A06	21316223	21317139	BnaA06g31840D	AT3G27850	ribosomal protein L12-C (RPL12-C)
A06	21318385	21321529	BnaA06g31850D	AT3G27820	monodehydroascorbate reductase 4 (MDAR4)
A06	21326897	21328009	BnaA06g31860D	AT1G64840	CONTAINS InterPro DOMAIN/s: F-box domain, cyclin-like (InterPro:IPR001810), Protein of unknown function DUF295 (InterPro:IPR005174)
A06	21328960	21329671	BnaA06g31870D	AT4G00260	maternal effect embryo arrest 45 (MEE45)
A06	21335459	21337797	BnaA06g31880D	AT3G27810	myb domain protein 21 (MYB21)
A06	21347066	21349175	BnaA06g31890D	AT3G27785	myb domain protein 118 (MYB118)
A06	21350142	21353848	BnaA06g31900D	AT3G27700	zinc finger (CCCH-type) family protein / RNA recognition motif (RRM)-containing protein
A06	21354069	21355315	BnaA06g31910D	AT3G27690	photosystem II light harvesting complex gene 2.3 (LHCB2.3)
A06	21361212	21369790	BnaA06g31920D	AT3G27670	RESURRECTION1 (RST1)
A06	21375108	21377416	BnaA06g31930D	AT3G27650	LOB domain-containing protein 25 (LBD25)
A06	21383001	21385925	BnaA06g31940D	AT3G27640	Transducin/WD40 repeat-like superfamily protein
A06	21387357	21389192	BnaA06g31950D	AT5G66900	Disease resistance protein (CC-NBS-LRR class) family
A06	21390343	21392233	BnaA06g31960D	AT4G39510	cytochrome P450, family 96, subfamily A, polypeptide 12 (CYP96A12)
A06	21398696	21399432	BnaA06g31970D	AT5G02900	cytochrome P450, family 96, subfamily A, polypeptide 13 (CYP96A13)
A06	21408381	21415611	BnaA06g31980D	AT3G27580	ATPK7
A06	21416867	21419961	BnaA06g31990D	AT3G27570	Sucrase/ferredoxin-like family protein
A06	21421138	21423512	BnaA06g32000D	AT3G27560	ATN1
A06	21423788	21427532	BnaA06g32010D	AT3G27550	RNA-binding CRS1 / YhbY (CRM) domain protein
A06	21427807	21429648	BnaA06g32020D	AT3G27540	beta-1,4-N-acetylglucosaminyltransferase family protein
A06	21434664	21440411	BnaA06g32030D	AT3G27530	golgin candidate 6 (GC6)
A06	21440784	21441563	BnaA06g32040D	AT3G27520	unknown protein
A06	21453802	21456248	BnaA06g32050D	AT4G27710	cytochrome P450, family 709, subfamily B, polypeptide 3 (CYP709B3)
A06	21460785	21461932	BnaA06g32060D	AT4G27710	cytochrome P450, family 709, subfamily B, polypeptide 3 (CYP709B3)
A06	21462823	21467062	BnaA06g32070D	AT4G27710	cytochrome P450, family 709, subfamily B, polypeptide 3 (CYP709B3)
A06	21468226	21471571	BnaA06g32080D	AT3G27470	Protein of unknown function (DUF707)
A06	21472502	21475550	BnaA06g32090D	AT3G27460	SGF29 tudor-like domain
A06	21478188	21480325	BnaA06g32100D	AT2G46290	Transducin/WD40 repeat-like superfamily protein
A06	21480391	21481411	BnaA06g32110D	AT5G27700	Ribosomal protein S21e
A06	21482066	21485934	BnaA06g32120D	AT3G27430	PBB1
[truncated: 1,438 more rows]
