# Supplementary material for: Joint QTL mapping and transcriptome sequencing analysis reveal candidate flowering time genes in Brassica napus L
Source: BMC Genomics. 2019 Jan 9;20:21. doi: 10.1186/s12864-018-5356-8 (PMC6325782; doi:10.1186/s12864-018-5356-8)
Supplement: Supplementary file 5 — Table S5. Significantly enriched pathways among DEGs in leaves and shoots between early- and late-flowering bulks. In total, 100 pathways were detected among these DEGs. (XLSX 16 kb) [file 12864_2018_5356_MOESM5_ESM.xlsx]

## Sheet: Sheet1
Table S5 Significantly enriched pathways among DEGs for leaves and shoots between early- and late-flowering bulks. In total, 100 pathways were detected among these DEGs.
#Pathway	ko_ID	Unigene	NO.of gene	Genes
Ribosome	ko03010	31	1383	BnaA01g23500D;BnaA02g04070D;BnaA02g08520D;BnaA03g52970D;BnaA03g54180D;BnaA07g10030D;BnaAnng01090D;BnaAnng11460D;BnaC01g29550D;BnaC01g30810D;BnaC01g36340D;BnaC01g39840D;BnaC01g39890D;BnaC01g40200D;BnaC01g43880D;BnaC01g44960D;BnaC02g00390D;BnaC02g01730D;BnaC02g03430D;BnaC02g04820D;BnaC02g05260D;BnaC02g05940D;BnaC02g11640D;BnaC02g13600D;BnaC03g01010D;BnaC03g02510D;BnaC03g04230D;BnaC03g06840D;BnaC03g…	K02965+K02960+K02910+K02984+K02935+K02900+K02962+K02974+K02925+K02929+K02968+K02974+K02984+K02960+K02908+K02918+K02991+K02987+K02973+K02864+K02952+K02997+K02942+K02895+K02973+K02962+K02991+K02899+K02981+K02987+K02901
Biosynthesis of amino acids	ko01230	27	1017	BnaA01g13280D;BnaA02g04300D;BnaA03g18760D;BnaC01g30200D;BnaC01g31270D;BnaC01g31520D;BnaC01g38880D;BnaC01g39900D;BnaC01g40210D;BnaC01g40620D;BnaC02g02230D;BnaC02g03240D;BnaC02g04620D;BnaC02g06500D;BnaC02g06690D;BnaC02g07610D;BnaC02g07710D;BnaC02g08820D;BnaC02g22990D;BnaC03g01130D;BnaC03g02240D;BnaC03g03680D;BnaC03g04830D;BnaC03g05110D;BnaC03g06220D;BnaC04g18800D;BnaCnng22770D	K00815+K14454+K12657+K01687+K00873+K01693+K01754+K01807+K00134+K01738+K01817+K00030+K00928+K01653+K01915+K00549+K00766+K14454+K00052+K00030+K01657+K00873+K14454+K01586+K00928+K00286+K00872
Carbon metabolism	ko01200	18	976	BnaA02g04300D;BnaC01g01070D;BnaC01g28440D;BnaC01g31270D;BnaC01g38880D;BnaC01g39900D;BnaC01g40210D;BnaC01g40620D;BnaC02g00740D;BnaC02g01230D;BnaC02g03240D;BnaC02g06560D;BnaC02g08820D;BnaC03g01130D;BnaC03g03680D;BnaC03g04830D;BnaC03g04930D;BnaC06g09980D	K14454+K00033+K00161+K00873+K01754+K01807+K00134+K01738+K00026+K01899+K00030+K02160+K14454+K00030+K00873+K14454+K00029+K01595
Oxidative phosphorylation	ko00190	16	651	BnaA01g13370D;BnaC01g34160D;BnaC01g35930D;BnaC01g39460D;BnaC02g01030D;BnaC02g01040D;BnaC02g04740D;BnaC02g04750D;BnaC02g04760D;BnaC02g11560D;BnaC02g13180D;BnaC03g03730D;BnaC03g05050D;BnaC03g05870D;BnaCnng18310D;BnaCnng18330D	K02152+K03966+K02265+K03945+K02133+K02133+K00411+K00411+K02137+K01535+K02153+K02133+K03940+K00411+K03939+K11352
Spliceosome	ko03040	16	790	BnaA01g16250D;BnaA01g23100D;BnaC01g28840D;BnaC01g33090D;BnaC01g37560D;BnaC01g37840D;BnaC01g43100D;BnaC01g43120D;BnaC02g00660D;BnaC02g02070D;BnaC02g04460D;BnaC02g05580D;BnaC02g27300D;BnaC03g00820D;BnaC03g00890D;BnaC03g01620D	K12869+K12837+K12837+K13025+K12900+K12863+K12844+K12822+K12878+K12827+K12815+K12823+K12890+K12881+K12896+K12885
Ubiquitin mediated proteolysis	ko04120	14	574	BnaA02g17620D;BnaC01g36100D;BnaC01g43970D;BnaC01g44130D;BnaC02g02260D;BnaC02g03460D;BnaC02g06010D;BnaC02g08300D;BnaC02g12450D;BnaC03g00970D;BnaC03g02160D;BnaC03g06070D;BnaC09g38430D;BnaCnng68430D	K03094+K10581+K10589+K10578+K03348+K10590+K10597+K10144+K06689+K10590+K03348+K03364+K10686+K10601
mRNA surveillance pathway	ko03015	13	538	BnaA01g25610D;BnaA06g30550D;BnaC01g33090D;BnaC02g00220D;BnaC02g03070D;BnaC02g04790D;BnaC02g05510D;BnaC02g08200D;BnaC03g00320D;BnaC03g00820D;BnaC03g04460D;BnaC03g05900D;BnaCnng10740D	K00565+K03265+K13025+K14416+K11584+K15542+K14962+K11583+K13917+K12881+K14416+K15542+K00565
Protein processing in endoplasmic reticulum	ko04141	11	841	BnaA01g14590D;BnaA02g17620D;BnaC01g38940D;BnaC01g44130D;BnaC02g05110D;BnaC02g06010D;BnaC02g08920D;BnaC02g12450D;BnaC02g12680D;BnaC03g01160D;BnaCnng68430D	K10636+K03094+K13525+K10578+K13250+K10597+K07151+K06689+K04079+K13525+K10601
RNA transport	ko03013	10	694	BnaA02g33340D;BnaAnng37870D;BnaC01g33090D;BnaC01g37340D;BnaC02g00660D;BnaC02g07900D;BnaC02g08730D;BnaC03g00820D;BnaC04g49920D;BnaCnng18340D	K05019+K03238+K13025+K03257+K12878+K03259+K03241+K12881+K14290+K14290
Ribosome biogenesis in eukaryotes	ko03008	10	380	BnaA02g02770D;BnaA02g03250D;BnaA02g17350D;BnaC01g40380D;BnaC02g01270D;BnaC02g07930D;BnaC02g28270D;BnaC03g02430D;BnaC04g49920D;BnaCnng18340D	K14560+K14555+K12619+K11128+K11129+K11128+K11130+K14549+K14290+K14290
2-Oxocarboxylic acid metabolism	ko01210	10	286	BnaA02g04300D;BnaC01g30200D;BnaC02g03240D;BnaC02g04620D;BnaC02g06500D;BnaC02g08820D;BnaC02g22990D;BnaC03g01130D;BnaC03g04830D;BnaC03g06220D	K14454+K01687+K00030+K00928+K01653+K14454+K00052+K00030+K14454+K00928
Plant hormone signal transduction	ko04075	10	1206	BnaA01g26200D;BnaA01g33420D;BnaA02g17040D;BnaC01g31190D;BnaC01g32460D;BnaC01g36030D;BnaC01g43800D;BnaC02g07740D;BnaC03g01380D;BnaCnng22950D	K14432+K14484+K13464+K14484+K14514+K14484+K14432+K14488+K14510+K14431
Cysteine and methionine metabolism	ko00270	9	374	BnaA01g13280D;BnaA02g04300D;BnaC01g40620D;BnaC02g00740D;BnaC02g04620D;BnaC02g07610D;BnaC02g08820D;BnaC03g04830D;BnaC03g06220D	K00815+K14454+K01738+K00026+K00928+K00549+K14454+K14454+K00928
Starch and sucrose metabolism	ko00500	8	794	BnaA01g34430D;BnaA02g05160D;BnaC01g34490D;BnaC01g40610D;BnaC02g06070D;BnaC02g08620D;BnaC03g04980D;BnaCnng29150D	K00963+K05349+K05350+K01188+K13648+K00975+K01187+K00703
Carbon fixation in photosynthetic organisms	ko00710	8	297	BnaA02g04300D;BnaC01g39900D;BnaC01g40210D;BnaC02g00740D;BnaC02g08820D;BnaC03g04830D;BnaC03g04930D;BnaC06g09980D	K14454+K01807+K00134+K00026+K14454+K14454+K00029+K01595
Nucleotide excision repair	ko03420	8	629	BnaA06g08630D;BnaAnng33860D;BnaC01g17870D;BnaC01g43370D;BnaC02g06760D;BnaC02g27960D;BnaC03g03340D;BnaC05g06720D	K07466+K10846+K07466+K07466+K10838+K07466+K07466+K07466
Phenylalanine, tyrosine and tryptophan biosynthesis	ko00400	7	197	BnaA01g13280D;BnaA02g04300D;BnaC02g02230D;BnaC02g07710D;BnaC02g08820D;BnaC03g02240D;BnaC03g04830D	K00815+K14454+K01817+K00766+K14454+K01657+K14454
Phenylpropanoid biosynthesis	ko00940	7	652	BnaA02g05160D;BnaA02g18290D;BnaA07g33060D;BnaC01g31890D;BnaC01g34490D;BnaC01g40610D;BnaC09g25420D	K05349+K13066+K13066+K13068+K05350+K01188+K00430
Pyruvate metabolism	ko00620	7	337	BnaC01g28440D;BnaC01g31270D;BnaC02g00740D;BnaC02g06560D;BnaC03g03680D;BnaC03g04930D;BnaC06g09980D	K00161+K00873+K00026+K02160+K00873+K00029+K01595
Phagosome	ko04145	7	415	BnaA01g13370D;BnaA02g04470D;BnaC01g33850D;BnaC01g37100D;BnaC02g09010D;BnaC02g13180D;BnaCnng36920D	K02152+K07374+K07897+K00921+K07374+K02153+K08488
Mismatch repair	ko03430	6	547	BnaA06g08630D;BnaC01g17870D;BnaC01g43370D;BnaC02g27960D;BnaC03g03340D;BnaC05g06720D	K07466+K07466+K07466+K07466+K07466+K07466
Fatty acid metabolism	ko01212	6	324	BnaC01g40320D;BnaC02g00470D;BnaC02g02240D;BnaC02g06560D;BnaC03g04180D;BnaC03g04350D	K00059+K02372+K10257+K02160+K02372+K10703
Endocytosis	ko04144	6	571	BnaC01g32680D;BnaC01g33850D;BnaC01g35830D;BnaC02g04000D;BnaC02g05050D;BnaC03g05800D	K12483+K07897+K01115+K12471+K12183+K12489
Arginine and proline metabolism	ko00330	6	348	BnaA02g04300D;BnaA03g18760D;BnaC02g06690D;BnaC02g08820D;BnaC03g04830D;BnaC04g18800D	K14454+K12657+K01915+K14454+K14454+K00286
Plant-pathogen interaction	ko04626	6	772	BnaA01g13330D;BnaC01g31320D;BnaC01g38680D;BnaC02g12680D;BnaC03g01610D;BnaC07g45520D	K13412+K13448+K13448+K04079+K13448+K13412
DNA replication	ko03030	6	598	BnaA06g08630D;BnaC01g17870D;BnaC01g43370D;BnaC02g27960D;BnaC03g03340D;BnaC05g06720D	K07466+K07466+K07466+K07466+K07466+K07466
Homologous recombination	ko03440	6	596	BnaA06g08630D;BnaC01g17870D;BnaC01g43370D;BnaC02g27960D;BnaC03g03340D;BnaC05g06720D	K07466+K07466+K07466+K07466+K07466+K07466
Purine metabolism	ko00230	5	588	BnaA10g12040D;BnaC01g31270D;BnaC01g40230D;BnaC01g44610D;BnaC03g03680D	K01522+K00873+K14641+K03005+K00873
Galactose metabolism	ko00052	5	213	BnaA01g34430D;BnaC01g34580D;BnaC03g03520D;BnaC03g03530D;BnaC03g04980D	K00963+K01785+K07407+K07407+K01187
Alanine, aspartate and glutamate metabolism	ko00250	5	243	BnaA02g04300D;BnaC02g06690D;BnaC02g08820D;BnaC03g04190D;BnaC03g04830D	K14454+K01915+K14454+K01953+K14454
Citrate cycle (TCA cycle)	ko00020	5	253	BnaC01g28440D;BnaC02g00740D;BnaC02g01230D;BnaC02g03240D;BnaC03g01130D	K00161+K00026+K01899+K00030+K00030
Phenylalanine metabolism	ko00360	5	426	BnaA01g13280D;BnaA02g04300D;BnaC02g08820D;BnaC03g04830D;BnaC09g25420D	K00815+K14454+K14454+K14454+K00430
Amino sugar and nucleotide sugar metabolism	ko00520	5	499	BnaA01g34430D;BnaC01g36590D;BnaC02g06070D;BnaC02g07470D;BnaC02g08620D	K00963+K12450+K13648+K00326+K00975
Glycolysis / Gluconeogenesis	ko00010	5	450	BnaC01g28440D;BnaC01g31270D;BnaC01g34580D;BnaC01g40210D;BnaC03g03680D	K00161+K00873+K01785+K00134+K00873
Tropane, piperidine and pyridine alkaloid biosynthesis	ko00960	4	152	BnaA01g13280D;BnaA02g04300D;BnaC02g08820D;BnaC03g04830D	K00815+K14454+K14454+K14454
Fatty acid biosynthesis	ko00061	4	174	BnaC01g40320D;BnaC02g00470D;BnaC02g06560D;BnaC03g04180D	K00059+K02372+K02160+K02372
Circadian rhythm - plant	ko04712	4	141	BnaA07g25310D;BnaC02g03470D;BnaC02g05070D;BnaC06g27090D	K16223+K12129+K00660+K16223
Glycerolipid metabolism	ko00561	4	247	BnaA02g01770D;BnaC02g04910D;BnaC03g03520D;BnaC03g03530D	K00679+K00679+K07407+K07407
Peroxisome	ko04146	4	332	BnaA10g17340D;BnaC01g34440D;BnaC01g36930D;BnaC09g36490D	K12261+K13336+K11517+K13356
RNA degradation	ko03018	4	475	BnaA02g17350D;BnaC02g04850D;BnaC03g04600D;BnaCnng11710D	K12619+K12613+K12581+K12591
Glycine, serine and threonine metabolism	ko00260	4	297	BnaC01g38880D;BnaC02g04620D;BnaC03g06220D;BnaCnng22770D	K01754+K00928+K00928+K00872
Cyanoamino acid metabolism	ko00460	4	267	BnaA02g05160D;BnaC01g34490D;BnaC01g40610D;BnaC02g07040D	K05349+K05350+K01188+K13035
Tyrosine metabolism	ko00350	4	153	BnaA01g13280D;BnaA02g04300D;BnaC02g08820D;BnaC03g04830D	K00815+K14454+K14454+K14454
Valine, leucine and isoleucine biosynthesis	ko00290	4	106	BnaC01g30200D;BnaC01g38880D;BnaC02g06500D;BnaC02g22990D	K01687+K01754+K01653+K00052
Isoquinoline alkaloid biosynthesis	ko00950	4	98	BnaA01g13280D;BnaA02g04300D;BnaC02g08820D;BnaC03g04830D	K00815+K14454+K14454+K14454
N-Glycan biosynthesis	ko00510	3	180	BnaC02g05850D;BnaC02g08920D;BnaC03g06690D	K01231+K07151+K01231
Glyoxylate and dicarboxylate metabolism	ko00630	3	292	BnaC01g36930D;BnaC02g00740D;BnaC02g06690D	K11517+K00026+K01915
Biotin metabolism	ko00780	3	67	BnaC01g40320D;BnaC02g00470D;BnaC03g04180D	K00059+K02372+K02372
Lysine biosynthesis	ko00300	3	60	BnaC02g04620D;BnaC03g05110D;BnaC03g06220D	K00928+K01586+K00928
Proteasome	ko03050	3	255	BnaC02g09300D;BnaC03g02270D;BnaC03g04010D	K03066+K03038+K03035
Biosynthesis of unsaturated fatty acids	ko01040	3	159	BnaC01g40320D;BnaC02g02240D;BnaC03g04350D	K00059+K10257+K10703
SNARE interactions in vesicular transport	ko04130	3	178	BnaC01g38990D;BnaC03g02260D;BnaCnng36920D	K08506+K08490+K08488
Glycerophospholipid metabolism	ko00564	3	349	BnaA05g22260D;BnaC01g35830D;BnaC01g38650D	K05929+K01115+K00111
Inositol phosphate metabolism	ko00562	3	233	BnaC01g33400D;BnaC01g37100D;BnaC02g00460D	K01110+K00921+K01858
Pantothenate and CoA biosynthesis	ko00770	3	119	BnaC01g30200D;BnaC01g34640D;BnaC02g06500D	K01687+K00207+K01653
Pyrimidine metabolism	ko00240	3	483	BnaC01g34640D;BnaC01g40230D;BnaC01g44610D	K00207+K14641+K03005
Porphyrin and chlorophyll metabolism	ko00860	3	161	BnaC01g28060D;BnaC02g01240D;BnaC02g15380D	K02492+K01749+K02492
Glycosphingolipid biosynthesis - globo series	ko00603	2	37	BnaC03g03520D;BnaC03g03530D	K07407+K07407
Propanoate metabolism	ko00640	2	94	BnaC02g01230D;BnaC02g06560D	K01899+K02160
Glycosylphosphatidylinositol(GPI)-anchor biosynthesis	ko00563	2	69	BnaA10g17420D;BnaC02g05790D	K05288+K05286
Sphingolipid metabolism	ko00600	2	103	BnaC03g03520D;BnaC03g03530D	K07407+K07407
Phosphatidylinositol signaling system	ko04070	2	269	BnaC01g33400D;BnaC01g37100D	K01110+K00921
Protein export	ko03060	2	229	BnaC01g35840D;BnaC02g02830D	K13280+K03106
Ascorbate and aldarate metabolism	ko00053	2	139	BnaC02g13320D;BnaC03g01350D	K14190+K08232
Photosynthesis - antenna proteins	ko00196	2	76	BnaC01g29520D;BnaCnng04230D	K08909+K08909
Pentose phosphate pathway	ko00030	2	206	BnaC01g01070D;BnaC01g39900D	K00033+K01807
alpha-Linolenic acid metabolism	ko00592	2	161	BnaA02g17670D;BnaC06g26190D	K05894+K00454
Aminoacyl-tRNA biosynthesis	ko00970	2	273	BnaC01g40020D;BnaC02g06350D	K01867+K01890
Sulfur metabolism	ko00920	2	148	BnaA03g59800D;BnaC01g40620D	K05907+K01738
Ubiquinone and other terpenoid-quinone biosynthesis	ko00130	2	145	BnaA01g13280D;BnaC01g28660D	K00815+K02548
Steroid biosynthesis	ko00100	2	136	BnaA07g15910D;BnaC01g33070D	K00222+K09828
C5-Branched dibasic acid metabolism	ko00660	2	44	BnaC02g06500D;BnaC02g22990D	K01653+K00052
Regulation of autophagy	ko04140	2	126	BnaC01g43860D;BnaC02g07200D	K08331+K08339
Linoleic acid metabolism	ko00591	2	44	BnaC01g31590D;BnaC06g26190D	K15718+K00454
Photosynthesis	ko00195	1	252	BnaC01g28900D	K02639
Glutathione metabolism	ko00480	1	363	BnaC01g01070D	K00033
Fatty acid elongation	ko00062	1	101	BnaC03g04350D	K10703
beta-Alanine metabolism	ko00410	1	175	BnaC01g34640D	K00207
Terpenoid backbone biosynthesis	ko00900	1	228	BnaC02g34570D	K00991
Pentose and glucuronate interconversions	ko00040	1	367	BnaA01g34430D	K00963
Valine, leucine and isoleucine degradation	ko00280	1	171	BnaC01g35460D	K18660
Other glycan degradation	ko00511	1	54	BnaC03g06150D	K01191
Ether lipid metabolism	ko00565	1	96	BnaC01g35830D	K01115
Nitrogen metabolism	ko00910	1	144	BnaC02g06690D	K01915
Selenocompound metabolism	ko00450	1	80	BnaC02g07610D	K00549
Folate biosynthesis	ko00790	1	71	BnaC01g38820D	K01930
Cutin, suberine and wax biosynthesis	ko00073	1	102	BnaC09g36490D	K13356
Lysine degradation	ko00310	1	125	BnaC03g06140D	K11420
Flavonoid biosynthesis	ko00941	1	94	BnaC02g05070D	K00660
Tryptophan metabolism	ko00380	1	152	BnaC02g40120D	K01237
Flavone and flavonol biosynthesis	ko00944	1	4	BnaC02g06990D	K10757
RNA polymerase	ko03020	1	168	BnaC01g44610D	K03005
Base excision repair	ko03410	1	126	BnaC03g06110D	K10569
Butanoate metabolism	ko00650	1	81	BnaC02g06500D	K01653
Vitamin B6 metabolism	ko00750	1	40	BnaC03g00280D	K06215
Carotenoid biosynthesis	ko00906	1	114	BnaC02g07100D	K02291
Sesquiterpenoid and triterpenoid biosynthesis	ko00909	1	54	BnaCnng41750D	K15799
Other types of O-glycan biosynthesis	ko00514	1	8	BnaC01g40190D	K09667
Histidine metabolism	ko00340	1	86	BnaC01g31520D	K01693
