# Supplementary material for: Joint QTL mapping and transcriptome sequencing analysis reveal candidate flowering time genes in Brassica napus L
Source: BMC Genomics. 2019 Jan 9;20:21. doi: 10.1186/s12864-018-5356-8 (PMC6325782; doi:10.1186/s12864-018-5356-8)
Supplement: Supplementary file 6 — Table S6. Flowering time-related (FTR) genes in B. napus detected using Arabidopsis FTR genes as queries via BLASTP analysis. In total, 1173 genes in B. napus were detected using 306 A. thaliana flowering time genes as queries. (XLSX 67 kb) [file 12864_2018_5356_MOESM6_ESM.xlsx]

## Sheet: Sheet1
Table S6 Flowering time related (FTR) genes in B. napus were detected using Arabidopsis FTR genes as queries by blastp programs. In total, 1,173 genes in B. napus were detected using 306 A. thaliana flowering time genes as queries.
Gene ID	AGI	Gene models	Identify (%)	E-value	Regulator	Condictions	Pathways
BnaA03g38370D	AT2G13540	ABH1, CBP80	89.61	0	Negative	SD and LD	Autonomous pathway
BnaA09g08310D	AT2G13540	ABH1, CBP80	86.05	1e-71	Negative	SD and LD	Autonomous pathway
BnaC09g08560D	AT2G13540	ABH1, CBP80	90.98	0	Negative	SD and LD	Autonomous pathway
BnaC09g08570D	AT2G13540	ABH1, CBP80	89.77	3e-138	Negative	SD and LD	Autonomous pathway
BnaC09g08580D	AT2G13540	ABH1, CBP80	90.98	0	Negative	SD and LD	Autonomous pathway
BnaUnng02290D	AT2G13540	ABH1, CBP80	85.63	2e-95	Negative	SD and LD	Autonomous pathway
BnaA06g30310D	AT5G48300	ADG1, APS1	89.12	0	Positive	SD and LD	Sugar
BnaCnng59960D	AT5G48300	ADG1, APS1	88.62	0	Positive	SD and LD	Sugar
BnaA02g17110D	AT1G75060	AFR1	86.78	0	Negative	SD and LD	Photoperiodism, light perception and signaling
BnaA06g13420D	AT1G19330	AFR2	87.1	2e-80	Negative	SD and LD	Photoperiodism, light perception and signaling
BnaA06g13440D	AT1G19330	AFR2	87.95	0	Negative	SD and LD	Photoperiodism, light perception and signaling
BnaA09g44220D	AT1G19330	AFR2	88.63	0	Negative	SD and LD	Photoperiodism, light perception and signaling
BnaAnng28280D	AT1G19330	AFR2	80.76	2e-149	Negative	SD and LD	Photoperiodism, light perception and signaling
BnaC05g14960D	AT1G19330	AFR2	86.63	6e-100	Negative	SD and LD	Photoperiodism, light perception and signaling
BnaC05g14990D	AT1G19330	AFR2	87.68	0	Negative	SD and LD	Photoperiodism, light perception and signaling
BnaC06g35860D	AT1G19330	AFR2	81.01	2e-150	Negative	SD and LD	Photoperiodism, light perception and signaling
BnaC08g18750D	AT1G19330	AFR2	89.16	0	Negative	SD and LD	Photoperiodism, light perception and signaling
BnaC08g36780D	AT1G19330	AFR2	89.31	0	Negative	SD and LD	Photoperiodism, light perception and signaling
BnaCnng08160D	AT1G19330	AFR2	80.16	1e-147	Negative	SD and LD	Photoperiodism, light perception and signaling
BnaA03g04490D	AT5G13790	AGL15	82.69	0	Negative	SD and LD	Photoperiodism, light perception and signaling
BnaA09g05410D	AT5G13790	AGL15	78.95	6e-16	Negative	SD and LD	Photoperiodism, light perception and signaling
BnaA10g29830D	AT5G13790	AGL15	82.14	1e-172	Negative	SD and LD	Photoperiodism, light perception and signaling
BnaC03g06030D	AT5G13790	AGL15	83.27	0	Negative	SD and LD	Photoperiodism, light perception and signaling
BnaCnng56130D	AT5G13790	AGL15	80.57	3e-163	Negative	SD and LD	Photoperiodism, light perception and signaling
BnaA01g02900D	AT3G57230	AGL16	88.95	0	Negative	LD only	Autonomous pathway
BnaA03g51000D	AT3G57230	AGL16	88.38	0	Negative	LD only	Autonomous pathway
BnaC01g04170D	AT3G57230	AGL16	88.12	0	Negative	LD only	Autonomous pathway
BnaC07g44870D	AT3G57230	AGL16	88.81	0	Negative	LD only	Autonomous pathway
BnaA01g00160D	AT2G22630	AGL17	80.74	2e-144	Positive	SD only	Photoperiodism, light perception and signaling
BnaA04g13050D	AT2G22630	AGL17	88.2	0	Positive	SD only	Photoperiodism, light perception and signaling
BnaC01g01080D	AT2G22630	AGL17	80.15	4e-136	Positive	SD only	Photoperiodism, light perception and signaling
BnaC04g35150D	AT2G22630	AGL17	87.05	0	Positive	SD only	Photoperiodism, light perception and signaling
BnaA04g00890D	AT3G57390	AGL18	82.72	2e-11	Negative	SD and LD	Photoperiodism, light perception and signaling
BnaA04g02430D	AT3G57390	AGL18	82.82	0	Negative	SD and LD	Photoperiodism, light perception and signaling
BnaA09g36710D	AT3G57390	AGL18	85.79	0	Negative	SD and LD	Photoperiodism, light perception and signaling
BnaC04g21960D	AT3G57390	AGL18	83.56	2e-10	Negative	SD and LD	Photoperiodism, light perception and signaling
BnaC08g28320D	AT3G57390	AGL18	85.6	0	Negative	SD and LD	Photoperiodism, light perception and signaling
BnaCnng07450D	AT3G57390	AGL18	85.86	0	Negative	SD and LD	Photoperiodism, light perception and signaling
BnaA01g12700D	AT4G22950	AGL19	88	3e-157	Positive	SD and LD	Vernalization
BnaC01g14430D	AT4G22950	AGL19	87.34	1e-151	Positive	SD and LD	Vernalization
BnaC07g37730D	AT4G22950	AGL19	86.19	2e-64	Positive	SD and LD	Vernalization
BnaC07g37750D	AT4G22950	AGL19	88.52	7e-79	Positive	SD and LD	Vernalization
BnaCnng60320D	AT4G22950	AGL19	85.71	5e-66	Positive	SD and LD	Vernalization
BnaA01g13920D	AT4G24540	AGL24	89.55	0	Positive	SD and LD	Flower development and meristem identity Flowering time integrator
BnaA03g46780D	AT4G24540	AGL24	89.28	0	Positive	SD and LD	Flower development and meristem identity Flowering time integrator
BnaC01g16370D	AT4G24540	AGL24	89.99	0	Positive	SD and LD	Flower development and meristem identity Flowering time integrator
BnaC07g38990D	AT4G24540	AGL24	88.21	0	Positive	SD and LD	Flower development and meristem identity Flowering time integrator
BnaA03g56870D	AT2G45650	AGL6	85.82	0	Positive	SD and LD	Autonomous pathway
BnaCnng36870D	AT2G45650	AGL6	84.13	9e-49	Positive	SD and LD	Autonomous pathway
BnaA04g26180D	AT2G45430	AHL22	88.85	0	Negative	SD and LD	Autonomous pathway
BnaA05g04850D	AT2G45430	AHL22	86.85	0	Negative	SD and LD	Autonomous pathway
BnaC04g04190D	AT2G45430	AHL22	86.65	0	Negative	SD and LD	Autonomous pathway
BnaC04g50180D	AT2G45430	AHL22	87.14	0	Negative	SD and LD	Autonomous pathway
BnaA01g33280D	AT3G01090	AKIN10, SNRK1.1	90.6	0	Negative	LD [no data under SD]	Sugar
BnaA02g29720D	AT3G01090	AKIN10, SNRK1.1	77.24	0	Negative	LD [no data under SD]	Sugar
BnaA03g27640D	AT3G01090	AKIN10, SNRK1.1	88.88	0	Negative	LD [no data under SD]	Sugar
BnaA05g34100D	AT3G01090	AKIN10, SNRK1.1	90.31	0	Negative	LD [no data under SD]	Sugar
BnaA06g31030D	AT3G01090	AKIN10, SNRK1.1	78.11	0	Negative	LD [no data under SD]	Sugar
BnaC02g37730D	AT3G01090	AKIN10, SNRK1.1	76.2	0	Negative	LD [no data under SD]	Sugar
BnaC03g32650D	AT3G01090	AKIN10, SNRK1.1	89.19	0	Negative	LD [no data under SD]	Sugar
BnaC05g48600D	AT3G01090	AKIN10, SNRK1.1	89.95	0	Negative	LD [no data under SD]	Sugar
BnaC07g25610D	AT3G01090	AKIN10, SNRK1.1	77.94	0	Negative	LD [no data under SD]	Sugar
BnaCnng29110D	AT3G01090	AKIN10, SNRK1.1	90.4	0	Negative	LD [no data under SD]	Sugar
BnaA02g35830D	AT1G69120	AP1	92.87	0	0	None	Flower development and meristem identity
BnaA05g05000D	AT1G69120	AP1	86.3	1e-37	0	None	Flower development and meristem identity
BnaA07g08950D	AT1G69120	AP1	82.84	6e-26	0	None	Flower development and meristem identity
BnaA07g24360D	AT1G69120	AP1	93.41	0	0	None	Flower development and meristem identity
BnaA07g27710D	AT1G69120	AP1	93.26	0	0	None	Flower development and meristem identity
BnaA08g19710D	AT1G69120	AP1	85.77	1e-157	0	None	Flower development and meristem identity
BnaA09g05500D	AT1G69120	AP1	75.46	5e-61	0	None	Flower development and meristem identity
BnaA09g28040D	AT1G69120	AP1	81.34	1e-22	0	None	Flower development and meristem identity
BnaAnng06660D	AT1G69120	AP1	75.46	5e-61	0	None	Flower development and meristem identity
BnaC02g41870D	AT1G69120	AP1	85.58	5e-56	0	None	Flower development and meristem identity
BnaC02g44500D	AT1G69120	AP1	92.14	0	0	None	Flower development and meristem identity
BnaC03g56640D	AT1G69120	AP1	84.64	1e-147	0	None	Flower development and meristem identity
BnaC04g04380D	AT1G69120	AP1	86.3	1e-37	0	None	Flower development and meristem identity
BnaC04g04390D	AT1G69120	AP1	86.3	1e-37	0	None	Flower development and meristem identity
BnaC05g21200D	AT1G69120	AP1	81.34	1e-22	0	None	Flower development and meristem identity
BnaC06g25500D	AT1G69120	AP1	93.26	0	0	None	Flower development and meristem identity
BnaC06g29980D	AT1G69120	AP1	93	0	0	None	Flower development and meristem identity
BnaC07g49790D	AT1G69120	AP1	85.31	3e-54	0	None	Flower development and meristem identity
BnaA01g34730D	AT4G36920	AP2	91.99	0	Negative	SD and LD	Flower development and meristem identity
BnaA03g53830D	AT4G36920	AP2	88.32	0	Negative	SD and LD	Flower development and meristem identity
BnaC01g01710D	AT4G36920	AP2	88.48	0	Negative	SD and LD	Flower development and meristem identity
BnaCnng39690D	AT4G36920	AP2	87.71	0	Negative	SD and LD	Flower development and meristem identity
BnaCnng71740D	AT4G36920	AP2	91.13	0	Negative	SD and LD	Flower development and meristem identity
BnaA02g36130D	AT1G79430	APL, WDY, FE	94.4	7e-146	Positive	LD only	Photoperiodism, light perception and signaling
BnaA07g20350D	AT1G79430	APL, WDY, FE	92.16	0	Positive	LD only	Photoperiodism, light perception and signaling
BnaA07g34920D	AT1G79430	APL, WDY, FE	91.55	0	Positive	LD only	Photoperiodism, light perception and signaling
BnaC06g19840D	AT1G79430	APL, WDY, FE	92.27	0	Positive	LD only	Photoperiodism, light perception and signaling
BnaC06g39850D	AT1G79430	APL, WDY, FE	91.74	0	Positive	LD only	Photoperiodism, light perception and signaling
BnaA06g12580D	AT1G18450	ARP4	91.8	0	Negative	LD [no data under SD]	Autonomous pathway
BnaA08g22640D	AT1G18450	ARP4	91.33	0	Negative	LD [no data under SD]	Autonomous pathway
BnaC05g14140D	AT1G18450	ARP4	91.72	0	Negative	LD [no data under SD]	Autonomous pathway
BnaC08g17980D	AT1G18450	ARP4	91.63	0	Negative	LD [no data under SD]	Autonomous pathway
BnaA08g00100D	AT3G33520	ARP6, SUF3, ESD1	84.01	0	Negative	SD and LD	Autonomous pathway
BnaC03g71020D	AT3G33520	ARP6, SUF3, ESD1	84.07	0	Negative	SD and LD	Autonomous pathway
BnaA03g17330D	AT2G37630	AS1	86.22	4e-168	Positive	SD only	Photoperiodism, light perception and signaling
BnaA05g06890D	AT2G37630	AS1	92	3e-169	Positive	SD only	Photoperiodism, light perception and signaling
BnaC03g20830D	AT2G37630	AS1	90.61	9e-160	Positive	SD only	Photoperiodism, light perception and signaling
BnaC04g07760D	AT2G37630	AS1	92.47	1e-172	Positive	SD only	Photoperiodism, light perception and signaling
BnaA06g02340D	AT1G51450	ASH2R, TRO	83.86	0	Negative	LD [no data under SD]	Autonomous pathway
BnaC06g04580D	AT1G51450	ASH2R, TRO	84.93	0	Negative	LD [no data under SD]	Autonomous pathway
BnaA03g22340D	AT2G27550	ATC	92.42	0	Negative	SD and LD	Photoperiodism, light perception and signaling
BnaA04g15930D	AT2G27550	ATC	92.03	0	Negative	SD and LD	Photoperiodism, light perception and signaling
BnaA07g13290D	AT2G27550	ATC	89.39	0	Negative	SD and LD	Photoperiodism, light perception and signaling
BnaC01g41050D	AT2G27550	ATC	92.03	0	Negative	SD and LD	Photoperiodism, light perception and signaling
BnaC03g47080D	AT2G27550	ATC	91.48	0	Negative	SD and LD	Photoperiodism, light perception and signaling
BnaC03g64560D	AT2G27550	ATC	92.03	0	Negative	SD and LD	Photoperiodism, light perception and signaling
BnaC04g16750D	AT2G27550	ATC	88.83	0	Negative	SD and LD	Photoperiodism, light perception and signaling
BnaC04g39220D	AT2G27550	ATC	91.98	3e-126	Negative	SD and LD	Photoperiodism, light perception and signaling
BnaA01g03890D	AT4G32980	ATH1	89.01	0	Negative	SD only	Hormones
BnaA01g03950D	AT4G32980	ATH1	89.05	0	Negative	SD only	Hormones
BnaA03g52290D	AT4G32980	ATH1	87.26	0	Negative	SD only	Hormones
BnaC01g05260D	AT4G32980	ATH1	89.03	0	Negative	SD only	Hormones
BnaC01g05280D	AT4G32980	ATH1	87.76	3e-71	Negative	SD only	Hormones
BnaC01g05470D	AT4G32980	ATH1	78.25	3e-90	Negative	SD only	Hormones
BnaC07g44050D	AT4G32980	ATH1	86.65	0	Negative	SD only	Hormones
BnaA02g05430D	AT3G44110	ATJ3	82.9	0	Positive	SD and LD	Autonomous pathway
BnaA10g14240D	AT3G44110	ATJ3	83.58	0	Positive	SD and LD	Autonomous pathway
BnaA10g14250D	AT3G44110	ATJ3	83.35	0	Positive	SD and LD	Autonomous pathway
BnaC09g36560D	AT3G44110	ATJ3	82.27	4e-139	Positive	SD and LD	Autonomous pathway
BnaCnng47600D	AT3G44110	ATJ3	82.76	0	Positive	SD and LD	Autonomous pathway
BnaA02g20880D	AT4G03090	AtNDX	79.58	0	Positive	LD [no data under SD]	Autonomous pathway
BnaA09g01290D	AT4G03090	AtNDX	81.63	0	Positive	LD [no data under SD]	Autonomous pathway
BnaC02g46750D	AT4G03090	AtNDX	82.31	0	Positive	LD [no data under SD]	Autonomous pathway
BnaC09g00450D	AT4G03090	AtNDX	81.7	0	Positive	LD [no data under SD]	Autonomous pathway
BnaAnng21610D	AT1G04870	ATPRMT10	85.16	0	Positive	SD and LD	Autonomous pathway
BnaAnng36410D	AT1G04870	ATPRMT10	87.36	3e-114	Positive	SD and LD	Autonomous pathway
BnaCnng71640D	AT1G04870	ATPRMT10	86.85	4e-138	Positive	SD and LD	Autonomous pathway
BnaA02g35510D	AT1G66650	AT-STUbl4	77.71	8e-130	Positive	SD and LD	Photoperiodism, light perception and signaling
BnaA04g18180D	AT1G05830	ATX2	82.59	0	Negative	SD and LD	Autonomous pathway
BnaA09g50210D	AT1G05830	ATX2	90.28	0	Negative	SD and LD	Autonomous pathway
BnaC04g42250D	AT1G05830	ATX2	82.88	0	Negative	SD and LD	Autonomous pathway
BnaC08g44420D	AT1G05830	ATX2	90.66	5e-62	Negative	SD and LD	Autonomous pathway
BnaC08g44440D	AT1G05830	ATX2	90.51	0	Negative	SD and LD	Autonomous pathway
BnaA09g16090D	AT5G42400	ATXR7, SDG25	88.18	0	Negative	SD and LD	Autonomous pathway
BnaC09g16850D	AT5G42400	ATXR7, SDG25	88.48	0	Negative	SD and LD	Autonomous pathway
BnaC09g16860D	AT5G42400	ATXR7, SDG25	81.88	0	Negative	SD and LD	Autonomous pathway
BnaA03g04760D	AT5G14170	BAF60, CHC1	87.79	0	Positive	LD only	Autonomous pathway
BnaA10g19490D	AT5G14170	BAF60, CHC1	87.55	0	Positive	LD only	Autonomous pathway
BnaC03g06300D	AT5G14170	BAF60, CHC1	88.96	0	Positive	LD only	Autonomous pathway
BnaC09g54540D	AT5G14170	BAF60, CHC1	88.09	0	Positive	LD only	Autonomous pathway
BnaA06g37240D	AT4G38960	BBX19	86.67	2e-140	Negative	LD [no data under SD]	Photoperiodism, light perception and signaling
BnaA08g16830D	AT4G38960	BBX19	89.78	2e-164	Negative	LD [no data under SD]	Photoperiodism, light perception and signaling
BnaC03g60270D	AT4G38960	BBX19	89.13	2e-159	Negative	LD [no data under SD]	Photoperiodism, light perception and signaling
BnaC07g47480D	AT4G38960	BBX19	85.62	2e-130	Negative	LD [no data under SD]	Photoperiodism, light perception and signaling
BnaC08g35830D	AT4G38960	BBX19	78.94	6e-80	Negative	LD [no data under SD]	Photoperiodism, light perception and signaling
BnaA06g21490D	AT5G62040	BFT	90.07	0	Negative	LD only	Autonomous pathway
BnaC03g52010D	AT5G62040	BFT	89.89	0	Negative	LD only	Autonomous pathway
BnaA01g26700D	AT3G18550	BRC1, TCP18	80.31	2e-166	Negative	LD [no data under SD]	Flower development and meristem identity
BnaA03g34820D	AT3G18550	BRC1, TCP18	83.89	0	Negative	LD [no data under SD]	Flower development and meristem identity
BnaC01g34090D	AT3G18550	BRC1, TCP18	79.95	2e-161	Negative	LD [no data under SD]	Flower development and meristem identity
BnaC05g51920D	AT3G18550	BRC1, TCP18	83.13	0	Negative	LD [no data under SD]	Flower development and meristem identity
BnaCnng23770D	AT3G18550	BRC1, TCP18	83.66	0	Negative	LD [no data under SD]	Flower development and meristem identity
BnaA03g21230D	AT2G46020	BRM, CHR2	90.96	0	Negative	SD and LD	Autonomous pathway
BnaA04g26610D	AT2G46020	BRM, CHR2	91.79	0	Negative	SD and LD	Autonomous pathway
BnaC03g25530D	AT2G46020	BRM, CHR2	87.53	0	Negative	SD and LD	Autonomous pathway
BnaC03g25540D	AT2G46020	BRM, CHR2	90.54	0	Negative	SD and LD	Autonomous pathway
BnaC04g50670D	AT2G46020	BRM, CHR2	91.29	0	Negative	SD and LD	Autonomous pathway
BnaC07g48700D	AT2G46020	BRM, CHR2	87.85	7e-163	Negative	SD and LD	Autonomous pathway
BnaC07g48710D	AT2G46020	BRM, CHR2	89.54	7e-143	Negative	SD and LD	Autonomous pathway
BnaC07g48720D	AT2G46020	BRM, CHR2	86.34	1e-159	Negative	SD and LD	Autonomous pathway
BnaCnng73760D	AT2G46020	BRM, CHR2	90.36	0	Negative	SD and LD	Autonomous pathway
BnaA01g12900D	AT4G23100	CAD2, RML1, GSH1	90.72	0	Positive	LD [no data under SD]	Autonomous pathway
BnaA03g45730D	AT4G23100	CAD2, RML1, GSH1	89.08	0	Positive	LD [no data under SD]	Autonomous pathway
BnaA03g52750D	AT4G23100	CAD2, RML1, GSH1	91.97	2e-47	Positive	LD [no data under SD]	Autonomous pathway
BnaC01g41470D	AT4G23100	CAD2, RML1, GSH1	89.72	0	Positive	LD [no data under SD]	Autonomous pathway
BnaC03g65140D	AT4G23100	CAD2, RML1, GSH1	91.17	0	Positive	LD [no data under SD]	Autonomous pathway
BnaC07g37950D	AT4G23100	CAD2, RML1, GSH1	91.49	0	Positive	LD [no data under SD]	Autonomous pathway
BnaA06g36240D	AT5G44200	CBP20	87.23	4e-132	Negative	LD [no data under SD]	Autonomous pathway
BnaC07g17720D	AT5G44200	CBP20	83.5	0	Negative	LD [no data under SD]	Autonomous pathway
BnaA05g01050D	AT2G46830	CCA1	89.15	2e-148	Negative	SD only	Circadian Clock/Photoperiod
BnaC04g00590D	AT2G46830	CCA1	89.57	1e-150	Negative	SD only	Circadian Clock/Photoperiod
BnaA03g36180D	AT5G62430	CDF1	100	2e-06	Negative	LD only	Photoperiodism, light perception and signaling
BnaA06g21870D	AT5G62430	CDF1	87.37	3e-119	Negative	LD only	Photoperiodism, light perception and signaling
BnaA08g19870D	AT5G62430	CDF1	80	3e-29	Negative	LD only	Photoperiodism, light perception and signaling
BnaA09g29270D	AT5G62430	CDF1	81.77	8e-35	Negative	LD only	Photoperiodism, light perception and signaling
BnaAnng11790D	AT5G62430	CDF1	100	2e-06	Negative	LD only	Photoperiodism, light perception and signaling
BnaAnng24480D	AT5G62430	CDF1	83.7	0	Negative	LD only	Photoperiodism, light perception and signaling
BnaAnng29770D	AT5G62430	CDF1	83.7	0	Negative	LD only	Photoperiodism, light perception and signaling
BnaC03g42040D	AT5G62430	CDF1	83.61	2e-06	Negative	LD only	Photoperiodism, light perception and signaling
BnaC05g50970D	AT5G62430	CDF1	81.94	7e-26	Negative	LD only	Photoperiodism, light perception and signaling
BnaC05g50980D	AT5G62430	CDF1	82.32	2e-36	Negative	LD only	Photoperiodism, light perception and signaling
BnaCnng12240D	AT5G62430	CDF1	80	3e-29	Negative	LD only	Photoperiodism, light perception and signaling
BnaA01g10930D	AT5G39660	CDF2	76.79	2e-08	Negative	SD and LD	Photoperiodism, light perception and signaling
BnaA03g58570D	AT5G39660	CDF2	76.11	8e-07	Negative	SD and LD	Photoperiodism, light perception and signaling
BnaA04g09490D	AT5G39660	CDF2	79.69	0	Negative	SD and LD	Photoperiodism, light perception and signaling
BnaA07g14740D	AT5G39660	CDF2	83.15	3e-180	Negative	SD and LD	Photoperiodism, light perception and signaling
BnaC04g31720D	AT5G39660	CDF2	82.5	0	Negative	SD and LD	Photoperiodism, light perception and signaling
BnaC06g12530D	AT5G39660	CDF2	80.23	2e-151	Negative	SD and LD	Photoperiodism, light perception and signaling
BnaC07g36540D	AT5G39660	CDF2	76.11	8e-07	Negative	SD and LD	Photoperiodism, light perception and signaling
BnaCnng61810D	AT5G39660	CDF2	80.77	8e-32	Negative	SD and LD	Photoperiodism, light perception and signaling
BnaCnng67920D	AT5G39660	CDF2	77.68	4e-10	Negative	SD and LD	Photoperiodism, light perception and signaling
BnaAnng22720D	AT3G47500	CDF3	82.76	5e-148	Negative	SD only	Photoperiodism, light perception and signaling
BnaA04g19980D	AT2G34140	CDF4	81.25	9e-107	Negative	LD only	Photoperiodism, light perception and signaling
BnaA09g54180D	AT2G34140	CDF4	77.93	3e-76	Negative	LD only	Photoperiodism, light perception and signaling
BnaC04g44370D	AT2G34140	CDF4	80.75	4e-105	Negative	LD only	Photoperiodism, light perception and signaling
BnaC05g22130D	AT2G34140	CDF4	82.07	1e-76	Negative	LD only	Photoperiodism, light perception and signaling
BnaA07g24230D	AT1G69570	CDF5	82.27	0	Negative	SD and LD	Photoperiodism, light perception and signaling
BnaA07g28120D	AT1G69570	CDF5	83.68	3e-179	Negative	SD and LD	Photoperiodism, light perception and signaling
BnaAnng41280D	AT1G69570	CDF5	84.26	0	Negative	SD and LD	Photoperiodism, light perception and signaling
BnaC06g28080D	AT1G69570	CDF5	84.26	0	Negative	SD and LD	Photoperiodism, light perception and signaling
BnaC06g43390D	AT1G69570	CDF5	82.74	0	Negative	SD and LD	Photoperiodism, light perception and signaling
BnaA01g23620D	AT5G64960	CDKC;2	83.67	0	Positive	LD [no data under SD]	Autonomous pathway
BnaA02g34480D	AT5G64960	CDKC;2	88.2	0	Positive	LD [no data under SD]	Autonomous pathway
BnaA06g23890D	AT5G64960	CDKC;2	82.69	0	Positive	LD [no data under SD]	Autonomous pathway
BnaA10g21980D	AT5G64960	CDKC;2	82.99	0	Positive	LD [no data under SD]	Autonomous pathway
BnaAnng40930D	AT5G64960	CDKC;2	88.62	6e-173	Positive	LD [no data under SD]	Autonomous pathway
BnaC02g43430D	AT5G64960	CDKC;2	88.21	0	Positive	LD [no data under SD]	Autonomous pathway
BnaC03g49330D	AT5G64960	CDKC;2	83.63	0	Positive	LD [no data under SD]	Autonomous pathway
BnaC09g46370D	AT5G64960	CDKC;2	82.66	0	Positive	LD [no data under SD]	Autonomous pathway
BnaCnng29900D	AT5G64960	CDKC;2	87.17	0	Positive	LD [no data under SD]	Autonomous pathway
BnaA01g02620D	AT4G34530	CIB1	79.51	0	Positive	LD [no data under SD]	Photoperiodism, light perception and signaling
BnaC01g03860D	AT4G34530	CIB1	79.01	0	Positive	LD [no data under SD]	Photoperiodism, light perception and signaling
BnaC03g65970D	AT4G34530	CIB1	90.28	4e-103	Positive	LD [no data under SD]	Photoperiodism, light perception and signaling
BnaA02g30270D	AT5G48560	CIB2	87.77	0	Positive	LD [no data under SD]	Photoperiodism, light perception and signaling
BnaA05g30270D	AT5G48560	CIB2	85.95	5e-84	Positive	LD [no data under SD]	Photoperiodism, light perception and signaling
BnaA06g30130D	AT5G48560	CIB2	87.24	0	Positive	LD [no data under SD]	Photoperiodism, light perception and signaling
BnaA06g30140D	AT5G48560	CIB2	83.93	0	Positive	LD [no data under SD]	Photoperiodism, light perception and signaling
BnaC02g38670D	AT5G48560	CIB2	88.39	0	Positive	LD [no data under SD]	Photoperiodism, light perception and signaling
BnaC05g44630D	AT5G48560	CIB2	85.95	5e-84	Positive	LD [no data under SD]	Photoperiodism, light perception and signaling
BnaC07g26580D	AT5G48560	CIB2	83.82	0	Positive	LD [no data under SD]	Photoperiodism, light perception and signaling
BnaA06g37950D	AT1G10120	CIB4	83.5	0	Positive	LD [no data under SD]	Photoperiodism, light perception and signaling
BnaA08g25980D	AT1G10120	CIB4	84.28	0	Positive	LD [no data under SD]	Photoperiodism, light perception and signaling
BnaA09g57260D	AT1G10120	CIB4	88.42	0	Positive	LD [no data under SD]	Photoperiodism, light perception and signaling
BnaC05g07820D	AT1G10120	CIB4	84.62	0	Positive	LD [no data under SD]	Photoperiodism, light perception and signaling
BnaC08g13990D	AT1G10120	CIB4	84.7	0	Positive	LD [no data under SD]	Photoperiodism, light perception and signaling
BnaC08g42390D	AT1G10120	CIB4	85.32	0	Positive	LD [no data under SD]	Photoperiodism, light perception and signaling
BnaA02g14180D	AT1G26260	CIB5	83.21	3e-65	Positive	LD [no data under SD]	Photoperiodism, light perception and signaling
BnaA09g38340D	AT3G60250	CKB3	90.26	0	Positive	SD and LD	Circadian Clock/Photoperiod
BnaC06g42820D	AT3G60250	CKB3	90.3	0	Positive	SD and LD	Circadian Clock/Photoperiod
BnaC08g30500D	AT3G60250	CKB3	90.41	0	Positive	SD and LD	Circadian Clock/Photoperiod
BnaA03g20850D	AT2G44680	CKB4	84.58	0	Positive	SD only	Circadian Clock/Photoperiod
BnaA05g04230D	AT2G44680	CKB4	90.75	0	Positive	SD only	Circadian Clock/Photoperiod
BnaC03g24910D	AT2G44680	CKB4	85.27	0	Positive	SD only	Circadian Clock/Photoperiod
BnaC04g05080D	AT2G44680	CKB4	90.31	0	Positive	SD only	Circadian Clock/Photoperiod
BnaA04g13630D	AT2G23380	CLF, SDG1	87.6	0	Negative	SD and LD	Autonomous pathway， Vernalization
BnaC04g35880D	AT2G23380	CLF, SDG1	87.48	0	Negative	SD and LD	Autonomous pathway， Vernalization
BnaA06g27360D	AT5G15840	CO	82.31	1e-23	Positive	LD only	Photoperiodism, light perception and signaling
BnaA09g04740D	AT5G15840	CO	84.09	5e-28	Positive	LD only	Photoperiodism, light perception and signaling
BnaA10g18430D	AT5G15840	CO	80.84	0	Positive	LD only	Photoperiodism, light perception and signaling
BnaC09g41990D	AT5G15840	CO	80.81	0	Positive	LD only	Photoperiodism, light perception and signaling
BnaA02g35200D	AT5G57660	COL5	80.89	0	Positive	SD only	Photoperiodism, light perception and signaling
BnaA10g11600D	AT5G57660	COL5	81.71	2e-126	Positive	SD only	Photoperiodism, light perception and signaling
BnaC02g11400D	AT5G57660	COL5	85.26	2e-112	Positive	SD only	Photoperiodism, light perception and signaling
BnaC09g32640D	AT5G57660	COL5	82.91	0	Positive	SD only	Photoperiodism, light perception and signaling
BnaA03g30130D	AT3G07650	COL9	84.78	5e-162	Negative	LD only	Photoperiodism, light perception and signaling
BnaA05g29980D	AT3G07650	COL9	85.92	0	Negative	LD only	Photoperiodism, light perception and signaling
BnaC01g39760D	AT3G07650	COL9	87.23	0	Negative	LD only	Photoperiodism, light perception and signaling
BnaC03g35440D	AT3G07650	COL9	84.37	7e-171	Negative	LD only	Photoperiodism, light perception and signaling
BnaC05g44310D	AT3G07650	COL9	86.48	0	Negative	LD only	Photoperiodism, light perception and signaling
BnaA04g19110D	AT2G32950	COP1	90.91	0	Negative	SD and LD	Photoperiodism, light perception and signaling
BnaA05g34990D	AT2G32950	COP1	90.86	0	Negative	SD and LD	Photoperiodism, light perception and signaling
BnaC03g18300D	AT2G32950	COP1	92.24	2e-88	Negative	SD and LD	Photoperiodism, light perception and signaling
BnaC04g11750D	AT2G32950	COP1	90.5	0	Negative	SD and LD	Photoperiodism, light perception and signaling
BnaC03g41610D	AT1G50700	CPK33	86.32	0	Positive	LD [no data under SD]	Photoperiodism, light perception and signaling
BnaC04g02260D	AT1G50700	CPK33	73.68	5e-54	Positive	LD [no data under SD]	Photoperiodism, light perception and signaling
BnaCnng10830D	AT1G50700	CPK33	84.74	0	Positive	LD [no data under SD]	Photoperiodism, light perception and signaling
BnaA01g02090D	AT2G17290	CPK6	86.56	0	Positive	LD [no data under SD]	Photoperiodism, light perception and signaling
BnaA03g01490D	AT2G17290	CPK6	73.13	1e-90	Positive	LD [no data under SD]	Photoperiodism, light perception and signaling
BnaA03g31330D	AT2G17290	CPK6	72.7	6e-113	Positive	LD [no data under SD]	Photoperiodism, light perception and signaling
BnaA03g53230D	AT2G17290	CPK6	83.01	1e-144	Positive	LD [no data under SD]	Photoperiodism, light perception and signaling
BnaA04g24150D	AT2G17290	CPK6	74.29	1e-35	Positive	LD [no data under SD]	Photoperiodism, light perception and signaling
BnaA05g02500D	AT2G17290	CPK6	73.51	1e-30	Positive	LD [no data under SD]	Photoperiodism, light perception and signaling
BnaA06g25880D	AT2G17290	CPK6	90.41	0	Positive	LD [no data under SD]	Photoperiodism, light perception and signaling
BnaA09g09050D	AT2G17290	CPK6	92.46	0	Positive	LD [no data under SD]	Photoperiodism, light perception and signaling
BnaA09g36820D	AT2G17290	CPK6	76.27	7e-58	Positive	LD [no data under SD]	Photoperiodism, light perception and signaling
BnaC01g03240D	AT2G17290	CPK6	86.29	0	Positive	LD [no data under SD]	Photoperiodism, light perception and signaling
BnaC03g01790D	AT2G17290	CPK6	72.94	8e-102	Positive	LD [no data under SD]	Photoperiodism, light perception and signaling
BnaC03g47560D	AT2G17290	CPK6	90.1	0	Positive	LD [no data under SD]	Photoperiodism, light perception and signaling
BnaC07g45520D	AT2G17290	CPK6	87.51	0	Positive	LD [no data under SD]	Photoperiodism, light perception and signaling
BnaC08g28520D	AT2G17290	CPK6	74.94	2e-49	Positive	LD [no data under SD]	Photoperiodism, light perception and signaling
BnaC09g09270D	AT2G17290	CPK6	90.34	0	Positive	LD [no data under SD]	Photoperiodism, light perception and signaling
BnaCnng22820D	AT2G17290	CPK6	89.92	0	Positive	LD [no data under SD]	Photoperiodism, light perception and signaling
BnaAnng13370D	AT4G08920	CRY1	89.66	0	Positive	LD only	Photoperiodism, light perception and signaling
BnaC09g25510D	AT4G08920	CRY1	90.9	0	Positive	LD only	Photoperiodism, light perception and signaling
BnaA08g27870D	AT1G04400	CRY2	86.85	0	Positive	LD only	Photoperiodism, light perception and signaling
BnaA10g02550D	AT1G04400	CRY2	87.76	0	Positive	LD only	Photoperiodism, light perception and signaling
BnaC05g02520D	AT1G04400	CRY2	87.09	0	Positive	LD only	Photoperiodism, light perception and signaling
BnaC08g00670D	AT1G04400	CRY2	86.81	0	Positive	LD only	Photoperiodism, light perception and signaling
BnaA04g11900D	AT4G38680	CSP2, GRP2	79.35	2e-88	Negative	SD [no data under LD]	Autonomous pathway
BnaA08g19010D	AT4G38680	CSP2, GRP2	90.24	1e-21	Negative	SD [no data under LD]	Autonomous pathway
BnaA09g43450D	AT4G38680	CSP2, GRP2	77.9	9e-68	Negative	SD [no data under LD]	Autonomous pathway
BnaC03g57650D	AT4G38680	CSP2, GRP2	83.51	8e-113	Negative	SD [no data under LD]	Autonomous pathway
BnaC04g33800D	AT4G38680	CSP2, GRP2	79.6	3e-82	Negative	SD [no data under LD]	Autonomous pathway
BnaC07g11440D	AT4G38680	CSP2, GRP2	78.9	2e-74	Negative	SD [no data under LD]	Autonomous pathway
BnaCnng30150D	AT4G38680	CSP2, GRP2	81.57	3e-43	Negative	SD [no data under LD]	Autonomous pathway
BnaA02g15530D	AT1G71800	CSTF64	85.2	0	Positive	LD [no data under SD]	Autonomous pathway
BnaA07g23410D	AT1G71800	CSTF64	84.03	0	Positive	LD [no data under SD]	Autonomous pathway
BnaC02g20770D	AT1G71800	CSTF64	85.33	0	Positive	LD [no data under SD]	Autonomous pathway
BnaCnng07840D	AT1G71800	CSTF64	83.93	0	Positive	LD [no data under SD]	Autonomous pathway
BnaA08g22960D	AT1G17760	CSTF77	90.25	0	Positive	LD [no data under SD]	Autonomous pathway
BnaC03g41120D	AT1G17760	CSTF77	87.54	5e-90	Positive	LD [no data under SD]	Autonomous pathway
BnaC08g17530D	AT1G17760	CSTF77	92.05	0	Positive	LD [no data under SD]	Autonomous pathway
BnaC09g35620D	AT1G17760	CSTF77	90.23	9e-58	Positive	LD [no data under SD]	Autonomous pathway
BnaA08g19930D	AT1G26830	CUL3A	88.11	0	Positive	LD [no data under SD]	Vernalization
BnaA09g29300D	AT1G26830	CUL3A	89.68	0	Positive	LD [no data under SD]	Vernalization
BnaC05g50950D	AT1G26830	CUL3A	89.36	0	Positive	LD [no data under SD]	Vernalization
BnaCnng12340D	AT1G26830	CUL3A	88.7	0	Positive	LD [no data under SD]	Vernalization
BnaA02g24350D	AT5G46210	CUL4	89.4	0	Negative	SD only	Autonomous pathway
BnaA06g36120D	AT5G46210	CUL4	89.7	0	Negative	SD only	Autonomous pathway
BnaA09g17890D	AT5G46210	CUL4	89.6	0	Negative	SD only	Autonomous pathway
BnaC02g32140D	AT5G46210	CUL4	89.85	0	Negative	SD only	Autonomous pathway
BnaC07g18980D	AT5G46210	CUL4	89.61	0	Negative	SD only	Autonomous pathway
BnaC09g19210D	AT5G46210	CUL4	88.55	0	Negative	SD only	Autonomous pathway
BnaA10g00800D	AT1G01040	DCL1	89.33	0	Positive	SD and LD	Autonomous pathway
BnaC05g00860D	AT1G01040	DCL1	89.33	0	Positive	SD and LD	Autonomous pathway
BnaA06g19710D	AT3G43920	DCL3	87.69	0	Positive	SD and LD	Autonomous pathway
BnaC03g54010D	AT3G43920	DCL3	84.9	0	Positive	SD and LD	Autonomous pathway
BnaA10g15080D	AT5G20320	DCL4	88.19	0	Positive	SD and LD	Autonomous pathway
BnaC09g37430D	AT5G20320	DCL4	88.1	0	Positive	SD and LD	Autonomous pathway
BnaA03g24270D	AT4G10180	DET1, FUS2	84.51	0	Negative	SD only	Autonomous pathway， Photoperiod
BnaC03g28850D	AT4G10180	DET1, FUS2	85.16	0	Negative	SD only	Autonomous pathway， Photoperiod
BnaA01g11940D	AT4G22140	EBS	91.54	0	Negative	SD and LD	Photoperiodism, light perception and signaling
BnaA03g45160D	AT4G22140	EBS	91.08	0	Negative	SD and LD	Photoperiodism, light perception and signaling
BnaA08g10160D	AT4G22140	EBS	90.62	0	Negative	SD and LD	Photoperiodism, light perception and signaling
BnaC01g13590D	AT4G22140	EBS	91.85	0	Negative	SD and LD	Photoperiodism, light perception and signaling
BnaC03g64850D	AT4G22140	EBS	91.38	0	Negative	SD and LD	Photoperiodism, light perception and signaling
BnaC07g37100D	AT4G22140	EBS	92.22	5e-61	Negative	SD and LD	Photoperiodism, light perception and signaling
BnaC07g37120D	AT4G22140	EBS	91.38	0	Negative	SD and LD	Photoperiodism, light perception and signaling
BnaA06g39930D	AT2G03500	EFM	86.94	0	Negative	SD and LD	Ambient temperature
BnaAnng34750D	AT2G03500	EFM	83.91	0	Negative	SD and LD	Ambient temperature
BnaAnng39110D	AT2G03500	EFM	83.59	0	Negative	SD and LD	Ambient temperature
BnaC07g22390D	AT2G03500	EFM	87.17	0	Negative	SD and LD	Ambient temperature
BnaA07g33460D	AT1G77300	EFS, SDG8	84.57	0	Negative	SD and LD	Autonomous pathway
BnaC06g38010D	AT1G77300	EFS, SDG8	84.58	0	Negative	SD and LD	Autonomous pathway
BnaA04g15260D	AT2G25930	ELF3	79.57	0	Negative	SD and LD	Circadian Clock/Photoperiod
BnaA09g40710D	AT2G25930	ELF3	80.25	2e-153	Negative	SD and LD	Circadian Clock/Photoperiod
BnaC08g33210D	AT2G25930	ELF3	80.74	6e-159	Negative	SD and LD	Circadian Clock/Photoperiod
BnaCnng51090D	AT2G25930	ELF3	78.23	5e-145	Negative	SD and LD	Circadian Clock/Photoperiod
BnaA10g25980D	AT5G04240	ELF6	86.35	0	Negative	SD and LD	Autonomous pathway
BnaCnng10240D	AT5G04240	ELF6	89.02	0	Negative	SD and LD	Autonomous pathway
BnaA10g27050D	AT1G79730	ELF7	83.72	0	Negative	SD and LD	Autonomous pathway
BnaCnng03440D	AT1G79730	ELF7	83.95	0	Negative	SD and LD	Autonomous pathway
BnaA03g38200D	AT2G06210	ELF8, VIP6	90.93	0	Negative	SD and LD	Autonomous pathway
BnaC03g45020D	AT2G06210	ELF8, VIP6	91.15	0	Negative	SD and LD	Autonomous pathway
BnaC07g47820D	AT2G06210	ELF8, VIP6	77.64	2e-25	Negative	SD and LD	Autonomous pathway
BnaA02g01030D	AT5G11530	EMF1	80.24	1e-63	Negative	SD and LD	Autonomous pathway
BnaA03g03410D	AT5G11530	EMF1	80.88	7e-51	Negative	SD and LD	Autonomous pathway
BnaC02g03860D	AT5G11530	EMF1	78.53	8e-60	Negative	SD and LD	Autonomous pathway
BnaC03g04840D	AT5G11530	EMF1	76.42	1e-123	Negative	SD and LD	Autonomous pathway
BnaA02g11340D	AT5G51230	EMF2, CYR1	87.48	0	Negative	SD and LD	Autonomous pathway
BnaA03g13220D	AT5G51230	EMF2, CYR1	83.87	0	Negative	SD and LD	Autonomous pathway
BnaA10g08130D	AT5G51230	EMF2, CYR1	90.51	0	Negative	SD and LD	Autonomous pathway
BnaA10g08150D	AT5G51230	EMF2, CYR1	91.51	0	Negative	SD and LD	Autonomous pathway
BnaC02g15870D	AT5G51230	EMF2, CYR1	87.26	0	Negative	SD and LD	Autonomous pathway
BnaC09g27450D	AT5G51230	EMF2, CYR1	90.63	0	Negative	SD and LD	Autonomous pathway
BnaA02g03130D	AT4G15880	ESD4	96.97	3e-06	Negative	SD and LD	Autonomous pathway
BnaA03g42200D	AT4G15880	ESD4	89.15	0	Negative	SD and LD	Autonomous pathway
BnaA08g05910D	AT4G15880	ESD4	87.43	0	Negative	SD and LD	Autonomous pathway
BnaC07g33290D	AT4G15880	ESD4	88.61	0	Negative	SD and LD	Autonomous pathway
BnaC08g10470D	AT4G15880	ESD4	85.12	0	Negative	SD and LD	Autonomous pathway
BnaC08g40170D	AT4G15880	ESD4	87.26	3e-135	Negative	SD and LD	Autonomous pathway
BnaA04g22790D	AT2G39810	ESD6, HOS1	88.01	0	Positive	SD and LD	Photoperiodism, light perception and signaling
BnaC03g72620D	AT2G39810	ESD6, HOS1	89.65	0	Positive	SD and LD	Photoperiodism, light perception and signaling
BnaC04g05600D	AT2G39810	ESD6, HOS1	88.89	2e-99	Positive	SD and LD	Photoperiodism, light perception and signaling
BnaC04g05610D	AT2G39810	ESD6, HOS1	93.33	3e-49	Positive	SD and LD	Photoperiodism, light perception and signaling
BnaC04g46650D	AT2G39810	ESD6, HOS1	86.79	0	Positive	SD and LD	Photoperiodism, light perception and signaling
BnaC04g46660D	AT2G39810	ESD6, HOS1	79.59	3e-54	Positive	SD and LD	Photoperiodism, light perception and signaling
BnaA06g04690D	AT1G08260	ESD7, TIL1, ABO4	90.77	0	Negative	SD and LD	Autonomous pathway
BnaA09g46810D	AT1G08260	ESD7, TIL1, ABO4	87.65	1e-76	Negative	SD and LD	Autonomous pathway
BnaC05g05920D	AT1G08260	ESD7, TIL1, ABO4	90.61	0	Negative	SD and LD	Autonomous pathway
BnaA05g18250D	AT1G35460	FBH1	81.73	1e-162	Positive	SD and LD	Photoperiodism, light perception and signaling
BnaA08g06290D	AT1G35460	FBH1	84.68	0	Positive	SD and LD	Photoperiodism, light perception and signaling
BnaC03g68360D	AT1G35460	FBH1	90.7	2e-06	Positive	SD and LD	Photoperiodism, light perception and signaling
BnaC08g06800D	AT1G35460	FBH1	85.64	0	Positive	SD and LD	Photoperiodism, light perception and signaling
BnaCnng37600D	AT1G35460	FBH1	84.01	0	Positive	SD and LD	Photoperiodism, light perception and signaling
BnaCnng62790D	AT1G35460	FBH1	81.74	8e-159	Positive	SD and LD	Photoperiodism, light perception and signaling
BnaC06g04380D	AT1G51140	FBH3, AKS1, BHLH122	80.38	0	Positive	SD and LD	Photoperiodism, light perception and signaling
BnaA04g24390D	AT2G42280	FBH4, AKS3	85.83	0	Positive	SD and LD	Photoperiodism, light perception and signaling
BnaA05g02720D	AT2G42280	FBH4, AKS3	91.56	2e-117	Positive	SD and LD	Photoperiodism, light perception and signaling
BnaC04g02580D	AT2G42280	FBH4, AKS3	91.88	3e-119	Positive	SD and LD	Photoperiodism, light perception and signaling
BnaC04g48190D	AT2G42280	FBH4, AKS3	84.62	0	Positive	SD and LD	Photoperiodism, light perception and signaling
BnaA01g17510D	AT4G16280	FCA	85.81	0	Positive	SD and LD	Ambient temperature General
BnaA01g35360D	AT4G16280	FCA	83.53	3e-58	Positive	SD and LD	Ambient temperature General
BnaC01g21860D	AT4G16280	FCA	85.84	0	Positive	SD and LD	Ambient temperature General
BnaC01g02720D	AT4G35900	FD	81.84	3e-163	Positive	LD only	Photoperiodism, light perception and signaling
BnaA01g01640D	AT2G17770	FDP, BZIP27	76.26	7e-29	Positive	LD [no data under SD]	Photoperiodism, light perception and signaling
BnaA07g03000D	AT2G17770	FDP, BZIP27	89.29	1e-41	Positive	LD [no data under SD]	Photoperiodism, light perception and signaling
BnaA08g14840D	AT2G17770	FDP, BZIP27	85.59	3e-23	Positive	LD [no data under SD]	Photoperiodism, light perception and signaling
BnaAnng08290D	AT2G17770	FDP, BZIP27	76.12	2e-25	Positive	LD [no data under SD]	Photoperiodism, light perception and signaling
BnaC03g76870D	AT2G17770	FDP, BZIP27	80.08	1e-45	Positive	LD [no data under SD]	Photoperiodism, light perception and signaling
BnaC07g45850D	AT2G17770	FDP, BZIP27	84.75	3e-23	Positive	LD [no data under SD]	Photoperiodism, light perception and signaling
BnaC09g09560D	AT2G17770	FDP, BZIP27	83.56	1e-70	Positive	LD [no data under SD]	Photoperiodism, light perception and signaling
BnaA03g15630D	AT2G33835	FES1	82.04	9e-92	Negative	SD and LD	Vernalization
BnaA05g09820D	AT2G33835	FES1	80.64	2e-133	Negative	SD and LD	Vernalization
BnaC03g18830D	AT2G33835	FES1	80.48	1e-130	Negative	SD and LD	Vernalization
BnaCnng05170D	AT2G33835	FES1	81.44	9e-142	Negative	SD and LD	Vernalization
BnaA01g25550D	AT3G20740	FIE1, FIS3	90.9	0	Negative	LD [no data under SD]	Autonomous pathway
BnaC01g32500D	AT3G20740	FIE1, FIS3	90.45	0	Negative	LD [no data under SD]	Autonomous pathway
BnaC05g31520D	AT3G20740	FIE1, FIS3	87.12	2e-156	Negative	LD [no data under SD]	Autonomous pathway
BnaA04g11930D	AT2G21070	FIO1	82.4	8e-122	Negative	SD and LD	Circadian Clock/Photoperiod
BnaC04g33790D	AT2G21070	FIO1	84.44	0	Negative	SD and LD	Circadian Clock/Photoperiod
BnaA03g02820D	AT5G10140	FLC, AGL25, FLF	87.44	0	Negative	SD and LD	Flowering time integrator
BnaA03g13630D	AT5G10140	FLC, AGL25, FLF	85.4	7e-173	Negative	SD and LD	Flowering time integrator
BnaA10g22080D	AT5G10140	FLC, AGL25, FLF	87.9	0	Negative	SD and LD	Flowering time integrator
BnaC03g04170D	AT5G10140	FLC, AGL25, FLF	87.44	0	Negative	SD and LD	Flowering time integrator
BnaC03g16530D	AT5G10140	FLC, AGL25, FLF	90.76	7e-64	Negative	SD and LD	Flowering time integrator
BnaC09g46500D	AT5G10140	FLC, AGL25, FLF	88.27	0	Negative	SD and LD	Flowering time integrator
BnaC09g46540D	AT5G10140	FLC, AGL25, FLF	92.97	4e-71	Negative	SD and LD	Flowering time integrator
BnaA03g31180D	AT3G10390	FLD, RSI1	83.46	0	Positive	SD and LD	Autonomous pathway
BnaC03g36510D	AT3G10390	FLD, RSI1	84.47	0	Positive	SD and LD	Autonomous pathway
BnaA03g28670D	AT3G04610	FLK	87.99	0	Positive	SD and LD	Autonomous pathway
BnaC03g33790D	AT3G04610	FLK	87.99	0	Positive	SD and LD	Autonomous pathway
BnaCnng44620D	AT3G04610	FLK	86.87	0	Positive	SD and LD	Autonomous pathway
BnaA02g00370D	AT1G77080	FLM, MAF1, AGL27	79.28	2e-94	Negative	SD and LD	Ambient temperature， Vernalization
BnaA02g34510D	AT1G77080	FLM, MAF1, AGL27	86.09	5e-150	Negative	SD and LD	Ambient temperature， Vernalization
BnaA02g34550D	AT1G77080	FLM, MAF1, AGL27	79.36	2e-113	Negative	SD and LD	Ambient temperature， Vernalization
BnaC02g00490D	AT1G77080	FLM, MAF1, AGL27	78.49	8e-88	Negative	SD and LD	Ambient temperature， Vernalization
BnaC02g43420D	AT1G77080	FLM, MAF1, AGL27	85.54	4e-146	Negative	SD and LD	Ambient temperature， Vernalization
BnaC02g43470D	AT1G77080	FLM, MAF1, AGL27	85.31	6e-144	Negative	SD and LD	Ambient temperature， Vernalization
BnaA05g03310D	AT2G43410	FPA	84.98	0	Positive	SD and LD	Autonomous pathway
BnaA09g37880D	AT2G43410	FPA	78.75	2e-134	Positive	SD and LD	Autonomous pathway
BnaC04g02920D	AT2G43410	FPA	85.16	0	Positive	SD and LD	Autonomous pathway
BnaC08g29740D	AT2G43410	FPA	79.01	4e-102	Positive	SD and LD	Autonomous pathway
BnaA06g27290D	AT5G24860	FPF1	90.63	2e-122	Positive	SD and LD	Hormones
BnaA09g04770D	AT5G24860	FPF1	91.84	2e-127	Positive	SD and LD	Hormones
BnaC07g29700D	AT5G24860	FPF1	92.45	2e-132	Positive	SD and LD	Hormones
BnaC09g04240D	AT5G24860	FPF1	91.84	2e-127	Positive	SD and LD	Hormones
BnaC09g04280D	AT5G24860	FPF1	93.71	6e-62	Positive	SD and LD	Hormones
BnaA02g12130D	AT1G65480	FT	88.36	2e-178	Positive	SD and LD	Flowering time integrator
BnaA07g25310D	AT1G65480	FT	86.91	9e-167	Positive	SD and LD	Flowering time integrator
BnaC02g23820D	AT1G65480	FT	82.04	4e-71	Positive	SD and LD	Flowering time integrator
BnaC02g45250D	AT1G65480	FT	88.17	9e-177	Positive	SD and LD	Flowering time integrator
BnaC04g14850D	AT1G65480	FT	82.82	4e-120	Positive	SD and LD	Flowering time integrator
BnaA03g55080D	AT5G06850	FTIP1	87.96	0	Positive	LD only	Photoperiodism, light perception and signaling
BnaC03g02740D	AT5G06850	FTIP1	88.16	0	Positive	LD only	Photoperiodism, light perception and signaling
BnaC03g02750D	AT5G06850	FTIP1	88.47	0	Positive	LD only	Photoperiodism, light perception and signaling
BnaC09g48710D	AT5G06850	FTIP1	92.83	2e-104	Positive	LD only	Photoperiodism, light perception and signaling
BnaA03g05650D	AT5G60910	FUL, AGL8	82.19	1e-27	Positive	SD and LD	Flower development and meristem identity Flowering time integrator
BnaA03g39820D	AT5G60910	FUL, AGL8	93.69	0	Positive	SD and LD	Flower development and meristem identity Flowering time integrator
BnaA09g19420D	AT5G60910	FUL, AGL8	81.07	2e-30	Positive	SD and LD	Flower development and meristem identity Flowering time integrator
BnaC03g07350D	AT5G60910	FUL, AGL8	81.51	5e-26	Positive	SD and LD	Flower development and meristem identity Flowering time integrator
BnaC09g22090D	AT5G60910	FUL, AGL8	81.07	2e-30	Positive	SD and LD	Flower development and meristem identity Flowering time integrator
BnaCnng52780D	AT5G60910	FUL, AGL8	90.4	4e-87	Positive	SD and LD	Flower development and meristem identity Flowering time integrator
BnaCnng52790D	AT5G60910	FUL, AGL8	94.69	2e-104	Positive	SD and LD	Flower development and meristem identity Flowering time integrator
BnaA01g07210D	AT2G19520	FVE, MSI4	84.98	0	Positive	SD and LD	Autonomous pathway
BnaA01g19030D	AT2G19520	FVE, MSI4	92.82	0	Positive	SD and LD	Autonomous pathway
BnaA07g01200D	AT2G19520	FVE, MSI4	92.44	0	Positive	SD and LD	Autonomous pathway
BnaA09g09860D	AT2G19520	FVE, MSI4	89.81	0	Positive	SD and LD	Autonomous pathway
BnaA09g44120D	AT2G19520	FVE, MSI4	90.36	0	Positive	SD and LD	Autonomous pathway
BnaAnng33220D	AT2G19520	FVE, MSI4	93.44	1e-159	Positive	SD and LD	Autonomous pathway
BnaC01g08780D	AT2G19520	FVE, MSI4	85.33	0	Positive	SD and LD	Autonomous pathway
BnaC07g01640D	AT2G19520	FVE, MSI4	96.97	2e-22	Positive	SD and LD	Autonomous pathway
BnaC07g01700D	AT2G19520	FVE, MSI4	89.66	0	Positive	SD and LD	Autonomous pathway
BnaC08g36680D	AT2G19520	FVE, MSI4	91.38	0	Positive	SD and LD	Autonomous pathway
BnaC09g09900D	AT2G19520	FVE, MSI4	90.13	0	Positive	SD and LD	Autonomous pathway
BnaA02g01670D	AT5G13480	FY	89.62	0	Positive	SD and LD	Autonomous pathway
BnaA03g04360D	AT5G13480	FY	90.77	0	Positive	SD and LD	Autonomous pathway
BnaC02g04790D	AT5G13480	FY	89.91	0	Positive	SD and LD	Autonomous pathway
BnaC03g05900D	AT5G13480	FY	90.53	0	Positive	SD and LD	Autonomous pathway
BnaC03g35740D	AT5G13480	FY	91.6	7e-44	Positive	SD and LD	Autonomous pathway
BnaC07g35230D	AT5G13480	FY	82.38	2e-94	Positive	SD and LD	Autonomous pathway
BnaA03g26050D	AT4G02780	GA1	86.98	0	Positive	SD and LD	Hormones
BnaA09g01090D	AT4G02780	GA1	87.85	0	Positive	SD and LD	Hormones
BnaAnng04000D	AT4G02780	GA1	89.23	2e-174	Positive	SD and LD	Hormones
BnaC03g30630D	AT4G02780	GA1	87.5	0	Positive	SD and LD	Hormones
BnaC09g00230D	AT4G02780	GA1	88.89	0	Positive	SD and LD	Hormones
BnaA07g34940D	AT1G79460	GA2, ATKS1	86.57	0	Positive	SD and LD	Hormones
BnaC06g39870D	AT1G79460	GA2, ATKS1	85.97	0	Positive	SD and LD	Hormones
BnaA01g35230D	AT4G25420	GA20ox1	86.97	0	Positive	SD and LD	Hormones
BnaA02g11210D	AT4G25420	GA20ox1	78.44	0	Positive	SD and LD	Hormones
BnaA03g47400D	AT4G25420	GA20ox1	88.81	0	Positive	SD and LD	Hormones
BnaA03g55500D	AT4G25420	GA20ox1	76.78	2e-82	Positive	SD and LD	Hormones
BnaC01g17380D	AT4G25420	GA20ox1	88.61	0	Positive	SD and LD	Hormones
BnaC02g15510D	AT4G25420	GA20ox1	78.54	0	Positive	SD and LD	Hormones
BnaC03g02920D	AT4G25420	GA20ox1	76.79	4e-84	Positive	SD and LD	Hormones
BnaC07g39650D	AT4G25420	GA20ox1	88.77	0	Positive	SD and LD	Hormones
BnaA10g07740D	AT5G51810	GA20ox2	89.41	0	Positive	SD only	Hormones
BnaC09g28120D	AT5G51810	GA20ox2	89.41	0	Positive	SD only	Hormones
BnaC09g28130D	AT5G51810	GA20ox2	89.15	0	Positive	SD only	Hormones
BnaCnng76580D	AT5G51810	GA20ox2	88.46	0	Positive	SD only	Hormones
BnaA09g13940D	AT5G07200	GA20OX3	78.83	0	Positive	SD and LD	Hormones
BnaA10g23640D	AT5G07200	GA20OX3	89.59	0	Positive	SD and LD	Hormones
BnaAnng01990D	AT5G07200	GA20OX3	89.59	0	Positive	SD and LD	Hormones
BnaAnng19660D	AT5G07200	GA20OX3	78.46	0	Positive	SD and LD	Hormones
BnaC02g01710D	AT5G07200	GA20OX3	89.5	0	Positive	SD and LD	Hormones
BnaC09g48370D	AT5G07200	GA20OX3	89.24	0	Positive	SD and LD	Hormones
BnaCnng11850D	AT5G07200	GA20OX3	79.37	2e-175	Positive	SD and LD	Hormones
BnaA02g18900D	AT1G78440	GA2ox1	85.91	0	Negative	SD and LD	Hormones
BnaA07g39200D	AT1G78440	GA2ox1	84.88	0	Negative	SD and LD	Hormones
BnaA07g39210D	AT1G78440	GA2ox1	83.68	0	Negative	SD and LD	Hormones
BnaC03g21150D	AT1G78440	GA2ox1	86.99	0	Negative	SD and LD	Hormones
BnaC03g21160D	AT1G78440	GA2ox1	84.1	2e-131	Negative	SD and LD	Hormones
BnaC06g38910D	AT1G78440	GA2ox1	84.76	0	Negative	SD and LD	Hormones
BnaCnng35770D	AT1G78440	GA2ox1	85.4	0	Negative	SD and LD	Hormones
BnaA07g07480D	AT1G30040	GA2ox2	88.74	0	Negative	SD and LD	Hormones
BnaA08g17610D	AT1G30040	GA2ox2	89.55	0	Negative	SD and LD	Hormones
BnaA09g26500D	AT1G30040	GA2ox2	88.97	0	Negative	SD and LD	Hormones
BnaC03g59610D	AT1G30040	GA2ox2	89.62	0	Negative	SD and LD	Hormones
BnaC05g23000D	AT1G30040	GA2ox2	88.9	0	Negative	SD and LD	Hormones
BnaC07g09260D	AT1G30040	GA2ox2	88.74	0	Negative	SD and LD	Hormones
BnaA03g15880D	AT2G34555	GA2ox3	83.98	0	Negative	SD and LD	Hormones
BnaA04g20250D	AT2G34555	GA2ox3	85.1	1e-143	Negative	SD and LD	Hormones
BnaA05g09290D	AT2G34555	GA2ox3	83.32	0	Negative	SD and LD	Hormones
BnaC03g19010D	AT2G34555	GA2ox3	84.7	0	Negative	SD and LD	Hormones
BnaC04g10690D	AT2G34555	GA2ox3	85.88	0	Negative	SD and LD	Hormones
BnaA05g17600D	AT1G47990	GA2ox4	87.72	0	Negative	SD and LD	Hormones
BnaAnng21090D	AT1G47990	GA2ox4	87.51	0	Negative	SD and LD	Hormones
BnaA08g27130D	AT1G02400	GA2ox6	86.51	0	Negative	SD and LD	Hormones
BnaA10g01100D	AT1G02400	GA2ox6	88.38	0	Negative	SD and LD	Hormones
BnaC04g02480D	AT1G02400	GA2ox6	87.16	0	Negative	SD and LD	Hormones
BnaC05g01200D	AT1G02400	GA2ox6	87.37	0	Negative	SD and LD	Hormones
BnaA05g15510D	AT1G50960	GA2ox7	84.68	0	Negative	SD and LD	Hormones
BnaC05g27010D	AT1G50960	GA2ox7	82.9	1e-38	Negative	SD and LD	Hormones
BnaC05g27020D	AT1G50960	GA2ox7	86.52	0	Negative	SD and LD	Hormones
BnaA01g11120D	AT4G21200	GA2ox8	88.4	0	Negative	SD and LD	Hormones
BnaA08g09770D	AT4G21200	GA2ox8	90.81	0	Negative	SD and LD	Hormones
BnaAnng36120D	AT4G21200	GA2ox8	88.21	1e-152	Negative	SD and LD	Hormones
BnaC01g12610D	AT4G21200	GA2ox8	88.51	0	Negative	SD and LD	Hormones
BnaC03g64300D	AT4G21200	GA2ox8	90.45	0	Negative	SD and LD	Hormones
BnaC03g64330D	AT4G21200	GA2ox8	87.99	6e-151	Negative	SD and LD	Hormones
BnaC07g36630D	AT4G21200	GA2ox8	91.66	0	Negative	SD and LD	Hormones
BnaA06g10250D	AT1G15550	GA3OX1	88.98	0	Positive	LD [no data under SD]	Hormones
BnaA09g57140D	AT1G15550	GA3OX1	88.18	0	Positive	LD [no data under SD]	Hormones
BnaC05g11920D	AT1G15550	GA3OX1	88.97	0	Positive	LD [no data under SD]	Hormones
BnaC08g38810D	AT1G15550	GA3OX1	88.45	0	Positive	LD [no data under SD]	Hormones
BnaA02g19810D	AT1G80340	GA3OX2	87.44	0	Positive	LD [no data under SD]	Hormones
BnaC02g23180D	AT1G80340	GA3OX2	87.25	0	Positive	LD [no data under SD]	Hormones
BnaA06g34810D	AT1G14920	GAI, RGA2	82.88	0	Positive	SD and LD (ox)	Hormones
BnaA09g18700D	AT1G14920	GAI, RGA2	82.46	0	Positive	SD and LD (ox)	Hormones
BnaC07g20900D	AT1G14920	GAI, RGA2	82.38	0	Positive	SD and LD (ox)	Hormones
BnaC09g52270D	AT1G14920	GAI, RGA2	82.45	0	Positive	SD and LD (ox)	Hormones
BnaCnng28010D	AT1G14920	GAI, RGA2	74.94	2e-44	Positive	SD and LD (ox)	Hormones
BnaCnng68300D	AT1G14920	GAI, RGA2	71.16	1e-50	Positive	SD and LD (ox)	Hormones
BnaA09g30390D	AT1G22770	GI	87.27	0	Positive	LD only	Circadian Clock/Photoperiod
BnaC05g18020D	AT1G22770	GI	87.32	0	Positive	LD only	Circadian Clock/Photoperiod
BnaA09g20650D	AT3G05120	GID1A	81.95	0	Positive	SD and LD	Hormones
BnaC05g46680D	AT3G05120	GID1A	80.44	0	Positive	SD and LD	Hormones
BnaC07g27790D	AT3G05120	GID1A	81.64	0	Positive	SD and LD	Hormones
BnaA04g00210D	AT3G63010	GID1B	86.82	0	Positive	SD and LD	Hormones
BnaA07g19530D	AT3G63010	GID1B	86.2	0	Positive	SD and LD	Hormones
BnaA09g55590D	AT3G63010	GID1B	86.3	0	Positive	SD and LD	Hormones
BnaC04g21040D	AT3G63010	GID1B	86.54	0	Positive	SD and LD	Hormones
BnaCnng55170D	AT3G63010	GID1B	86.57	0	Positive	SD and LD	Hormones
BnaCnng69280D	AT3G63010	GID1B	86.39	0	Positive	SD and LD	Hormones
BnaA06g23100D	AT5G63960	GIS5, EMB2780	92.15	0	Negative	SD and LD	Autonomous pathway
BnaC03g50300D	AT5G63960	GIS5, EMB2780	93.36	0	Negative	SD and LD	Autonomous pathway
BnaA07g00410D	AT2G20570	GLK1, GPRI1	82.7	0	Negative	SD and LD	Autonomous pathway
BnaC07g00300D	AT2G20570	GLK1, GPRI1	83	0	Negative	SD and LD	Autonomous pathway
BnaC08g36330D	AT2G20570	GLK1, GPRI1	86.38	0	Negative	SD and LD	Autonomous pathway
BnaA02g22550D	AT5G44190	GLK2	83.67	0	Negative	SD and LD	Autonomous pathway
BnaA06g36250D	AT5G44190	GLK2	83.95	0	Negative	SD and LD	Autonomous pathway
BnaC07g17710D	AT5G44190	GLK2	83.76	0	Negative	SD and LD	Autonomous pathway
BnaA01g05410D	AT2G21660	GRP7, CCR2	82.39	8e-63	Positive	SD and LD	Autonomous pathway
BnaA04g12350D	AT2G21660	GRP7, CCR2	82.54	3e-121	Positive	SD and LD	Autonomous pathway
BnaAnng35580D	AT2G21660	GRP7, CCR2	84.25	9e-117	Positive	SD and LD	Autonomous pathway
BnaC08g49360D	AT2G21660	GRP7, CCR2	84.33	4e-120	Positive	SD and LD	Autonomous pathway
BnaUnng05060D	AT2G21660	GRP7, CCR2	81.38	6e-114	Positive	SD and LD	Autonomous pathway
BnaA09g06920D	AT5G64610	HAM1	91.35	0	Negative	SD and LD	Autonomous pathway
BnaAnng29480D	AT5G64610	HAM1	86.57	2e-53	Negative	SD and LD	Autonomous pathway
BnaC09g06420D	AT5G64610	HAM1	91.44	0	Negative	SD and LD	Autonomous pathway
BnaUnng03590D	AT5G64610	HAM1	90.6	6e-48	Negative	SD and LD	Autonomous pathway
BnaA10g22400D	AT5G09740	HAM2, HAG5, HAC11	89.99	0	Negative	SD and LD	Autonomous pathway
BnaC09g46960D	AT5G09740	HAM2, HAG5, HAC11	89.49	0	Negative	SD and LD	Autonomous pathway
BnaA01g00050D	AT4G40060	HB16, ATHB16	81.76	0	Negative	LD only	Photoperiodism, light perception and signaling
BnaA01g01090D	AT4G40060	HB16, ATHB16	90	2e-16	Negative	LD only	Photoperiodism, light perception and signaling
BnaA04g12880D	AT4G40060	HB16, ATHB16	84.57	5e-82	Negative	LD only	Photoperiodism, light perception and signaling
BnaA04g12890D	AT4G40060	HB16, ATHB16	84.57	5e-82	Negative	LD only	Photoperiodism, light perception and signaling
BnaA08g15410D	AT4G40060	HB16, ATHB16	90	2e-16	Negative	LD only	Photoperiodism, light perception and signaling
BnaA09g42630D	AT4G40060	HB16, ATHB16	83.5	6e-76	Negative	LD only	Photoperiodism, light perception and signaling
BnaC01g00960D	AT4G40060	HB16, ATHB16	81.76	0	Negative	LD only	Photoperiodism, light perception and signaling
BnaC01g02120D	AT4G40060	HB16, ATHB16	90	2e-16	Negative	LD only	Photoperiodism, light perception and signaling
BnaC02g36010D	AT4G40060	HB16, ATHB16	83.7	6e-66	Negative	LD only	Photoperiodism, light perception and signaling
BnaC07g46230D	AT4G40060	HB16, ATHB16	96.36	2e-16	Negative	LD only	Photoperiodism, light perception and signaling
BnaC08g35090D	AT4G40060	HB16, ATHB16	84.47	6e-81	Negative	LD only	Photoperiodism, light perception and signaling
BnaA03g39940D	AT5G61060	HDA5	86.53	0	Positive	SD and LD	Autonomous pathway
BnaA09g05590D	AT5G61060	HDA5	85.24	0	Positive	SD and LD	Autonomous pathway
BnaAnng06710D	AT5G61060	HDA5	88.07	5e-145	Positive	SD and LD	Autonomous pathway
BnaC02g41970D	AT5G61060	HDA5	87.5	3e-17	Positive	SD and LD	Autonomous pathway
BnaC07g30990D	AT5G61060	HDA5	86.87	0	Positive	SD and LD	Autonomous pathway
BnaC09g05150D	AT5G61060	HDA5	84.89	0	Positive	SD and LD	Autonomous pathway
BnaA06g16730D	AT5G63110	HDA6, RTS1	74.61	3e-101	Positive	SD and LD	Autonomous pathway
BnaA06g20690D	AT5G63110	HDA6, RTS1	74.06	1e-95	Positive	SD and LD	Autonomous pathway
BnaA06g22530D	AT5G63110	HDA6, RTS1	87.44	0	Positive	SD and LD	Autonomous pathway
BnaA09g06460D	AT5G63110	HDA6, RTS1	87.9	0	Positive	SD and LD	Autonomous pathway
BnaC03g51150D	AT5G63110	HDA6, RTS1	88.01	0	Positive	SD and LD	Autonomous pathway
BnaCnng09360D	AT5G63110	HDA6, RTS1	74.59	7e-107	Positive	SD and LD	Autonomous pathway
BnaCnng09390D	AT5G63110	HDA6, RTS1	74.66	6e-103	Positive	SD and LD	Autonomous pathway
BnaCnng15690D	AT5G63110	HDA6, RTS1	88.62	0	Positive	SD and LD	Autonomous pathway
BnaA06g18770D	AT3G44680	HDA9	89.98	0	Negative	SD only	Autonomous pathway
BnaC03g54980D	AT3G44680	HDA9	90.18	0	Negative	SD only	Autonomous pathway
BnaA04g10360D	AT5G40490	HLP1	88.76	0	Positive	SD and LD	Autonomous pathway
BnaC04g32650D	AT5G40490	HLP1	85.06	0	Positive	SD and LD	Autonomous pathway
BnaA09g34410D	AT3G54560	HTA11	86.13	2e-123	Negative	SD and LD	Autonomous pathway
BnaC04g26190D	AT3G54560	HTA11	88.81	7e-142	Negative	SD and LD	Autonomous pathway
BnaC08g25320D	AT3G54560	HTA11	86.37	3e-125	Negative	SD and LD	Autonomous pathway
BnaA03g18140D	AT2G38810	HTA8	85.4	7e-117	Negative	SD and LD	Autonomous pathway
BnaA04g27780D	AT2G38810	HTA8	87.25	3e-111	Negative	SD and LD	Autonomous pathway
BnaA07g16430D	AT2G38810	HTA8	85.32	2e-113	Negative	SD and LD	Autonomous pathway
BnaC06g15290D	AT2G38810	HTA8	85.32	2e-113	Negative	SD and LD	Autonomous pathway
BnaA05g35660D	AT1G52740	HTA9	90.74	9e-141	Negative	SD and LD	Autonomous pathway
BnaA06g01520D	AT1G52740	HTA9	90.93	4e-154	Negative	SD and LD	Autonomous pathway
BnaC03g69110D	AT1G52740	HTA9	88.73	4e-139	Negative	SD and LD	Autonomous pathway
BnaC06g05580D	AT1G52740	HTA9	91.18	9e-156	Negative	SD and LD	Autonomous pathway
BnaC06g41850D	AT1G52740	HTA9	90.93	4e-154	Negative	SD and LD	Autonomous pathway
BnaC09g24400D	AT1G52740	HTA9	89.6	4e-104	Negative	SD and LD	Autonomous pathway
BnaA02g33000D	AT5G23150	HUA2	83.7	2e-172	Negative	SD and LD	Autonomous pathway
BnaA02g33010D	AT5G23150	HUA2	82.97	0	Negative	SD and LD	Autonomous pathway
BnaA03g39560D	AT5G23150	HUA2	88.51	0	Negative	SD and LD	Autonomous pathway
BnaA10g23140D	AT5G23150	HUA2	76.7	0	Negative	SD and LD	Autonomous pathway
BnaC02g41760D	AT5G23150	HUA2	84.22	0	Negative	SD and LD	Autonomous pathway
BnaC07g49730D	AT5G23150	HUA2	88.17	0	Negative	SD and LD	Autonomous pathway
BnaC09g47700D	AT5G23150	HUA2	76.34	0	Negative	SD and LD	Autonomous pathway
BnaA04g25980D	AT2G44950	HUB1	88.56	0	Negative	SD and LD	Autonomous pathway
BnaA05g04460D	AT2G44950	HUB1	88.9	0	Negative	SD and LD	Autonomous pathway
BnaC04g03880D	AT2G44950	HUB1	88.15	0	Negative	SD and LD	Autonomous pathway
BnaC04g50050D	AT2G44950	HUB1	88.67	0	Negative	SD and LD	Autonomous pathway
BnaA08g00600D	AT1G55250	HUB2	89.39	0	Negative	SD and LD	Autonomous pathway
BnaAnng21040D	AT1G55250	HUB2	84.48	9e-24	Negative	SD and LD	Autonomous pathway
BnaC03g70390D	AT1G55250	HUB2	89.34	0	Negative	SD and LD	Autonomous pathway
BnaA04g00160D	AT2G48160	HULK2	77.97	0	Positive	LD [no data under SD]	Autonomous pathway
BnaA07g19540D	AT2G48160	HULK2	82.35	0	Positive	LD [no data under SD]	Autonomous pathway
BnaC04g20970D	AT2G48160	HULK2	78.64	0	Positive	LD [no data under SD]	Autonomous pathway
BnaC06g18780D	AT2G48160	HULK2	79.6	0	Positive	LD [no data under SD]	Autonomous pathway
BnaA07g00920D	AT4G29130	HXK1, GIN2	83.83	0	Positive	SD only	Sugar
BnaA09g10080D	AT4G29130	HXK1, GIN2	83.8	0	Positive	SD only	Sugar
BnaC07g01200D	AT4G29130	HXK1, GIN2	84.08	0	Positive	SD only	Sugar
BnaC09g10170D	AT4G29130	HXK1, GIN2	83.51	0	Positive	SD only	Sugar
BnaA02g28220D	AT3G26744	ICE1, SCRM	90.93	0	Negative	SD and LD	Vernalization
BnaA06g07840D	AT3G26744	ICE1, SCRM	81.53	6e-123	Negative	SD and LD	Vernalization
BnaA08g24520D	AT3G26744	ICE1, SCRM	83.3	7e-142	Negative	SD and LD	Vernalization
BnaC02g36310D	AT3G26744	ICE1, SCRM	91.46	0	Negative	SD and LD	Vernalization
BnaC03g57010D	AT3G26744	ICE1, SCRM	82.92	2e-138	Negative	SD and LD	Vernalization
BnaC05g09250D	AT3G26744	ICE1, SCRM	81.18	1e-119	Negative	SD and LD	Vernalization
BnaA02g22520D	AT5G44160	IDD8, NUC	88.45	1e-99	Positive	SD and LD	Sugar
BnaA06g36290D	AT5G44160	IDD8, NUC	85.55	0	Positive	SD and LD	Sugar
BnaA09g50820D	AT5G44160	IDD8, NUC	81.66	9e-121	Positive	SD and LD	Sugar
BnaC02g30780D	AT5G44160	IDD8, NUC	92.23	8e-77	Positive	SD and LD	Sugar
BnaC02g30790D	AT5G44160	IDD8, NUC	80.86	1e-169	Positive	SD and LD	Sugar
BnaC07g17680D	AT5G44160	IDD8, NUC	85.7	0	Positive	SD and LD	Sugar
BnaCnng76910D	AT5G44160	IDD8, NUC	81.39	6e-98	Positive	SD and LD	Sugar
BnaA04g02460D	AT3G57300	INO80	88.46	0	Positive	SD and LD	Autonomous pathway
BnaA09g36650D	AT3G57300	INO80	90.08	0	Positive	SD and LD	Autonomous pathway
BnaC04g24300D	AT3G57300	INO80	93.27	3e-180	Positive	SD and LD	Autonomous pathway
BnaC08g28240D	AT3G57300	INO80	89.51	0	Positive	SD and LD	Autonomous pathway
BnaA01g10590D	AT4G20400	JMJ14, PKDM7B, JMJ4	86.41	0	Negative	SD and LD	Autonomous pathway
BnaC01g12120D	AT4G20400	JMJ14, PKDM7B, JMJ4	85.99	0	Negative	SD and LD	Autonomous pathway
BnaA09g25710D	AT2G34880	JMJ15, MEE27	76.1	0	Negative	SD and LD	Autonomous pathway
BnaC05g23780D	AT2G34880	JMJ15, MEE27	77.85	0	Negative	SD and LD	Autonomous pathway
BnaA05g20100D	AT3G20810	JMJ30	91.02	0	Negative	SD and LD	Autonomous pathway
BnaC03g41750D	AT3G20810	JMJ30	84.94	3e-40	Negative	SD and LD	Autonomous pathway
BnaC03g41760D	AT3G20810	JMJ30	84.94	3e-40	Negative	SD and LD	Autonomous pathway
BnaC05g31460D	AT3G20810	JMJ30	90.9	0	Negative	SD and LD	Autonomous pathway
BnaA06g18290D	AT3G45880	JMJ32, JMJD5	82.85	0	Negative	SD and LD	Autonomous pathway
BnaC03g55680D	AT3G45880	JMJ32, JMJD5	84.01	0	Negative	SD and LD	Autonomous pathway
BnaA02g30480D	AT5G48890	LATE	80.7	2e-88	Negative	LD [no data under SD]	Photoperiodism, light perception and signaling
BnaA06g39620D	AT5G48890	LATE	84.46	2e-133	Negative	LD [no data under SD]	Photoperiodism, light perception and signaling
BnaC02g38810D	AT5G48890	LATE	80.04	1e-86	Negative	LD [no data under SD]	Photoperiodism, light perception and signaling
BnaC07g26830D	AT5G48890	LATE	84.98	7e-138	Negative	LD [no data under SD]	Photoperiodism, light perception and signaling
BnaA02g20680D	AT4G02560	LD	88.39	0	Positive	SD and LD	Autonomous pathway
BnaC02g27000D	AT4G02560	LD	88.48	0	Positive	SD and LD	Autonomous pathway
BnaA09g12680D	AT1G62830	LDL1	85.71	0	Positive	SD [no data under LD]	Autonomous pathway
BnaC09g13010D	AT1G62830	LDL1	85.19	0	Positive	SD [no data under LD]	Autonomous pathway
BnaA01g37140D	AT3G13682	LDL2	83.94	0	Positive	SD [no data under LD]	Autonomous pathway
BnaC01g44770D	AT3G13682	LDL2	84.31	0	Positive	SD [no data under LD]	Autonomous pathway
BnaC01g44800D	AT3G13682	LDL2	86.46	0	Positive	SD [no data under LD]	Autonomous pathway
BnaA06g39070D	AT5G61850	LFY	87.07	0	Positive	SD and LD	Flower development and meristem identity Flowering time integrator
BnaCnng24550D	AT5G61850	LFY	88.7	0	Positive	SD and LD	Flower development and meristem identity Flowering time integrator
BnaCnng78420D	AT5G61850	LFY	87.14	0	Positive	SD and LD	Flower development and meristem identity Flowering time integrator
BnaCnng78500D	AT5G61850	LFY	86.67	0	Positive	SD and LD	Flower development and meristem identity Flowering time integrator
BnaA10g00780D	AT1G01060	LHY	82.9	0	Negative	SD only	Circadian Clock/Photoperiod
BnaAnng17890D	AT1G01060	LHY	78.83	0	Negative	SD only	Circadian Clock/Photoperiod
BnaC03g00040D	AT1G01060	LHY	77.77	2e-169	Negative	SD only	Circadian Clock/Photoperiod
BnaC05g00840D	AT1G01060	LHY	82.38	0	Negative	SD only	Circadian Clock/Photoperiod
BnaC07g02670D	AT1G01060	LHY	83.97	1e-31	Negative	SD only	Circadian Clock/Photoperiod
BnaC07g02690D	AT1G01060	LHY	78.5	8e-108	Negative	SD only	Circadian Clock/Photoperiod
BnaCnng45140D	AT1G01060	LHY	79.33	1e-65	Negative	SD only	Circadian Clock/Photoperiod
BnaA03g26720D	AT4G00830	LIF2	86.97	0	Negative	SD and LD	Autonomous pathway
BnaA09g52030D	AT4G00830	LIF2	88.24	0	Negative	SD and LD	Autonomous pathway
BnaC03g31630D	AT4G00830	LIF2	87.47	0	Negative	SD and LD	Autonomous pathway
BnaCnng01640D	AT4G00830	LIF2	89.07	0	Negative	SD and LD	Autonomous pathway
BnaA02g16710D	AT2G18915	LKP2	87.31	0	Positive	LD only	Circadian Clock/Photoperiod
BnaA07g01230D	AT2G18915	LKP2	86.2	0	Positive	LD only	Circadian Clock/Photoperiod
BnaA07g01240D	AT2G18915	LKP2	85.97	0	Positive	LD only	Circadian Clock/Photoperiod
BnaA07g01250D	AT2G18915	LKP2	82.81	0	Positive	LD only	Circadian Clock/Photoperiod
BnaC07g02620D	AT2G18915	LKP2	83.13	0	Positive	LD only	Circadian Clock/Photoperiod
BnaC07g02630D	AT2G18915	LKP2	85.9	0	Positive	LD only	Circadian Clock/Photoperiod
BnaA06g23320D	AT5G64170	LNK1	84.29	0	Positive	LD only	Circadian Clock/Photoperiod
BnaC02g48860D	AT5G64170	LNK1	85.03	3e-77	Positive	LD only	Circadian Clock/Photoperiod
BnaC03g50000D	AT5G64170	LNK1	84.7	0	Positive	LD only	Circadian Clock/Photoperiod
BnaC09g06250D	AT5G64170	LNK1	86.26	3e-156	Positive	LD only	Circadian Clock/Photoperiod
BnaA07g16420D	AT3G54500	LNK2	85.47	0	Positive	LD only	Circadian Clock/Photoperiod
BnaC04g26220D	AT3G54500	LNK2	89.23	3e-13	Positive	LD only	Circadian Clock/Photoperiod
BnaC06g15270D	AT3G54500	LNK2	85.36	0	Positive	LD only	Circadian Clock/Photoperiod
BnaC08g25270D	AT3G54500	LNK2	88.19	8e-123	Positive	LD only	Circadian Clock/Photoperiod
BnaA03g21310D	AT2G46260	LRB1	86.26	0	Positive	SD and LD	Vernalization
BnaA05g01530D	AT2G46260	LRB1	85.83	0	Positive	SD and LD	Vernalization
BnaA07g38170D	AT2G46260	LRB1	81.54	0	Positive	SD and LD	Vernalization
BnaC03g25650D	AT2G46260	LRB1	88.86	0	Positive	SD and LD	Vernalization
BnaC04g01060D	AT2G46260	LRB1	85.13	0	Positive	SD and LD	Vernalization
BnaC06g42880D	AT2G46260	LRB1	81.51	0	Positive	SD and LD	Vernalization
BnaC08g31470D	AT2G46260	LRB1	78.43	0	Positive	SD and LD	Vernalization
BnaA09g39320D	AT3G61600	LRB2, POB1	83.21	0	Positive	SD and LD	Vernalization
BnaA06g17950D	AT3G46640	LUX, PCL1	84.31	2e-126	Negative	SD and LD	Circadian Clock/Photoperiod
BnaCnng37560D	AT3G46640	LUX, PCL1	87.47	4e-113	Negative	SD and LD	Circadian Clock/Photoperiod
BnaA09g46770D	AT1G12910	LWD1, ATAN11	85.6	0	Negative	SD and LD	Circadian Clock/Photoperiod
BnaC08g40840D	AT1G12910	LWD1, ATAN11	86.07	0	Negative	SD and LD	Circadian Clock/Photoperiod
BnaCnng69170D	AT1G12910	LWD1, ATAN11	81.99	1e-68	Negative	SD and LD	Circadian Clock/Photoperiod
BnaC05g09200D	AT3G26640	LWD2	79.53	3e-45	Negative	SD and LD	Circadian Clock/Photoperiod
BnaC08g06410D	AT3G26640	LWD2	86.41	5e-23	Negative	SD and LD	Circadian Clock/Photoperiod
BnaA06g24000D	AT5G65050	MAF2, AGL31	78	6e-99	Negative	SD and LD	Ambient temperature
BnaA02g34520D	AT5G65070	MAF4, AGL69	80.14	1e-82	Negative	SD and LD	Vernalization
BnaA05g33850D	AT3G01460	MBD9	87.4	0	Negative	LD [no data under SD]	Autonomous pathway
BnaC05g48830D	AT3G01460	MBD9	88	0	Negative	LD [no data under SD]	Autonomous pathway
BnaCnng05600D	AT3G01460	MBD9	88.73	0	Negative	LD [no data under SD]	Autonomous pathway
BnaA03g27110D	AT4G00450	MED12, CCT, CRP	89.93	0	Positive	LD only	Autonomous pathway
BnaA09g51930D	AT4G00450	MED12, CCT, CRP	88.05	0	Positive	LD only	Autonomous pathway
BnaC03g32110D	AT4G00450	MED12, CCT, CRP	91.03	0	Positive	LD only	Autonomous pathway
BnaCnng02320D	AT4G00450	MED12, CCT, CRP	88.21	0	Positive	LD only	Autonomous pathway
BnaCnng77410D	AT4G00450	MED12, CCT, CRP	86.43	0	Positive	LD only	Autonomous pathway
BnaA05g13810D	AT1G55325	MED13, GCT, MAB2	90.6	0	Positive	LD only	Autonomous pathway
BnaA06g00390D	AT1G55325	MED13, GCT, MAB2	89.41	0	Positive	LD only	Autonomous pathway
BnaC02g19290D	AT1G55325	MED13, GCT, MAB2	88.89	2e-24	Positive	LD only	Autonomous pathway
BnaC06g07220D	AT1G55325	MED13, GCT, MAB2	89.18	0	Positive	LD only	Autonomous pathway
BnaC06g10880D	AT1G55325	MED13, GCT, MAB2	89.98	0	Positive	LD only	Autonomous pathway
BnaA09g20140D	AT4G04920	MED16, SFR6	89.31	0	Positive	LD [no data under SD]	Autonomous pathway
BnaCnng69220D	AT4G04920	MED16, SFR6	90	0	Positive	LD [no data under SD]	Autonomous pathway
BnaCnng73230D	AT4G04920	MED16, SFR6	94.65	1e-137	Positive	LD [no data under SD]	Autonomous pathway
BnaA04g12820D	AT2G22370	MED18	87.9	0	Positive	SD and LD	Autonomous pathway
BnaC04g34750D	AT2G22370	MED18	88.06	0	Positive	SD and LD	Autonomous pathway
BnaC04g34770D	AT2G22370	MED18	88.06	0	Positive	SD and LD	Autonomous pathway
BnaC08g35180D	AT2G22370	MED18	91.18	1e-31	Positive	SD and LD	Autonomous pathway
BnaA01g14040D	AT4G24680	MOS1	82	0	Positive	LD [no data under SD]	Autonomous pathway
BnaA03g46840D	AT4G24680	MOS1	81.61	0	Positive	LD [no data under SD]	Autonomous pathway
BnaC01g16540D	AT4G24680	MOS1	82.16	0	Positive	LD [no data under SD]	Autonomous pathway
BnaC07g39060D	AT4G24680	MOS1	81.16	0	Positive	LD [no data under SD]	Autonomous pathway
BnaA01g00650D	AT4G37280	MRG1	87	0	Positive	LD only	Autonomous pathway
BnaC01g01630D	AT4G37280	MRG1	86.67	0	Positive	LD only	Autonomous pathway
BnaC03g61540D	AT4G37280	MRG1	92.67	5e-72	Positive	LD only	Autonomous pathway
BnaA09g51200D	AT1G02740	MRG2	84.26	0	Positive	LD only	Autonomous pathway
BnaC08g46010D	AT1G02740	MRG2	83.97	0	Positive	LD only	Autonomous pathway
BnaA02g07770D	AT5G58230	MSI1	83.79	0	Positive	SD and LD	Autonomous pathway
BnaA03g09860D	AT5G58230	MSI1	89.28	0	Positive	SD and LD	Autonomous pathway
BnaA03g58630D	AT5G58230	MSI1	88.06	4e-84	Positive	SD and LD	Autonomous pathway
BnaA05g22000D	AT5G58230	MSI1	89.04	4e-74	Positive	SD and LD	Autonomous pathway
BnaA10g29210D	AT5G58230	MSI1	85.44	0	Positive	SD and LD	Autonomous pathway
BnaAnng11080D	AT5G58230	MSI1	88.01	1e-83	Positive	SD and LD	Autonomous pathway
BnaC02g10840D	AT5G58230	MSI1	85.97	0	Positive	SD and LD	Autonomous pathway
BnaC03g12490D	AT5G58230	MSI1	89.06	0	Positive	SD and LD	Autonomous pathway
BnaC07g45240D	AT5G58230	MSI1	92.21	2e-22	Positive	SD and LD	Autonomous pathway
BnaC09g33680D	AT5G58230	MSI1	86.04	0	Positive	SD and LD	Autonomous pathway
BnaA02g02580D	AT3G28910	MYB30	74.7	7e-31	Positive	SD and LD	Autonomous pathway
BnaA02g29490D	AT3G28910	MYB30	89.36	0	Positive	SD and LD	Autonomous pathway
BnaA02g33410D	AT3G28910	MYB30	83.09	9e-85	Positive	SD and LD	Autonomous pathway
BnaA06g31220D	AT3G28910	MYB30	87.9	0	Positive	SD and LD	Autonomous pathway
BnaA06g31230D	AT3G28910	MYB30	87.8	0	Positive	SD and LD	Autonomous pathway
BnaA09g06090D	AT3G28910	MYB30	83.38	2e-86	Positive	SD and LD	Autonomous pathway
BnaA10g18810D	AT3G28910	MYB30	75.16	2e-32	Positive	SD and LD	Autonomous pathway
BnaAnng02150D	AT3G28910	MYB30	72.59	7e-16	Positive	SD and LD	Autonomous pathway
BnaC02g37590D	AT3G28910	MYB30	89.95	0	Positive	SD and LD	Autonomous pathway
BnaC06g08330D	AT3G28910	MYB30	72.59	7e-16	Positive	SD and LD	Autonomous pathway
BnaC07g25380D	AT3G28910	MYB30	87.8	0	Positive	SD and LD	Autonomous pathway
BnaC09g01940D	AT3G28910	MYB30	85.23	0	Positive	SD and LD	Autonomous pathway
BnaC09g42570D	AT3G28910	MYB30	78.89	3e-30	Positive	SD and LD	Autonomous pathway
BnaA01g37390D	AT3G04030	MYR2	87.19	0	Negative	SD and LD	Photoperiodism, light perception and signaling
BnaA05g37380D	AT3G04030	MYR2	87.32	0	Negative	SD and LD	Photoperiodism, light perception and signaling
BnaA10g16590D	AT3G04030	MYR2	84.46	0	Negative	SD and LD	Photoperiodism, light perception and signaling
BnaC05g47520D	AT3G04030	MYR2	88.83	0	Negative	SD and LD	Photoperiodism, light perception and signaling
BnaC09g54190D	AT3G04030	MYR2	83.15	0	Negative	SD and LD	Photoperiodism, light perception and signaling
BnaCnng52990D	AT3G04030	MYR2	86.43	0	Negative	SD and LD	Photoperiodism, light perception and signaling
BnaA02g01270D	AT5G12840	NF-YA1, HAP2B	87.95	1e-146	Negative	LD only	Photoperiodism, light perception and signaling
BnaA03g04040D	AT5G12840	NF-YA1, HAP2B	86.12	8e-169	Negative	LD only	Photoperiodism, light perception and signaling
BnaA10g29990D	AT5G12840	NF-YA1, HAP2B	83.51	0	Negative	LD only	Photoperiodism, light perception and signaling
BnaC02g04360D	AT5G12840	NF-YA1, HAP2B	87.12	8e-144	Negative	LD only	Photoperiodism, light perception and signaling
BnaC03g05640D	AT5G12840	NF-YA1, HAP2B	86.74	0	Negative	LD only	Photoperiodism, light perception and signaling
BnaC09g44190D	AT5G12840	NF-YA1, HAP2B	83.1	0	Negative	LD only	Photoperiodism, light perception and signaling
BnaA05g09110D	AT2G34720	NF-YA4	88.79	0	Negative	LD only	Photoperiodism, light perception and signaling
BnaC04g10470D	AT2G34720	NF-YA4	89.08	0	Negative	LD only	Photoperiodism, light perception and signaling
BnaA03g18200D	AT2G38880	NF-YB1, HAP3A	89.49	9e-117	Negative	LD only	Photoperiodism, light perception and signaling
BnaC03g21730D	AT2G38880	NF-YB1, HAP3A	87.99	2e-108	Negative	LD only	Photoperiodism, light perception and signaling
BnaC04g06490D	AT2G38880	NF-YB1, HAP3A	89.22	1e-114	Negative	LD only	Photoperiodism, light perception and signaling
BnaC08g24430D	AT2G38880	NF-YB1, HAP3A	79.7	6e-49	Negative	LD only	Photoperiodism, light perception and signaling
BnaA02g25600D	AT5G47640	NF-YB2, HAP3B	88.85	0	Positive	LD only	Photoperiodism, light perception and signaling
BnaA04g21250D	AT5G47640	NF-YB2, HAP3B	80.97	9e-43	Positive	LD only	Photoperiodism, light perception and signaling
BnaA04g21270D	AT5G47640	NF-YB2, HAP3B	80.09	2e-39	Positive	LD only	Photoperiodism, light perception and signaling
BnaA09g18400D	AT5G47640	NF-YB2, HAP3B	88.53	1e-180	Positive	LD only	Photoperiodism, light perception and signaling
BnaC02g33400D	AT5G47640	NF-YB2, HAP3B	87.55	4e-170	Positive	LD only	Photoperiodism, light perception and signaling
BnaC09g20320D	AT5G47640	NF-YB2, HAP3B	88.87	0	Positive	LD only	Photoperiodism, light perception and signaling
BnaCnng76740D	AT5G47640	NF-YB2, HAP3B	80.97	9e-43	Positive	LD only	Photoperiodism, light perception and signaling
BnaA03g33970D	AT4G14540	NF-YB3, HAP3C	84.69	9e-107	Positive	LD only	Photoperiodism, light perception and signaling
BnaC01g35600D	AT4G14540	NF-YB3, HAP3C	82	2e-92	Positive	LD only	Photoperiodism, light perception and signaling
BnaC03g39380D	AT4G14540	NF-YB3, HAP3C	84.18	2e-103	Positive	LD only	Photoperiodism, light perception and signaling
BnaC05g37390D	AT4G14540	NF-YB3, HAP3C	83.29	4e-95	Positive	LD only	Photoperiodism, light perception and signaling
BnaA06g16420D	AT5G63470	NF-YC4	79.97	1e-117	Positive	LD only	Photoperiodism, light perception and signaling
BnaAnng22700D	AT5G63470	NF-YC4	87.71	5e-51	Positive	LD only	Photoperiodism, light perception and signaling
BnaC03g50810D	AT5G63470	NF-YC4	83.07	0	Positive	LD only	Photoperiodism, light perception and signaling
BnaC08g20340D	AT5G63470	NF-YC4	80.16	4e-122	Positive	LD only	Photoperiodism, light perception and signaling
BnaA06g05230D	AT1G08970	NF-YC9, HAP5C	85.65	0	Positive	LD only	Photoperiodism, light perception and signaling
BnaA09g48620D	AT1G08970	NF-YC9, HAP5C	85.8	0	Positive	LD only	Photoperiodism, light perception and signaling
BnaC05g06520D	AT1G08970	NF-YC9, HAP5C	86.59	0	Positive	LD only	Photoperiodism, light perception and signaling
BnaC08g42880D	AT1G08970	NF-YC9, HAP5C	84.47	5e-170	Positive	LD only	Photoperiodism, light perception and signaling
BnaCnng06510D	AT1G08970	NF-YC9, HAP5C	88.08	0	Positive	LD only	Photoperiodism, light perception and signaling
BnaA09g14270D	AT1G60220	OTS1, ULP1D	85.75	0	Negative	SD and LD	Autonomous pathway
BnaC09g14800D	AT1G60220	OTS1, ULP1D	85.44	0	Negative	SD and LD	Autonomous pathway
BnaC09g14810D	AT1G60220	OTS1, ULP1D	83.77	0	Negative	SD and LD	Autonomous pathway
BnaA06g06380D	AT1G10570	OTS2	81.49	0	Negative	SD and LD	Autonomous pathway
BnaCnng28100D	AT1G10570	OTS2	81.9	0	Negative	SD and LD	Autonomous pathway
BnaA08g19480D	AT1G25540	PFT1, MED25	87.09	0	Positive	SD and LD	Photoperiodism, light perception and signaling
BnaA09g28640D	AT1G25540	PFT1, MED25	90.59	0	Positive	SD and LD	Photoperiodism, light perception and signaling
BnaC05g20570D	AT1G25540	PFT1, MED25	91.01	0	Positive	SD and LD	Photoperiodism, light perception and signaling
BnaCnng04590D	AT1G25540	PFT1, MED25	89.06	0	Positive	SD and LD	Photoperiodism, light perception and signaling
BnaA01g13990D	AT4G24620	PGI1	88.27	0	Positive	SD only	Sugar
BnaA03g46830D	AT4G24620	PGI1	87.22	0	Positive	SD only	Sugar
BnaC01g16480D	AT4G24620	PGI1	88.7	0	Positive	SD only	Sugar
BnaC07g39050D	AT4G24620	PGI1	87.09	0	Positive	SD only	Sugar
BnaA10g07730D	AT5G51820	PGM1	90.84	0	Positive	SD only	Sugar
BnaCnng44490D	AT5G51820	PGM1	92.17	0	Positive	SD only	Sugar
BnaA02g15970D	AT1G72390	PHL	84.86	0	Positive	LD only	Photoperiodism, light perception and signaling
BnaA07g30150D	AT1G72390	PHL	86.09	0	Positive	LD only	Photoperiodism, light perception and signaling
BnaC02g21390D	AT1G72390	PHL	85.06	0	Positive	LD only	Photoperiodism, light perception and signaling
BnaC06g33590D	AT1G72390	PHL	85.27	0	Positive	LD only	Photoperiodism, light perception and signaling
BnaC06g33600D	AT1G72390	PHL	88.09	4e-69	Positive	LD only	Photoperiodism, light perception and signaling
BnaA05g17020D	AT3G22590	PHP, CDC73	91.33	0	Negative	SD and LD	Vernalization
BnaC05g29870D	AT3G22590	PHP, CDC73	92.29	0	Negative	SD and LD	Vernalization
BnaA06g05470D	AT1G09570	PHYA	87.91	0	Positive	SD and LD	Photoperiodism, light perception and signaling
BnaA09g48410D	AT1G09570	PHYA	87.35	0	Positive	SD and LD	Photoperiodism, light perception and signaling
BnaC08g42660D	AT1G09570	PHYA	86.71	0	Positive	SD and LD	Photoperiodism, light perception and signaling
BnaCnng08440D	AT1G09570	PHYA	86.98	9e-45	Positive	SD and LD	Photoperiodism, light perception and signaling
BnaCnng19880D	AT1G09570	PHYA	87.77	0	Positive	SD and LD	Photoperiodism, light perception and signaling
BnaA03g34390D	AT2G18790	PHYB	88.45	8e-175	Negative	SD and LD	Photoperiodism, light perception and signaling
BnaA05g22950D	AT2G18790	PHYB	86.94	0	Negative	SD and LD	Photoperiodism, light perception and signaling
BnaC03g39830D	AT2G18790	PHYB	83.36	0	Negative	SD and LD	Photoperiodism, light perception and signaling
BnaC05g36390D	AT2G18790	PHYB	87.21	0	Negative	SD and LD	Photoperiodism, light perception and signaling
BnaA05g12750D	AT5G35840	PHYC	88.11	0	Negative	SD only	Photoperiodism, light perception and signaling
BnaC06g11890D	AT5G35840	PHYC	88.11	0	Negative	SD only	Photoperiodism, light perception and signaling
BnaA01g08940D	AT4G18130	PHYE	84.36	0	Negative	SD only	Photoperiodism, light perception and signaling
BnaC01g40810D	AT4G18130	PHYE	83.33	0	Negative	SD only	Photoperiodism, light perception and signaling
BnaC07g08800D	AT4G18130	PHYE	89.78	2e-75	Negative	SD only	Photoperiodism, light perception and signaling
BnaA05g26370D	AT3G12810	PIE1	89.83	0	Negative	SD and LD	Autonomous pathway
BnaCnng23620D	AT3G12810	PIE1	88.86	0	Negative	SD and LD	Autonomous pathway
BnaA03g19970D	AT2G43010	PIF4	83.37	0	Positive	SD only	Ambient temperature
BnaA04g24760D	AT2G43010	PIF4	82.81	0	Positive	SD only	Ambient temperature
BnaC01g40470D	AT2G43010	PIF4	82.59	0	Positive	SD only	Ambient temperature
BnaC03g05370D	AT2G43010	PIF4	82.59	0	Positive	SD only	Ambient temperature
BnaC03g23970D	AT2G43010	PIF4	83.57	0	Positive	SD only	Ambient temperature
BnaC04g48630D	AT2G43010	PIF4	81.25	0	Positive	SD only	Ambient temperature
BnaA09g37540D	AT3G59060	PIF5, PIL6	84.62	0	Positive	MD (12h light/ 12h dark) [no data under SD or LD]	Ambient temperature
BnaC04g23220D	AT3G59060	PIF5, PIL6	84.62	0	Positive	MD (12h light/ 12h dark) [no data under SD or LD]	Ambient temperature
BnaC08g29580D	AT3G59060	PIF5, PIL6	84.28	0	Positive	MD (12h light/ 12h dark) [no data under SD or LD]	Ambient temperature
BnaCnng55460D	AT3G59060	PIF5, PIL6	84.62	0	Positive	MD (12h light/ 12h dark) [no data under SD or LD]	Ambient temperature
BnaA02g30530D	AT5G49020	PRMT4A	89.51	0	Positive	SD and LD	Autonomous pathway
BnaA05g30580D	AT5G49020	PRMT4A	83.28	0	Positive	SD and LD	Autonomous pathway
BnaA06g29740D	AT5G49020	PRMT4A	88.49	0	Positive	SD and LD	Autonomous pathway
BnaA07g04710D	AT5G49020	PRMT4A	92.94	5e-64	Positive	SD and LD	Autonomous pathway
BnaC02g38900D	AT5G49020	PRMT4A	89.02	0	Positive	SD and LD	Autonomous pathway
BnaC03g34160D	AT5G49020	PRMT4A	85.56	9e-17	Positive	SD and LD	Autonomous pathway
BnaC03g76780D	AT5G49020	PRMT4A	79.56	9e-32	Positive	SD and LD	Autonomous pathway
BnaC05g45040D	AT5G49020	PRMT4A	83.28	0	Positive	SD and LD	Autonomous pathway
BnaC07g27000D	AT5G49020	PRMT4A	89.68	0	Positive	SD and LD	Autonomous pathway
BnaC08g03220D	AT5G49020	PRMT4A	90.8	2e-24	Positive	SD and LD	Autonomous pathway
BnaA01g10280D	AT1G80070	PRP8, SUS2, EMB33	92	0	Positive	LD [no data under SD]	Autonomous pathway
BnaA04g18070D	AT1G80070	PRP8, SUS2, EMB33	89.71	3e-67	Positive	LD [no data under SD]	Autonomous pathway
BnaA05g06280D	AT1G80070	PRP8, SUS2, EMB33	83.33	0	Positive	LD [no data under SD]	Autonomous pathway
BnaA05g16620D	AT1G80070	PRP8, SUS2, EMB33	82.14	0	Positive	LD [no data under SD]	Autonomous pathway
BnaAnng20340D	AT1G80070	PRP8, SUS2, EMB33	89.12	0	Positive	LD [no data under SD]	Autonomous pathway
BnaC01g41280D	AT1G80070	PRP8, SUS2, EMB33	91.92	0	Positive	LD [no data under SD]	Autonomous pathway
BnaC04g06510D	AT1G80070	PRP8, SUS2, EMB33	84.06	0	Positive	LD [no data under SD]	Autonomous pathway
BnaC04g06520D	AT1G80070	PRP8, SUS2, EMB33	86.64	0	Positive	LD [no data under SD]	Autonomous pathway
BnaCnng15380D	AT1G80070	PRP8, SUS2, EMB33	86.4	0	Positive	LD [no data under SD]	Autonomous pathway
BnaCnng61100D	AT1G80070	PRP8, SUS2, EMB33	87.82	7e-163	Positive	LD [no data under SD]	Autonomous pathway
BnaUnng01510D	AT1G80070	PRP8, SUS2, EMB33	89.17	0	Positive	LD [no data under SD]	Autonomous pathway
BnaA10g12930D	AT5G60100	PRR3	89.2	0	Negative	LD only	Circadian Clock/Photoperiod
BnaC09g35410D	AT5G60100	PRR3	87.32	0	Negative	LD only	Circadian Clock/Photoperiod
BnaA02g32550D	AT5G24470	PRR5	84.25	0	Positive	LD only	Circadian Clock/Photoperiod
BnaC02g48700D	AT5G24470	PRR5	84.23	0	Positive	LD only	Circadian Clock/Photoperiod
BnaC09g04380D	AT5G24470	PRR5	84.47	6e-159	Positive	LD only	Circadian Clock/Photoperiod
BnaA10g26930D	AT5G02810	PRR7	87.99	0	Positive	LD only	Circadian Clock/Photoperiod
BnaAnng00500D	AT5G02810	PRR7	88.56	0	Positive	LD only	Circadian Clock/Photoperiod
BnaC02g03470D	AT5G02810	PRR7	88.79	0	Positive	LD only	Circadian Clock/Photoperiod
BnaCnng03230D	AT5G02810	PRR7	88.15	0	Positive	LD only	Circadian Clock/Photoperiod
BnaA05g01090D	AT2G46790	PRR9	85.23	1e-158	Positive	SD and LD	Circadian Clock/Photoperiod
BnaA06g26980D	AT2G46790	PRR9	73.97	2e-33	Positive	SD and LD	Circadian Clock/Photoperiod
BnaA09g04840D	AT2G46790	PRR9	75.4	2e-33	Positive	SD and LD	Circadian Clock/Photoperiod
BnaC04g00640D	AT2G46790	PRR9	84.79	4e-169	Positive	SD and LD	Circadian Clock/Photoperiod
BnaC07g29960D	AT2G46790	PRR9	74.92	4e-30	Positive	SD and LD	Circadian Clock/Photoperiod
BnaA01g34130D	AT2G28830	PUB12	83.87	2e-60	Positive	LD [no data under SD]	Autonomous pathway
BnaA04g16720D	AT2G28830	PUB12	81.22	0	Positive	LD [no data under SD]	Autonomous pathway
BnaA06g19360D	AT2G28830	PUB12	83.87	2e-60	Positive	LD [no data under SD]	Autonomous pathway
BnaC02g41170D	AT2G28830	PUB12	83.87	2e-60	Positive	LD [no data under SD]	Autonomous pathway
BnaC03g31120D	AT2G28830	PUB12	83.87	2e-60	Positive	LD [no data under SD]	Autonomous pathway
BnaC04g40080D	AT2G28830	PUB12	81.49	0	Positive	LD [no data under SD]	Autonomous pathway
BnaA06g18030D	AT3G46510	PUB13	85.68	0	Positive	LD only	Autonomous pathway
BnaC01g24570D	AT3G46510	PUB13	87.32	0	Positive	LD only	Autonomous pathway
BnaC01g24580D	AT3G46510	PUB13	88.1	0	Positive	LD only	Autonomous pathway
BnaC03g55950D	AT3G46510	PUB13	86.27	0	Positive	LD only	Autonomous pathway
BnaA08g06940D	AT1G32230	RCD1	82.7	0	Negative	SD and LD	Autonomous pathway
BnaC05g24350D	AT1G32230	RCD1	87.32	0	Negative	SD and LD	Autonomous pathway
BnaC05g28860D	AT1G32230	RCD1	86.54	0	Negative	SD and LD	Autonomous pathway
BnaCnng35940D	AT1G32230	RCD1	86.88	0	Negative	SD and LD	Autonomous pathway
BnaCnng53220D	AT1G32230	RCD1	87.22	0	Negative	SD and LD	Autonomous pathway
BnaA06g16550D	AT3G48430	REF6, JMJ12	82.2	0	Positive	SD and LD	Autonomous pathway
BnaCnng09530D	AT3G48430	REF6, JMJ12	81.75	0	Positive	SD and LD	Autonomous pathway
BnaA05g00290D	AT2G47700	RFI2	82.33	0	Negative	SD and LD	Photoperiodism, light perception and signaling
BnaC04g00170D	AT2G47700	RFI2	79.78	0	Negative	SD and LD	Photoperiodism, light perception and signaling
BnaC07g28840D	AT2G01570	RGA1	92.96	1e-20	Negative	SD only	Hormones
BnaA05g32640D	AT5G17490	RGL3	84.21	2e-28	Negative	LD [no data under SD]	Hormones
BnaA10g17240D	AT5G17490	RGL3	84.5	0	Negative	LD [no data under SD]	Hormones
BnaC05g47760D	AT5G17490	RGL3	84.56	4e-30	Negative	LD [no data under SD]	Hormones
BnaC09g40420D	AT5G17490	RGL3	84.44	0	Negative	LD [no data under SD]	Hormones
BnaA05g12760D	AT1G54440	RRP6L1	80.99	0	Positive	LD [no data under SD]	Autonomous pathway
BnaC01g42510D	AT1G54440	RRP6L1	86.42	0	Positive	LD [no data under SD]	Autonomous pathway
BnaCnng11710D	AT1G54440	RRP6L1	86.36	0	Positive	LD [no data under SD]	Autonomous pathway
BnaC06g11900D	AT5G35910	RRP6L2	85.71	0	Positive	LD [no data under SD]	Autonomous pathway
BnaA09g05170D	AT5G23730	RUP2, EFO2	87.94	0	Positive	SD only	Photoperiodism, light perception and signaling
BnaC09g04740D	AT5G23730	RUP2, EFO2	88.49	0	Positive	SD only	Photoperiodism, light perception and signaling
BnaA05g12950D	AT5G37260	RVE2, CIR1	81.78	0	Negative	LD [no data under SD]	Circadian Clock/Photoperiod
BnaC06g12130D	AT5G37260	RVE2, CIR1	82.54	0	Negative	LD [no data under SD]	Circadian Clock/Photoperiod
BnaA07g17090D	AT1G76710	SDG26, ASHH1	88.77	4e-159	Positive	SD and LD	Autonomous pathway
BnaA07g33020D	AT1G76710	SDG26, ASHH1	89.7	0	Positive	SD and LD	Autonomous pathway
BnaC06g37540D	AT1G76710	SDG26, ASHH1	89.47	0	Positive	SD and LD	Autonomous pathway
BnaA05g03780D	AT2G44150	SDG7, ASSH3	84.54	0	Negative	SD [no data under LD]	Vernalization
BnaC03g24710D	AT2G44150	SDG7, ASSH3	80.34	0	Negative	SD [no data under LD]	Vernalization
BnaC04g03390D	AT2G44150	SDG7, ASSH3	84.43	0	Negative	SD [no data under LD]	Vernalization
BnaC08g30180D	AT2G44150	SDG7, ASSH3	79.29	2e-127	Negative	SD [no data under LD]	Vernalization
BnaCnng31940D	AT5G37055	SEF, SWC6	88.18	4e-175	Negative	SD and LD	Autonomous pathway
BnaA08g16730D	AT4G39100	SHL1, SHL	86.96	0	Negative	SD and LD	Autonomous pathway
BnaC03g60350D	AT4G39100	SHL1, SHL	87.68	0	Negative	SD and LD	Autonomous pathway
BnaA02g06350D	AT5G60410	SIZ1	89.2	0	Negative	SD and LD	Autonomous pathway
BnaA06g38830D	AT5G60410	SIZ1	87.08	2e-70	Negative	SD and LD	Autonomous pathway
BnaA06g38840D	AT5G60410	SIZ1	84.06	0	Negative	SD and LD	Autonomous pathway
BnaA10g13230D	AT5G60410	SIZ1	85.36	0	Negative	SD and LD	Autonomous pathway
BnaC03g55290D	AT5G60410	SIZ1	83.99	0	Negative	SD and LD	Autonomous pathway
BnaCnng38760D	AT5G60410	SIZ1	88.36	0	Negative	SD and LD	Autonomous pathway
BnaA03g51290D	AT4G31120	SKB1, PRMT5	90.99	0	Positive	SD and LD	Autonomous pathway
BnaA08g12690D	AT4G31120	SKB1, PRMT5	90.37	0	Positive	SD and LD	Autonomous pathway
BnaC01g07310D	AT4G31120	SKB1, PRMT5	90.32	0	Positive	SD and LD	Autonomous pathway
BnaC03g77370D	AT4G31120	SKB1, PRMT5	90.1	0	Positive	SD and LD	Autonomous pathway
BnaC07g43150D	AT4G31120	SKB1, PRMT5	90.52	0	Positive	SD and LD	Autonomous pathway
BnaA09g54740D	AT3G54990	SMZ	86.49	0	Negative	SD and LD	Aging， Photoperiod
BnaC06g15540D	AT3G54990	SMZ	84.14	0	Negative	SD and LD	Aging， Photoperiod
BnaC08g25840D	AT3G54990	SMZ	86.18	0	Negative	SD and LD	Aging， Photoperiod
BnaA03g56880D	AT2G45660	SOC1, AGL20	93.18	0	Positive	SD and LD	Flowering time integrator
BnaA04g26320D	AT2G45660	SOC1, AGL20	92.87	0	Positive	SD and LD	Flowering time integrator
BnaA05g05010D	AT2G45660	SOC1, AGL20	93.65	0	Positive	SD and LD	Flowering time integrator
BnaC04g50370D	AT2G45660	SOC1, AGL20	92.56	0	Positive	SD and LD	Flowering time integrator
BnaC04g53290D	AT2G45660	SOC1, AGL20	93.96	0	Positive	SD and LD	Flowering time integrator
BnaCnng36880D	AT2G45660	SOC1, AGL20	92.56	0	Positive	SD and LD	Flowering time integrator
BnaA03g21350D	AT2G46340	SPA1	89.32	0	Negative	SD only	Photoperiodism, light perception and signaling
BnaA05g01470D	AT2G46340	SPA1	89.23	0	Negative	SD only	Photoperiodism, light perception and signaling
BnaC03g25720D	AT2G46340	SPA1	91.32	0	Negative	SD only	Photoperiodism, light perception and signaling
BnaC04g01130D	AT2G46340	SPA1	91.85	0	Negative	SD only	Photoperiodism, light perception and signaling
BnaA01g28800D	AT1G53090	SPA4	83.41	0	Negative	SD only	Photoperiodism, light perception and signaling
BnaA05g14700D	AT1G53090	SPA4	88.12	0	Negative	SD only	Photoperiodism, light perception and signaling
BnaA05g14710D	AT1G53090	SPA4	87.13	5e-140	Negative	SD only	Photoperiodism, light perception and signaling
BnaA05g24250D	AT1G53090	SPA4	83.17	0	Negative	SD only	Photoperiodism, light perception and signaling
BnaC01g36140D	AT1G53090	SPA4	78.86	2e-159	Negative	SD only	Photoperiodism, light perception and signaling
BnaC05g38270D	AT1G53090	SPA4	79.15	4e-166	Negative	SD only	Photoperiodism, light perception and signaling
BnaC06g10100D	AT1G53090	SPA4	86.61	0	Negative	SD only	Photoperiodism, light perception and signaling
BnaA04g27550D	AT3G57920	SPL15	84.71	5e-127	Positive	SD [no data under LD]	Aging
BnaA07g17550D	AT3G57920	SPL15	82.2	3e-80	Positive	SD [no data under LD]	Aging
BnaC04g23930D	AT3G57920	SPL15	86.41	2e-140	Positive	SD [no data under LD]	Aging
BnaC06g16200D	AT3G57920	SPL15	83.93	3e-119	Positive	SD [no data under LD]	Aging
BnaA04g19840D	AT2G33810	SPL3	83.22	7e-97	Positive	SD and LD	Aging， Photoperiod，Hormones
BnaA05g09840D	AT2G33810	SPL3	88.44	3e-130	Positive	SD and LD	Aging， Photoperiod，Hormones
BnaC03g18800D	AT2G33810	SPL3	85.54	1e-113	Positive	SD and LD	Aging， Photoperiod，Hormones
BnaA05g14670D	AT1G53160	SPL4	83.74	7e-123	Positive	LD [no data under SD]	Aging， Photoperiod，Hormones
BnaA05g24340D	AT1G53160	SPL4	79.58	4e-66	Positive	LD [no data under SD]	Aging， Photoperiod，Hormones
BnaA06g01110D	AT1G53160	SPL4	82.37	3e-96	Positive	LD [no data under SD]	Aging， Photoperiod，Hormones
BnaC05g38350D	AT1G53160	SPL4	80.11	2e-69	Positive	LD [no data under SD]	Aging， Photoperiod，Hormones
BnaC06g10070D	AT1G53160	SPL4	85.92	3e-96	Positive	LD [no data under SD]	Aging， Photoperiod，Hormones
BnaC06g41420D	AT1G53160	SPL4	82.66	3e-127	Positive	LD [no data under SD]	Aging， Photoperiod，Hormones
BnaA01g28740D	AT3G15270	SPL5	89.19	0	Positive	LD [no data under SD]	Aging， Photoperiod，Hormones
BnaA03g13580D	AT3G15270	SPL5	81.82	1e-11	Positive	LD [no data under SD]	Aging， Photoperiod，Hormones
BnaC01g36290D	AT3G15270	SPL5	88.8	0	Positive	LD [no data under SD]	Aging， Photoperiod，Hormones
BnaC03g16490D	AT3G15270	SPL5	81.82	1e-11	Positive	LD [no data under SD]	Aging， Photoperiod，Hormones
BnaC09g34550D	AT3G15270	SPL5	89.63	8e-53	Positive	LD [no data under SD]	Aging， Photoperiod，Hormones
BnaA04g24340D	AT2G42200	SPL9	88.66	0	Positive	SD (multiple mutant)	Aging
BnaA05g02680D	AT2G42200	SPL9	84.85	0	Positive	SD (multiple mutant)	Aging
BnaC03g27870D	AT2G42200	SPL9	100	4e-09	Positive	SD (multiple mutant)	Aging
BnaC04g02520D	AT2G42200	SPL9	84.28	0	Positive	SD (multiple mutant)	Aging
BnaC04g48120D	AT2G42200	SPL9	87.2	8e-86	Positive	SD (multiple mutant)	Aging
BnaC04g48150D	AT2G42200	SPL9	84.68	0	Positive	SD (multiple mutant)	Aging
BnaA03g24480D	AT4G10710	SPT16	86.46	0	Negative	SD and LD	Autonomous pathway
BnaA09g22410D	AT4G10710	SPT16	80.57	0	Negative	SD and LD	Autonomous pathway
BnaC03g29110D	AT4G10710	SPT16	86.38	0	Negative	SD and LD	Autonomous pathway
BnaA05g08530D	AT2G35510	SRO1	81.29	1e-149	Positive	SD only	Autonomous pathway
BnaC04g09610D	AT2G35510	SRO1	79.01	5e-79	Positive	SD only	Autonomous pathway
BnaC04g44420D	AT2G35510	SRO1	83.04	0	Positive	SD only	Autonomous pathway
BnaA02g07010D	AT5G59560	SRR1	84.61	0	Negative	SD and LD	Circadian Clock/Photoperiod
BnaA03g24400D	AT5G59560	SRR1	87.39	7e-105	Negative	SD and LD	Circadian Clock/Photoperiod
BnaA10g12530D	AT5G59560	SRR1	87.39	7e-105	Negative	SD and LD	Circadian Clock/Photoperiod
BnaC02g09900D	AT5G59560	SRR1	88.04	2e-179	Negative	SD and LD	Circadian Clock/Photoperiod
BnaC09g34850D	AT5G59560	SRR1	85.75	9e-114	Negative	SD and LD	Circadian Clock/Photoperiod
BnaA02g29370D	AT3G28730	SSRP1, HMG, NFD	87.9	0	Negative	SD and LD	Autonomous pathway
BnaA06g31340D	AT3G28730	SSRP1, HMG, NFD	87.97	0	Negative	SD and LD	Autonomous pathway
BnaC02g37430D	AT3G28730	SSRP1, HMG, NFD	87.89	0	Negative	SD and LD	Autonomous pathway
BnaC07g25280D	AT3G28730	SSRP1, HMG, NFD	86.72	0	Negative	SD and LD	Autonomous pathway
BnaA05g11360D	AT1G06040	STO	76.17	5e-96	Positive	SD only	Photoperiodism, light perception and signaling
BnaA08g28420D	AT1G06040	STO	85.2	0	Positive	SD only	Photoperiodism, light perception and signaling
BnaA09g50090D	AT1G06040	STO	88.2	1e-117	Positive	SD only	Photoperiodism, light perception and signaling
BnaA10g03990D	AT1G06040	STO	85.71	0	Positive	SD only	Photoperiodism, light perception and signaling
BnaC05g04110D	AT1G06040	STO	86.11	0	Positive	SD only	Photoperiodism, light perception and signaling
BnaC08g01640D	AT1G06040	STO	86.53	0	Positive	SD only	Photoperiodism, light perception and signaling
BnaC08g44590D	AT1G06040	STO	89.33	2e-124	Positive	SD only	Photoperiodism, light perception and signaling
BnaC02g20830D	AT5G06170	SUC9	76.83	0	Negative	SD only	Sugar
BnaA09g25530D	AT1G30970	SUF4	90.14	1e-103	Negative	SD and LD	Vernalization
BnaAnng11220D	AT1G30970	SUF4	84.34	2e-161	Negative	SD and LD	Vernalization
BnaC08g09340D	AT1G30970	SUF4	85.62	1e-173	Negative	SD and LD	Vernalization
BnaCnng11040D	AT1G30970	SUF4	91.16	1e-108	Negative	SD and LD	Vernalization
BnaA03g08110D	AT3G43190	SUS4	83.68	0	Positive	SD and LD	Sugar
BnaA07g22680D	AT3G43190	SUS4	71.79	5e-56	Positive	SD and LD	Sugar
BnaA10g14710D	AT3G43190	SUS4	83.51	0	Positive	SD and LD	Sugar
BnaC03g10290D	AT3G43190	SUS4	83.71	0	Positive	SD and LD	Sugar
BnaC06g23590D	AT3G43190	SUS4	70.54	1e-57	Positive	SD and LD	Sugar
BnaC09g37040D	AT3G43190	SUS4	84.07	0	Positive	SD and LD	Sugar
BnaA04g13850D	AT2G23740	SUVR5	81.2	0	Positive	LD [no data under SD]	Autonomous pathway
BnaA09g41880D	AT2G23740	SUVR5	88.44	6e-52	Positive	LD [no data under SD]	Autonomous pathway
BnaC04g56280D	AT2G23740	SUVR5	81.57	0	Positive	LD [no data under SD]	Autonomous pathway
BnaA04g12990D	AT2G22540	SVP	89.12	0	Negative	SD and LD	Flowering time integrator
BnaA09g42480D	AT2G22540	SVP	88.28	0	Negative	SD and LD	Flowering time integrator
BnaC04g35060D	AT2G22540	SVP	89.25	0	Negative	SD and LD	Flowering time integrator
BnaC08g34920D	AT2G22540	SVP	87.43	0	Negative	SD and LD	Flowering time integrator
BnaA02g14040D	AT1G25560	TEM1, EDF1	75.03	9e-105	Negative	LD [no data under SD]	Photoperiodism, light perception and signaling
BnaA06g07470D	AT1G25560	TEM1, EDF1	77.48	2e-52	Negative	LD [no data under SD]	Photoperiodism, light perception and signaling
BnaA06g33420D	AT1G25560	TEM1, EDF1	80.85	1e-73	Negative	LD [no data under SD]	Photoperiodism, light perception and signaling
BnaA08g19490D	AT1G25560	TEM1, EDF1	80.92	0	Negative	LD [no data under SD]	Photoperiodism, light perception and signaling
BnaA09g28670D	AT1G25560	TEM1, EDF1	85.48	0	Negative	LD [no data under SD]	Photoperiodism, light perception and signaling
BnaC02g18650D	AT1G25560	TEM1, EDF1	75	9e-105	Negative	LD [no data under SD]	Photoperiodism, light perception and signaling
BnaC05g20560D	AT1G25560	TEM1, EDF1	85.95	4e-158	Negative	LD [no data under SD]	Photoperiodism, light perception and signaling
BnaC07g22870D	AT1G25560	TEM1, EDF1	80.65	5e-73	Negative	LD [no data under SD]	Photoperiodism, light perception and signaling
BnaCnng04580D	AT1G25560	TEM1, EDF1	84.1	5e-132	Negative	LD [no data under SD]	Photoperiodism, light perception and signaling
BnaCnng37790D	AT1G25560	TEM1, EDF1	77.21	8e-51	Negative	LD [no data under SD]	Photoperiodism, light perception and signaling
BnaCnng33070D	AT1G68840	TEM2, RAV2	80.87	2e-52	Negative	LD [no data under SD]	Ambient temperature， Photoperiod
BnaA10g26300D	AT5G03840	TFL1	87.72	9e-172	Negative	SD and LD	Flower development and meristem identity
BnaC03g01440D	AT5G03840	TFL1	91.55	0	Negative	SD and LD	Flower development and meristem identity
BnaCnng10680D	AT5G03840	TFL1	87.71	2e-177	Negative	SD and LD	Flower development and meristem identity
BnaA10g17060D	AT5G17690	TFL2, LHP1	82.78	2e-151	Negative	SD and LD	Autonomous pathway
BnaAnng15950D	AT5G17690	TFL2, LHP1	83.7	7e-102	Negative	SD and LD	Autonomous pathway
BnaC09g40240D	AT5G17690	TFL2, LHP1	81.06	1e-128	Negative	SD and LD	Autonomous pathway
BnaA01g36620D	AT3G22380	TIC	81.92	0	Negative	LD only	Circadian Clock/Photoperiod
BnaA03g36630D	AT3G22380	TIC	82.22	0	Negative	LD only	Circadian Clock/Photoperiod
BnaA05g17250D	AT3G22380	TIC	82.5	0	Negative	LD only	Circadian Clock/Photoperiod
BnaC01g31600D	AT3G22380	TIC	82.09	0	Negative	LD only	Circadian Clock/Photoperiod
BnaC03g42780D	AT3G22380	TIC	82.74	0	Negative	LD only	Circadian Clock/Photoperiod
BnaC05g30200D	AT3G22380	TIC	82.8	0	Negative	LD only	Circadian Clock/Photoperiod
BnaA03g40160D	AT5G61380	TOC1	87.98	0	Negative	SD only	Circadian Clock/Photoperiod
BnaC09g05250D	AT5G61380	TOC1	90.33	0	Negative	SD only	Circadian Clock/Photoperiod
BnaCnng43250D	AT5G61380	TOC1	87.86	0	Negative	SD only	Circadian Clock/Photoperiod
BnaA03g22100D	AT2G28550	TOE1, RAP2.7	83.22	0	Negative	SD and LD	Aging， Photoperiod
BnaA07g13990D	AT2G28550	TOE1, RAP2.7	82.05	0	Negative	SD and LD	Aging， Photoperiod
BnaC03g26480D	AT2G28550	TOE1, RAP2.7	88.78	9e-141	Negative	SD and LD	Aging， Photoperiod
BnaC04g15640D	AT2G28550	TOE1, RAP2.7	82.3	0	Negative	SD and LD	Aging， Photoperiod
BnaC09g13430D	AT2G28550	TOE1, RAP2.7	82.58	1e-59	Negative	SD and LD	Aging， Photoperiod
BnaA02g06490D	AT5G60120	TOE2	93.56	3e-170	Negative	LD [no data under SD]	Aging， Photoperiod
BnaA10g12950D	AT5G60120	TOE2	90.71	0	Negative	LD [no data under SD]	Aging， Photoperiod
BnaC09g35430D	AT5G60120	TOE2	90.54	0	Negative	LD [no data under SD]	Aging， Photoperiod
BnaA07g12050D	AT5G67180	TOE3	82.56	0	Negative	LD [no data under SD]	Aging， Photoperiod
BnaC07g16190D	AT5G67180	TOE3	82.33	0	Negative	LD [no data under SD]	Aging， Photoperiod
BnaA06g10370D	AT1G15750	TPL	91.84	0	Negative	LD [no data under SD]	Aging， Photoperiod
BnaA07g19900D	AT1G15750	TPL	86.01	0	Negative	LD [no data under SD]	Aging， Photoperiod
BnaA09g56690D	AT1G15750	TPL	90.89	0	Negative	LD [no data under SD]	Aging， Photoperiod
BnaC05g11960D	AT1G15750	TPL	91.72	0	Negative	LD [no data under SD]	Aging， Photoperiod
BnaC06g19200D	AT1G15750	TPL	86.21	0	Negative	LD [no data under SD]	Aging， Photoperiod
BnaC08g38720D	AT1G15750	TPL	91.34	0	Negative	LD [no data under SD]	Aging， Photoperiod
BnaA02g18920D	AT1G78580	TPS1	90.33	0	Positive	SD and LD	Sugar
BnaA02g18930D	AT1G78580	TPS1	89.58	7e-135	Positive	SD and LD	Sugar
BnaA03g48650D	AT1G78580	TPS1	76.73	0	Positive	SD and LD	Sugar
BnaA06g11450D	AT1G78580	TPS1	76.85	0	Positive	SD and LD	Sugar
BnaA06g11460D	AT1G78580	TPS1	75	0	Positive	SD and LD	Sugar
BnaA07g34230D	AT1G78580	TPS1	89.42	0	Positive	SD and LD	Sugar
BnaC02g25020D	AT1G78580	TPS1	90.86	0	Positive	SD and LD	Sugar
BnaC05g13090D	AT1G78580	TPS1	76.74	0	Positive	SD and LD	Sugar
BnaC06g39000D	AT1G78580	TPS1	88.71	0	Positive	SD and LD	Sugar
BnaC07g50330D	AT1G78580	TPS1	77.11	0	Positive	SD and LD	Sugar
BnaA07g33120D	AT4G20370	TSF	85.33	9e-152	Positive	LD only	Flowering time integrator
BnaA02g26550D	AT1G14400	UBC1	90.39	3e-171	Negative	SD and LD	Autonomous pathway
BnaA06g09230D	AT1G14400	UBC1	93.9	0	Negative	SD and LD	Autonomous pathway
BnaA06g34030D	AT1G14400	UBC1	87.36	2e-148	Negative	SD and LD	Autonomous pathway
BnaA08g24010D	AT1G14400	UBC1	94.34	0	Negative	SD and LD	Autonomous pathway
BnaA08g24020D	AT1G14400	UBC1	87.96	2e-152	Negative	SD and LD	Autonomous pathway
BnaA09g19140D	AT1G14400	UBC1	90.41	7e-172	Negative	SD and LD	Autonomous pathway
BnaA09g57120D	AT1G14400	UBC1	94.12	0	Negative	SD and LD	Autonomous pathway
BnaA10g03140D	AT1G14400	UBC1	91.63	6e-98	Negative	SD and LD	Autonomous pathway
BnaC02g34760D	AT1G14400	UBC1	89.74	3e-166	Negative	SD and LD	Autonomous pathway
BnaC05g10640D	AT1G14400	UBC1	93.9	0	Negative	SD and LD	Autonomous pathway
BnaC05g49100D	AT1G14400	UBC1	94.5	6e-133	Negative	SD and LD	Autonomous pathway
BnaC07g21870D	AT1G14400	UBC1	88.46	4e-65	Negative	SD and LD	Autonomous pathway
BnaC08g39660D	AT1G14400	UBC1	93.9	0	Negative	SD and LD	Autonomous pathway
BnaC09g21080D	AT1G14400	UBC1	85.74	1e-134	Negative	SD and LD	Autonomous pathway
BnaCnng51240D	AT1G14400	UBC1	93.25	0	Negative	SD and LD	Autonomous pathway
BnaA10g24300D	AT5G06600	UBP12	90.26	9e-65	Negative	SD and LD	Autonomous pathway
BnaA03g32000D	AT3G11910	UBP13	89.37	0	Negative	SD and LD	Autonomous pathway
BnaA03g55410D	AT3G11910	UBP13	86.02	0	Negative	SD and LD	Autonomous pathway
BnaA05g27210D	AT3G11910	UBP13	90.82	0	Negative	SD and LD	Autonomous pathway
BnaA10g24360D	AT3G11910	UBP13	85.95	0	Negative	SD and LD	Autonomous pathway
BnaAnng01760D	AT3G11910	UBP13	85.54	0	Negative	SD and LD	Autonomous pathway
BnaAnng09410D	AT3G11910	UBP13	92.59	3e-129	Negative	SD and LD	Autonomous pathway
BnaAnng41290D	AT3G11910	UBP13	84.16	2e-105	Negative	SD and LD	Autonomous pathway
BnaC01g44950D	AT3G11910	UBP13	90.85	0	Negative	SD and LD	Autonomous pathway
BnaC02g01940D	AT3G11910	UBP13	85.73	0	Negative	SD and LD	Autonomous pathway
BnaC03g02630D	AT3G11910	UBP13	85.05	0	Negative	SD and LD	Autonomous pathway
BnaC03g73540D	AT3G11910	UBP13	89.25	0	Negative	SD and LD	Autonomous pathway
BnaC05g41310D	AT3G11910	UBP13	90.08	0	Negative	SD and LD	Autonomous pathway
BnaC07g43120D	AT3G11910	UBP13	98.28	2e-50	Negative	SD and LD	Autonomous pathway
BnaC09g48960D	AT3G11910	UBP13	85.75	0	Negative	SD and LD	Autonomous pathway
BnaA06g15750D	AT3G49600	UBP26	85.97	0	Negative	SD and LD	Autonomous pathway
BnaA06g21130D	AT3G49600	UBP26	86.75	0	Negative	SD and LD	Autonomous pathway
BnaC03g52360D	AT3G49600	UBP26	88.75	0	Negative	SD and LD	Autonomous pathway
BnaC08g21200D	AT3G49600	UBP26	86.32	0	Negative	SD and LD	Autonomous pathway
BnaA03g13740D	AT2G30140	UGT87A2	80.91	0	Positive	SD and LD	Autonomous pathway
BnaC03g16650D	AT2G30140	UGT87A2	82.02	0	Positive	SD and LD	Autonomous pathway
BnaA01g16970D	AT4G28190	ULT1	89.44	2e-180	Positive	SD only	Flower development and meristem identity
BnaC01g20720D	AT4G28190	ULT1	89.24	8e-179	Positive	SD only	Flower development and meristem identity
BnaA07g05650D	AT3G24440	VIL1, VRN5	81.73	0	Positive	SD only	Vernalization
BnaC07g07230D	AT3G24440	VIL1, VRN5	81.69	0	Positive	SD only	Vernalization
BnaA01g06810D	AT4G30200	VIL2, VEL1	81.82	0	Positive	SD only	Autonomous pathway， Vernalization
BnaA08g13150D	AT4G30200	VIL2, VEL1	82.98	5e-140	Positive	SD only	Autonomous pathway， Vernalization
BnaAnng10940D	AT4G30200	VIL2, VEL1	86.21	1e-165	Positive	SD only	Autonomous pathway， Vernalization
BnaC01g08200D	AT4G30200	VIL2, VEL1	85.16	5e-175	Positive	SD only	Autonomous pathway， Vernalization
BnaC03g68030D	AT4G30200	VIL2, VEL1	84.47	9e-78	Positive	SD only	Autonomous pathway， Vernalization
BnaA06g25100D	AT2G18880	VIL3, VEL2	77.03	8e-82	Positive	SD [no data under LD]	Vernalization
BnaC03g74580D	AT2G18880	VIL3, VEL2	77.03	2e-82	Positive	SD [no data under LD]	Vernalization
BnaA07g24970D	AT1G57820	VIM1, ORTH2	82.06	0	Negative	SD and LD	Autonomous pathway
BnaA09g41060D	AT1G57820	VIM1, ORTH2	78.37	0	Negative	SD and LD	Autonomous pathway
BnaA09g42540D	AT1G57820	VIM1, ORTH2	78.96	0	Negative	SD and LD	Autonomous pathway
BnaC06g26680D	AT1G57820	VIM1, ORTH2	81.91	0	Negative	SD and LD	Autonomous pathway
BnaC07g42080D	AT1G57820	VIM1, ORTH2	86.07	2e-54	Negative	SD and LD	Autonomous pathway
BnaC08g35000D	AT1G57820	VIM1, ORTH2	78.55	0	Negative	SD and LD	Autonomous pathway
BnaC08g49130D	AT1G57820	VIM1, ORTH2	81.03	0	Negative	SD and LD	Autonomous pathway
BnaA02g08140D	AT5G57380	VIN3	83.73	0	Positive	SD and LD	Vernalization
BnaA03g10310D	AT5G57380	VIN3	84.74	0	Positive	SD and LD	Vernalization
BnaC02g11530D	AT5G57380	VIN3	83.41	0	Positive	SD and LD	Vernalization
BnaC03g12980D	AT5G57380	VIN3	83.75	0	Positive	SD and LD	Vernalization
BnaA01g07150D	AT4G29830	VIP3, SKI8	90.48	0	Negative	SD and LD	Autonomous pathway
BnaA08g13310D	AT4G29830	VIP3, SKI8	90.06	0	Negative	SD and LD	Autonomous pathway
BnaC01g08630D	AT4G29830	VIP3, SKI8	90.58	0	Negative	SD and LD	Autonomous pathway
BnaC03g68260D	AT4G29830	VIP3, SKI8	90.89	0	Negative	SD and LD	Autonomous pathway
BnaA09g05610D	AT5G61150	VIP4	84.61	0	Negative	SD and LD	Autonomous pathway
BnaAnng06810D	AT5G61150	VIP4	82.99	0	Negative	SD and LD	Autonomous pathway
BnaC02g42040D	AT5G61150	VIP4	83.49	0	Negative	SD and LD	Autonomous pathway
BnaC09g05170D	AT5G61150	VIP4	86.34	0	Negative	SD and LD	Autonomous pathway
BnaA01g36060D	AT1G61040	VIP5	85.99	0	Negative	SD and LD	Autonomous pathway
BnaAnng04340D	AT1G61040	VIP5	88.2	0	Negative	SD and LD	Autonomous pathway
BnaC01g28990D	AT1G61040	VIP5	80.5	1e-21	Negative	SD and LD	Autonomous pathway
BnaC01g29000D	AT1G61040	VIP5	85.59	0	Negative	SD and LD	Autonomous pathway
BnaCnng18930D	AT1G61040	VIP5	89.01	0	Negative	SD and LD	Autonomous pathway
BnaA04g24450D	AT1G28520	VOZ1	72.42	2e-48	Positive	LD only	Photoperiodism, light perception and signaling
BnaA05g02850D	AT1G28520	VOZ1	73.55	1e-59	Positive	LD only	Photoperiodism, light perception and signaling
BnaA08g18270D	AT1G28520	VOZ1	87.11	0	Positive	LD only	Photoperiodism, light perception and signaling
BnaA09g27210D	AT1G28520	VOZ1	85.26	0	Positive	LD only	Photoperiodism, light perception and signaling
BnaC03g58740D	AT1G28520	VOZ1	86.76	0	Positive	LD only	Photoperiodism, light perception and signaling
BnaC04g52750D	AT1G28520	VOZ1	72.77	3e-51	Positive	LD only	Photoperiodism, light perception and signaling
BnaC05g21930D	AT1G28520	VOZ1	86.61	0	Positive	LD only	Photoperiodism, light perception and signaling
BnaC04g48260D	AT2G42400	VOZ2	82.54	0	Positive	LD only	Photoperiodism, light perception and signaling
BnaA01g26330D	AT3G18990	VRN1	89.99	0	Positive	SD and LD	Vernalization
BnaA03g35020D	AT3G18990	VRN1	87.79	0	Positive	SD and LD	Vernalization
BnaA05g21140D	AT3G18990	VRN1	86.67	0	Positive	SD and LD	Vernalization
BnaC01g33680D	AT3G18990	VRN1	89.53	0	Positive	SD and LD	Vernalization
BnaC03g40730D	AT3G18990	VRN1	87.5	0	Positive	SD and LD	Vernalization
BnaC05g34060D	AT3G18990	VRN1	86.46	0	Positive	SD and LD	Vernalization
BnaA08g08130D	AT4G16845	VRN2	83.36	0	Positive	SD and LD	Vernalization
BnaC08g48270D	AT4G16845	VRN2	83.59	0	Positive	SD and LD	Vernalization
BnaA06g21270D	AT3G49660	WDR5A	83.26	0	Negative	LD [no data under SD]	Vernalization
BnaC03g52270D	AT3G49660	WDR5A	84.41	0	Negative	LD [no data under SD]	Vernalization
BnaA01g15570D	AT4G26440	WRKY34, MSP3	82.28	0	Negative	LD [no data under SD]	Vernalization
BnaA03g48030D	AT4G26440	WRKY34, MSP3	80.14	0	Negative	LD [no data under SD]	Vernalization
BnaC01g18490D	AT4G26440	WRKY34, MSP3	80.87	0	Negative	LD [no data under SD]	Vernalization
BnaCnng64000D	AT4G26440	WRKY34, MSP3	80.51	0	Negative	LD [no data under SD]	Vernalization
BnaA01g12710D	AT4G11880	XAL2, AGL14	92.18	5e-66	Positive	SD only	Flower development and meristem identity
BnaA02g33230D	AT4G11880	XAL2, AGL14	82.58	5e-31	Positive	SD only	Flower development and meristem identity
BnaA03g45650D	AT4G11880	XAL2, AGL14	78.72	9e-113	Positive	SD only	Flower development and meristem identity
BnaA08g10540D	AT4G11880	XAL2, AGL14	79.1	1e-116	Positive	SD only	Flower development and meristem identity
BnaA09g05900D	AT4G11880	XAL2, AGL14	81.01	1e-32	Positive	SD only	Flower development and meristem identity
BnaA09g21280D	AT4G11880	XAL2, AGL14	88.05	0	Positive	SD only	Flower development and meristem identity
BnaC01g14440D	AT4G11880	XAL2, AGL14	92.18	5e-66	Positive	SD only	Flower development and meristem identity
BnaC09g23670D	AT4G11880	XAL2, AGL14	85.48	0	Positive	SD only	Flower development and meristem identity
BnaCnng29230D	AT4G11880	XAL2, AGL14	79.38	5e-120	Positive	SD only	Flower development and meristem identity
BnaCnng57290D	AT4G11880	XAL2, AGL14	81.12	2e-90	Positive	SD only	Flower development and meristem identity
BnaAnng05660D	AT5G45600	YAF9A, TAF14B, GAS41	88.65	0	Negative	SD and LD	Autonomous pathway
BnaC07g18570D	AT5G45600	YAF9A, TAF14B, GAS41	88.85	0	Negative	SD and LD	Autonomous pathway
