# Supplementary material for: Joint QTL mapping and transcriptome sequencing analysis reveal candidate flowering time genes in Brassica napus L
Source: BMC Genomics. 2019 Jan 9;20:21. doi: 10.1186/s12864-018-5356-8 (PMC6325782; doi:10.1186/s12864-018-5356-8)
Supplement: Supplementary file 7 — Table S7. Identification of differentially expressed FTR genes in B. napus in leaves and shoots between early- and late-flowering bulks. In total, 105 FTR genes were differentially expressed between two bulks. (XLSX 20 kb) [file 12864_2018_5356_MOESM7_ESM.xlsx]

## Sheet: Sheet1
Table S7 Identification of differentially expressed FTR genes in B. napus in leaves and shoots between early- and late-flowering bulks. In total, 105 FTR genes were differentially expressed between two bulks.
Gene ID	AGI	Gene models	Leaf-log2 FC	Leaf-FDR	Shoot-log2 FC	Shoot-FDR	Functions #1	Condictions	Pathways	Functions #2
BnaA07g13990D	AT2G28550	TOE1, RAP2.7	-0.0322783	0.971931	-0.899849	0.0178136	Negative	SD and LD	Aging	Temperature pathwayHormone pathwayAging pathwayPhotoperiod pathwayTime-course regulation of photoperiodic pathwayMains targets of ABC(E)genesVernalization
BnaC03g26480D	AT2G28550	TOE1, RAP2.7	-1.06411	0.000244102	-0.519391	0.700044	Negative	SD and LD	Aging， Photoperiod	Temperature pathwayHormone pathwayAging pathwayPhotoperiod pathwayTime-course regulation of photoperiodic pathwayMains targets of ABC(E)genesVernalization
BnaA06g24000D	AT5G65050	MAF2, AGL31	1.23591	0.783475	-2.91564	6.61495e-08	Negative	SD and LD	Ambient temperature	Temperature pathwayFLC regulation during a cold period
BnaC03g02630D	AT3G11910	UBP13	-2.04385	1.60543e-09	-2.22231	2.10387e-13	Negative	SD and LD	Autonomous pathway	General processes & autonomous pathway
BnaA01g36060D	AT1G61040	VIP5	-1.25937	7.53066e-06	-0.969177	0.00143803	Negative	SD and LD	Autonomous pathway	FLC regulation through protein complexesGeneral processes & autonomous pathway
BnaC02g01940D	AT3G11910	UBP13	0.733759	0.00367125	1.19766	2.32787e-08	Negative	SD and LD	Autonomous pathway	General processes & autonomous pathway
BnaA09g06920D	AT5G64610	HAM1	0.935974	0.00268296	1.00524	0.0125257	Negative	SD and LD	Autonomous pathway	General processes & autonomous pathway
BnaC01g28990D	AT1G61040	VIP5	1.04296	0.000173111	1.65093	2.3235e-09	Negative	SD and LD	Autonomous pathway	FLC regulation through protein complexesGeneral processes & autonomous pathway
BnaC02g34760D	AT1G14400	UBC1	1.06429	1.20105e-05	0.787572	0.023863	Negative	SD and LD	Autonomous pathway	FLC regulation through protein complexesGeneral processes & autonomous pathway
BnaC01g32500D	AT3G20740	FIE1, FIS3	2.77028	1.41939e-08	1.87501	3.19532e-08	Negative	LD [no data under SD]	Autonomous pathway	Mains targets of ABC(E)genesFLC regulation through protein complexesGeneral processes & autonomous pathway
BnaC03g04840D	AT5G11530	EMF1	-0.999265	0.531147	-1.94514	0.00127421	Negative	SD and LD	Autonomous pathway	Mains targets of ABC(E)genesFLC regulation through protein complexesGeneral processes & autonomous pathway
BnaA01g25550D	AT3G20740	FIE1, FIS3	-0.727804	0.447883	-1.48089	2.97411e-08	Negative	LD [no data under SD]	Autonomous pathway	Mains targets of ABC(E)genesFLC regulation through protein complexesGeneral processes & autonomous pathway
BnaA09g43450D	AT4G38680	CSP2, GRP2	-0.0287433	0.975872	-1.04547	0.000439512	Negative	SD [no data under LD]	Autonomous pathway	General processes & autonomous pathway
BnaAnng01760D	AT3G11910	UBP13	-0.579587	0.178772	-1.00899	2.12861e-05	Negative	SD and LD	Autonomous pathway	General processes & autonomous pathway
BnaA01g36060D	AT1G61040	VIP5	-1.25937	7.53066e-06	-0.969177	0.00143803	Negative	SD and LD	Autonomous pathway	FLC regulation through protein complexesGeneral processes & autonomous pathway
BnaC01g44950D	AT3G11910	UBP13	-0.690228	0.227714	-0.806127	0.0372104	Negative	SD and LD	Autonomous pathway	General processes & autonomous pathway
BnaA06g21130D	AT3G49600	UBP26	0.117535	0.976321	0.881484	0.00577109	Negative	SD and LD	Autonomous pathway	VernalizationGeneral processes & autonomous pathway
BnaC08g36330D	AT2G20570	GLK1, GPRI1	0.331814	0.973809	1.355	0.0118865	Negative	SD and LD	Autonomous pathway	General processes & autonomous pathway
BnaC07g00300D	AT2G20570	GLK1, GPRI1	0.174236	0.990915	2.15932	0.00478997	Negative	SD and LD	Autonomous pathway	General processes & autonomous pathway
BnaCnng11710D	AT1G54440	RRP6L1	-4.26929	1.87878e-08	-6.67695	0	Positive	LD [no data under SD]	Autonomous pathway	General processes & autonomous pathway
BnaC03g06300D	AT5G14170	BAF60, CHC1	-2.45526	1.32342e-08	-2.50777	3.69782e-12	Positive	LD only	Autonomous pathway	General processes & autonomous pathway
BnaA06g29740D	AT5G49020	PRMT4A	-2.05991	0.0153888	-0.966359	0.404893	Positive	SD and LD	Autonomous pathway	General processes & autonomous pathway
BnaC03g05900D	AT5G13480	FY	-1.15051	0.000377661	-2.29196	0	Positive	SD and LD	Autonomous pathway	VernalizationGeneral processes & autonomous pathway
BnaA02g01670D	AT5G13480	FY	-0.803022	0.0139354	-1.01991	0.000491565	Positive	SD and LD	Autonomous pathway	VernalizationGeneral processes & autonomous pathway
BnaCnng29900D	AT5G64960	CDKC;2	0.961827	0.00383904	1.39962	1.63318e-05	Positive	LD [no data under SD]	Autonomous pathway	VernalizationGeneral processes & autonomous pathway
BnaC07g01640D	AT2G19520	FVE, MSI4	1.32698	0.00928578	-0.57729	0.804779	Positive	SD and LD	Autonomous pathway	Temperature pathwayFLC regulation through protein complexesGeneral processes & autonomous pathway
BnaC02g04790D	AT5G13480	FY	1.33839	1.69264e-05	2.31157	3.4005e-12	Positive	SD and LD	Autonomous pathway	VernalizationGeneral processes & autonomous pathway
BnaC01g44770D	AT3G13682	LDL2	1.56734	0.00263248	1.30475	0.0187049	Positive	SD [no data under LD]	Autonomous pathway	Time-course regulation of photoperiodic pathwayGeneral processes & autonomous pathway
BnaA09g05590D	AT5G61060	HDA5	0.336805	0.97741	0.984492	0.00502132	Positive	SD and LD	Autonomous pathway	FLC regulation through protein complexesGeneral processes & autonomous pathway
BnaA03g56870D	AT2G45650	AGL6	#N/A	#N/A	3.80621	0.0115161	Positive	SD and LD	Autonomous pathway	General processes & autonomous pathway
BnaA04g09490D	AT5G39660	CDF2	-1.75599	1.17315e-10	#N/A	#N/A	Negative	SD and LD	Circadian Clock/Photoperiod	Photoperiod pathwayTime-course regulation of photoperiodic pathway
BnaA08g19870D	AT5G62430	CDF1	-1.35074	0.00845288	#N/A	#N/A	Negative	LD only	Circadian Clock/Photoperiod	Photoperiod pathwayTime-course regulation of photoperiodic pathway
BnaC04g31720D	AT5G39660	CDF2	-1.2918	2.39027e-07	-0.353406	0.964941	Negative	SD and LD	Circadian Clock/Photoperiod	Photoperiod pathwayTime-course regulation of photoperiodic pathway
BnaA08g19490D	AT1G25560	TEM1, EDF1	-1.02603	0.000792816	#N/A	#N/A	Negative	LD [no data under SD]	Circadian Clock/Photoperiod	Hormone pathwayPhotoperiod pathwayTime-course regulation of photoperiodic pathway
BnaA01g28800D	AT1G53090	SPA4	-0.947937	0.000428355	#N/A	#N/A	Negative	SD only	Circadian Clock/Photoperiod	Photoperiod pathway
BnaC03g00040D	AT1G01060	LHY	-0.842342	0.00318022	-2.27729	7.93708e-06	Negative	SD only	Circadian Clock/Photoperiod	Circadian clock overview
BnaA01g36620D	AT3G22380	TIC	-0.730561	0.00403348	-0.964907	6.6971e-05	Negative	LD only	Circadian Clock/Photoperiod	Circadian clock overview
BnaA03g40160D	AT5G61380	TOC1	0.687237	0.0171887	0.0202529	0.990358	Negative	SD only	Circadian Clock/Photoperiod	Circadian clock overview
BnaA10g12930D	AT5G60100	PRR3	0.923926	0.00334687	-0.157765	0.969297	Negative	LD only	Circadian Clock/Photoperiod	Circadian clock overview
BnaC01g36140D	AT1G53090	SPA4	1.22843	8.24937e-07	2.96224	2.19919e-05	Negative	SD only	Circadian Clock/Photoperiod	Photoperiod pathway
BnaC01g31600D	AT3G22380	TIC	1.78163	0	2.07752	0	Negative	LD only	Circadian Clock/Photoperiod	Circadian clock overview
BnaCnng52990D	AT3G04030	MYR2	2.20206	1.87821e-05	#N/A	#N/A	Negative	SD and LD	Circadian Clock/Photoperiod	Photoperiod pathway
BnaC03g42040D	AT5G62430	CDF1	4.0835	0.00114389	3.80621	0.0115161	Negative	LD only	Circadian Clock/Photoperiod	Photoperiod pathwayTime-course regulation of photoperiodic pathway
BnaC03g05640D	AT5G12840	NF-YA1, HAP2B	-0.724921	0.888923	-3.0334	8.42771e-06	Negative	LD only	Circadian Clock/Photoperiod	Photoperiod pathway
BnaC07g47480D	AT4G38960	BBX19	-0.597907	0.409047	-2.59787	0.0021051	Negative	LD [no data under SD]	Circadian Clock/Photoperiod	Photoperiod pathway
BnaC08g35830D	AT4G38960	BBX19	-0.136762	0.985498	-0.890204	0.0264466	Negative	LD [no data under SD]	Circadian Clock/Photoperiod	Photoperiod pathway
BnaA10g29990D	AT5G12840	NF-YA1, HAP2B	-0.307998	0.944677	1.6103	0.0160977	Negative	LD only	Circadian Clock/Photoperiod	Photoperiod pathway
BnaC03g20830D	AT2G37630	AS1	-4.33894	8.07495e-05	#N/A	#N/A	Positive	SD only	Circadian Clock/Photoperiod	Hormone pathwayPhotoperiod pathwayTime-course regulation of photoperiodic pathway
BnaCnng06510D	AT1G08970	NF-YC9, HAP5C	-3.49282	0.000776727	0.324793	0.963142	Positive	LD only	Circadian Clock/Photoperiod	Hormone pathwayPhotoperiod pathwayTime-course regulation of photoperiodic pathway
BnaC07g45520D	AT2G17290	CPK6	-2.12982	0	-1.84147	4.89386e-13	Positive	LD [no data under SD]	Circadian Clock/Photoperiod	Photoperiod pathway
BnaA09g18400D	AT5G47640	NF-YB2, HAP3B	-1.93657	5.04769e-08	-2.13082	0.0180263	Positive	LD only	Circadian Clock/Photoperiod	Hormone pathwayPhotoperiod pathwayTime-course regulation of photoperiodic pathway
BnaA06g16420D	AT5G63470	NF-YC4	-1.77846	0.00964409	#N/A	#N/A	Positive	LD only	Circadian Clock/Photoperiod	Photoperiod pathway
BnaA02g35200D	AT5G57660	COL5	-0.731026	0.00405087	-0.827289	0.0335342	Positive	SD only	Circadian Clock/Photoperiod	Photoperiod pathway
BnaC01g03240D	AT2G17290	CPK6	0.717139	0.00594684	-0.056884	0.994869	Positive	LD [no data under SD]	Circadian Clock/Photoperiod	Photoperiod pathway
BnaCnng03230D	AT5G02810	PRR7	0.77153	0.00106996	-0.191138	0.985353	Positive	LD only	Circadian Clock/Photoperiod	Circadian clock overview
BnaA09g04840D	AT2G46790	PRR9	0.780062	0.00133636	0.640746	0.5589	Positive	SD and LD	Circadian Clock/Photoperiod	Circadian clock overview
BnaC07g02630D	AT2G18915	LKP2	0.953983	0.00473402	-0.0926896	0.962966	Positive	LD only	Circadian Clock/Photoperiod	Circadian clock overviewPhotoperiod pathway
BnaA06g30130D	AT5G48560	CIB2	1.30967	0.00160358	#N/A	#N/A	Positive	LD [no data under SD]	Circadian Clock/Photoperiod	0
BnaC02g11400D	AT5G57660	COL5	1.43212	8.01401e-11	1.86774	0.0059115	Positive	SD only	Circadian Clock/Photoperiod	Photoperiod pathway
BnaC02g03470D	AT5G02810	PRR7	2.4706	0	3.16537	0	Positive	LD only	Circadian Clock/Photoperiod	Circadian clock overview
BnaCnng10830D	AT1G50700	CPK33	2.74104	0.000395513	#N/A	#N/A	Positive	LD [no data under SD]	Circadian Clock/Photoperiod	Photoperiod pathway
BnaC03g02740D	AT5G06850	FTIP1	4.14983	0.000604198	#N/A	#N/A	Positive	LD only	Circadian Clock/Photoperiod	Photoperiod pathway
BnaA09g48620D	AT1G08970	NF-YC9, HAP5C	5.17382	4.33396e-10	-0.768517	0.929228	Positive	LD only	Circadian Clock/Photoperiod	Hormone pathwayPhotoperiod pathwayTime-course regulation of photoperiodic pathway
BnaC04g05080D	AT2G44680	CKB4	-1.3132	0.398583	-1.53522	0.00289654	Positive	SD only	Circadian Clock/Photoperiod	Circadian clock overview
BnaAnng08290D	AT2G17770	FDP, BZIP27	#N/A	#N/A	-2.03529	0.0427968	Positive	LD [no data under SD]	Circadian Clock/Photoperiod	Temperature pathwayHormone pathwayAging pathwayPhotoperiod pathwaySugar pathway
BnaC03g01790D	AT2G17290	CPK6	-1.17492	0.210832	-2.00994	1.0522e-06	Positive	LD [no data under SD]	Circadian Clock/Photoperiod	Photoperiod pathway
BnaC07g45520D	AT2G17290	CPK6	-2.12982	0	-1.84147	4.89386e-13	Positive	LD [no data under SD]	Circadian Clock/Photoperiod	Photoperiod pathway
BnaA02g35200D	AT5G57660	COL5	-0.731026	0.00405087	-0.827289	0.0335342	Positive	SD only	Circadian Clock/Photoperiod	Photoperiod pathway
BnaA09g05500D	AT1G69120	AP1	1.11484	4.32759e-07	4.29078	0	0	None	Flower development and meristem identity	OverviewTemperature pathwayAging pathwayPhotoperiod pathwaySugar pathwayMains targets of ABC(E)genesKinetics of ABC(E) genes expressionSpecification of flower mersitemsVernalization
BnaC07g49790D	AT1G69120	AP1	1.56929	0.000443574	1.52747	0.000336096	0	None	Flower development and meristem identity	OverviewTemperature pathwayAging pathwayPhotoperiod pathwaySugar pathwayMains targets of ABC(E)genesKinetics of ABC(E) genes expressionSpecification of flower mersitemsVernalization
BnaC04g04380D	AT1G69120	AP1	2.70326	0.0423672	4.99316	1.94278e-08	0	None	Flower development and meristem identity	OverviewTemperature pathwayAging pathwayPhotoperiod pathwaySugar pathwayMains targets of ABC(E)genesKinetics of ABC(E) genes expressionSpecification of flower mersitemsVernalization
BnaA05g05000D	AT1G69120	AP1	3.05457	1.66422e-13	3.47486	4.44089e-16	0	None	Flower development and meristem identity	OverviewTemperature pathwayAging pathwayPhotoperiod pathwaySugar pathwayMains targets of ABC(E)genesKinetics of ABC(E) genes expressionSpecification of flower mersitemsVernalization
BnaAnng06660D	AT1G69120	AP1	0.705033	0.935817	2.15932	0.00478997	0	None	Flower development and meristem identity	OverviewTemperature pathwayAging pathwayPhotoperiod pathwaySugar pathwayMains targets of ABC(E)genesKinetics of ABC(E) genes expressionSpecification of flower mersitemsVernalization
BnaC04g04390D	AT1G69120	AP1	#N/A	#N/A	2.59516	7.36204e-05	0	None	Flower development and meristem identity	OverviewTemperature pathwayAging pathwayPhotoperiod pathwaySugar pathwayMains targets of ABC(E)genesKinetics of ABC(E) genes expressionSpecification of flower mersitemsVernalization
BnaC02g41870D	AT1G69120	AP1	0.658926	0.459908	3.13526	6.2829e-10	0	None	Flower development and meristem identity	OverviewTemperature pathwayAging pathwayPhotoperiod pathwaySugar pathwayMains targets of ABC(E)genesKinetics of ABC(E) genes expressionSpecification of flower mersitemsVernalization
BnaA09g05500D	AT1G69120	AP1	1.11484	4.32759e-07	4.29078	0	0	None	Flower development and meristem identity	OverviewTemperature pathwayAging pathwayPhotoperiod pathwaySugar pathwayMains targets of ABC(E)genesKinetics of ABC(E) genes expressionSpecification of flower mersitemsVernalization
BnaA01g34730D	AT4G36920	AP2	-0.650141	0.882511	-2.21393	1.84173e-06	Negative	SD and LD	Flower development and meristem identity	Aging pathwayPhotoperiod pathwayTime-course regulation of photoperiodic pathwayMains targets of ABC(E)genesKinetics of ABC(E) genes expressionSpecification of flower mersitems
BnaA09g05900D	AT4G11880	XAL2, AGL14	0.97915	4.8052e-06	0.769348	0.87556	Positive	SD only	Flower development and meristem identity	Specification of flower mersitems
BnaC09g23670D	AT4G11880	XAL2, AGL14	0.299651	0.932864	-2.39249	1.00253e-10	Positive	SD only	Flower development and meristem identity	Specification of flower mersitems
BnaCnng57290D	AT4G11880	XAL2, AGL14	-0.18716	0.961444	-2.08612	2.03164e-07	Positive	SD only	Flower development and meristem identity	Specification of flower mersitems
BnaC01g20720D	AT4G28190	ULT1	-0.685677	0.559931	-1.04389	0.00389696	Positive	SD only	Flower development and meristem identity	Mains targets of ABC(E)genes
BnaCnng24550D	AT5G61850	LFY	#N/A	#N/A	-3.90724	0.00488966	Positive	SD and LD	Flower development and meristem identity Flowering time integrator	OverviewTemperature pathwayHormone pathwayAging pathwayPhotoperiod pathwaySugar pathwayMains targets of ABC(E)genesKinetics of ABC(E) genes expressionSpecification of flower mersitemsVernalization
BnaC09g46540D	AT5G10140	FLC, AGL25, FLF	-1.56286	0.00100381	0.391246	0.959045	Negative	SD and LD	Flowering time integrator	OverviewPhotoperiod pathwayVernalizationFLC regulation during a cold period
BnaA03g56880D	AT2G45660	SOC1, AGL20	0.831939	0.000258347	1.00736	0.000186041	Positive	SD and LD	Flowering time integrator	OverviewTemperature pathwayHormone pathwayAging pathwayPhotoperiod pathwaySugar pathwayMains targets of ABC(E)genesSpecification of flower mersitemsVernalization
BnaA07g25310D	AT1G65480	FT	1.17975	0.00060773	4.03776	0.00176509	Positive	SD and LD	Flowering time integrator	OverviewTemperature pathwayHormone pathwayAging pathwayCircadian clock overviewPhotoperiod pathwayTime-course regulation of photoperiodic pathwaySugar pathwaySpecification of flower mersitemsVernalization
BnaA10g17240D	AT5G17490	RGL3	-1.18024	0.03405	-2.04998	2.99232e-08	Negative	LD [no data under SD]	Hormones	Hormone pathwayGibberellin metabolismGibberellin receptorsAging pathwayPhotoperiod pathway
BnaC06g38910D	AT1G78440	GA2ox1	#N/A	#N/A	-4.31803	0.00010901	Negative	SD and LD	Hormones	Hormone pathwayPhotoperiod pathway
BnaC03g21150D	AT1G78440	GA2ox1	#N/A	#N/A	-3.46679	1.27471e-05	Negative	SD and LD	Hormones	Hormone pathwayPhotoperiod pathway
BnaA07g39210D	AT1G78440	GA2ox1	#N/A	#N/A	-3.40852	5.24544e-10	Negative	SD and LD	Hormones	Hormone pathwayPhotoperiod pathway
BnaA01g03890D	AT4G32980	ATH1	#N/A	#N/A	-2.47893	6.74855e-06	Negative	SD only	Hormones	0
BnaA10g17240D	AT5G17490	RGL3	-1.18024	0.03405	-2.04998	2.99232e-08	Negative	LD [no data under SD]	Hormones	Hormone pathwayGibberellin metabolismGibberellin receptorsAging pathwayPhotoperiod pathway
BnaA02g18900D	AT1G78440	GA2ox1	#N/A	#N/A	-1.30559	7.93197e-05	Negative	SD and LD	Hormones	Hormone pathwayPhotoperiod pathway
BnaCnng35770D	AT1G78440	GA2ox1	#N/A	#N/A	-1.16999	0.0215863	Negative	SD and LD	Hormones	Hormone pathwayPhotoperiod pathway
BnaAnng01990D	AT5G07200	GA20OX3	-1.38521	0.0409304	#N/A	#N/A	Positive	SD and LD	Hormones	Hormone pathwayGibberellin metabolismPhotoperiod pathway
BnaA07g34940D	AT1G79460	GA2, ATKS1	0.830315	0.00694357	-0.0684075	0.977471	Positive	SD and LD	Hormones	Hormone pathway
BnaA01g33280D	AT3G01090	AKIN10, SNRK1.1	-0.932163	0.000218345	-0.887903	0.0045433	Negative	LD [no data under SD]	Sugar	Sugar pathway
BnaCnng29110D	AT3G01090	AKIN10, SNRK1.1	0.832952	0.0121772	0.932612	0.029694	Negative	LD [no data under SD]	Sugar	Sugar pathway
BnaA05g34100D	AT3G01090	AKIN10, SNRK1.1	-0.00699117	0.987105	-0.928569	0.000454489	Negative	LD [no data under SD]	Sugar	Sugar pathway
BnaA01g33280D	AT3G01090	AKIN10, SNRK1.1	-0.932163	0.000218345	-0.887903	0.0045433	Negative	LD [no data under SD]	Sugar	Sugar pathway
BnaA10g14710D	AT3G43190	SUS4	0.467098	0.655724	-1.23619	6.377e-09	Positive	SD and LD	Sugar	Sugar pathway
BnaA03g08110D	AT3G43190	SUS4	0.210305	0.965702	-1.10264	4.90346e-07	Positive	SD and LD	Sugar	Sugar pathway
BnaA06g21270D	AT3G49660	WDR5A	0.045404	0.970438	1.02725	0.00531601	Negative	LD [no data under SD]	Vernalization	FLC regulation through protein complexes
BnaC02g11530D	AT5G57380	VIN3	2.25318	2.78807e-06	#N/A	#N/A	Positive	SD and LD	Vernalization	FLC regulation through protein complexesFLC regulation during a cold period
BnaC07g37730D	AT4G22950	AGL19	-1.02127	0.148747	-2.07675	2.62988e-08	Positive	SD and LD	Vernalization	Vernalization
BnaC01g33680D	AT3G18990	VRN1	1.08232	0.0748977	1.72413	4.50191e-05	Positive	SD and LD	Vernalization	FLC regulation through protein complexes
