# Supplementary material for: Joint QTL mapping and transcriptome sequencing analysis reveal candidate flowering time genes in Brassica napus L
Source: BMC Genomics. 2019 Jan 9;20:21. doi: 10.1186/s12864-018-5356-8 (PMC6325782; doi:10.1186/s12864-018-5356-8)
Supplement: Supplementary file 8 — Table S8. Expression analysis of genes of QTL regions in the four samples using RNA-Seq data. EL: leaves of early-flowering bulks; LL: leaves of early-flowering bulks; ES: shoots of late-flowering bulks; LS: shoots of late-flowering bulks. (XLSX 242 kb) [file 12864_2018_5356_MOESM8_ESM.xlsx]

## Sheet: Sheet1
Table S8 Expression analysis of genes of QTL regions in four samples using RNA-Seq data. EL: leaves of early-flowering bulks; LL: leaves of early-flowering bulks; ES: shoots of late-flowering bulks; LS: shoots of late-flowering bulks.
Genes	AGI	EL	LL	ES	LS	Gene functions
BnaA02g26610D	AT2G02870	9.21811	9.67335	6.81509	8.73587	Galactose oxidase/kelch repeat superfamily protein
BnaA02g26620D	AT2G02880	1.87609	2.31979	4.12691	4.62778	mucin-related
BnaA02g26630D	AT2G02910	4.5604	3.29411	5.90846	5.11369	Protein of unknown function (DUF616)
BnaA02g26640D	AT2G02950	6.5109	6.77808	0.138872	0.311069	phytochrome kinase substrate 1 (PKS1)
BnaA02g26650D	AT2G02980	1.8953	1.18106	1.57344	0.931252	ORGANELLE TRANSCRIPT PROCESSING 85 (OTP85)
BnaA02g26660D	AT2G02990	0.906083	0	2.9163	3.14469	ribonuclease 1 (RNS1)
BnaA02g26670D	AT2G03090	16.0438	12.0982	45.954	23.5541	expansin A15 (EXPA15)
BnaA02g26680D	AT2G03120	31.9922	35.8767	35.3913	35.2182	signal peptide peptidase (SPP)
BnaA02g26690D	AT2G03150	0.786848	0	0	0	embryo defective 1579 (emb1579)
BnaA02g26700D	-	3.04668	0.874451	1.21419	0.154134	-
BnaA02g26710D	AT2G03240	2.28011	1.92219	1.00145	0.757972	EXS (ERD1/XPR1/SYG1) family protein
BnaA02g26720D	-	-	0	-	-	-
BnaA02g26730D	AT5G67100	0	0	0.0350251	0.0582726	INCURVATA2 (ICU2)
BnaA02g26740D	AT5G67090	0.253318	0	0.378612	0.438507	Subtilisin-like serine endopeptidase family protein
BnaA02g26750D	AT1G17070	-	0	-	-	GC-rich sequence DNA-binding factor-like protein with Tuftelin interacting domain
BnaA02g26760D	AT2G03290	-	0	-	-	emp24/gp25L/p24 family/GOLD family protein
BnaA02g26770D	AT2G03300	0	0	0.258287	0	Toll-Interleukin-Resistance (TIR) domain family protein
BnaA02g26780D	AT3G11810	1.64416	0	0.955761	1.22024	unknown protein
BnaA02g26790D	-	-	0	-	-	-
BnaA02g26800D	-	-	0	-	-	-
BnaA02g26810D	AT2G01490	13.8443	10.7212	7.90589	10.3323	phytanoyl-CoA dioxygenase (PhyH) family protein
BnaA02g26820D	AT1G52950	-	0	-	-	Nucleic acid-binding, OB-fold-like protein
BnaA02g26830D	-	-	0	-	-	-
BnaA02g26840D	-	-	0	-	-	-
BnaA02g26850D	AT2G01480	3.11872	3.16945	4.74879	3.91189	O-fucosyltransferase family protein
BnaA02g26860D	-	-	0	-	-	-
BnaA02g26870D	-	-	0	-	-	-
BnaA02g26880D	-	-	0	-	-	-
BnaA02g26890D	AT2G01470	14.7665	14.9346	20.1102	24.9768	SEC12P-like 2 protein (STL2P)
BnaA02g26900D	AT2G01460	3.1952	3.01387	3.74896	3.13238	P-loop containing nucleoside triphosphate hydrolases superfamily protein
BnaA02g26910D	AT2G01450	5.36353	4.14414	7.27168	6.64809	MAP kinase 17 (MPK17)
BnaA02g26920D	-	-	0	-	-	-
BnaA02g26930D	AT2G01430	0	0	0	0.294405	homeobox-leucine zipper protein 17 (HB17)
BnaA02g26940D	AT2G01420	18.4438	25.0683	4.03757	5.44477	PIN-FORMED 4 (PIN4)
BnaA02g26950D	AT2G01400	19.86	23.0172	14.5405	9.28519	unknown protein
BnaA02g26960D	-	-	0	-	-	-
BnaA02g26970D	AT2G01350	15.4553	19.2552	13.3345	16.6902	quinolinate phoshoribosyltransferase (QPT)
BnaA02g26980D	AT2G01340	11.2969	10.736	1.7757	1.12234	At17.1
BnaA02g26990D	AT2G01320	50.6263	50.3153	12.2566	9.29157	ABC-2 type transporter family protein
BnaA02g27000D	AT2G01300	0	0	0	1.65632	unknown protein
BnaA02g27010D	AT2G01290	46.3963	37.5599	9.73309	7.89134	ribose-5-phosphate isomerase 2 (RPI2)
BnaA02g27020D	AT2G01275	0.651982	0	0.351467	0	RING/FYVE/PHD zinc finger superfamily protein
BnaA02g27030D	AT2G01270	5.10662	5.54644	7.63761	7.61318	quiescin-sulfhydryl oxidase 2 (QSOX2)
BnaA02g27040D	AT2G01260	5.78606	5.99835	4.62558	5.00647	Protein of unknown function (DUF789)
BnaA02g27050D	AT1G35180	-	0	-	-	TRAM, LAG1 and CLN8 (TLC) lipid-sensing domain containing protein
BnaA02g27060D	AT3G09740	0	0	0	3.32629	syntaxin of plants 71 (SYP71)
BnaA02g27070D	AT2G01250	90.3289	126.974	219.197	262.369	Ribosomal protein L30/L7 family protein
BnaA02g27080D	AT2G01240	-	0	-	-	Reticulon family protein
BnaA02g27090D	AT2G01240	-	0	-	-	Reticulon family protein
BnaA02g27100D	AT2G01240	-	0	-	-	Reticulon family protein
BnaA02g27110D	AT2G03330	-	0	-	-	unknown protein
BnaA02g27120D	-	-	0	-	-	-
BnaA02g27130D	AT2G01170	1.52739	2.1129	0.355817	0.801059	bidirectional amino acid transporter 1 (BAT1)
BnaA02g27140D	AT2G01140	59.4128	75.2566	98.2684	144.078	Aldolase superfamily protein
BnaA02g27150D	AT2G01120	0	0	0.0456581	0.140847	origin recognition complex subunit 4 (ORC4)
BnaA02g27160D	AT2G01110	36.176	51.9683	7.80504	7.6418	ALBINO AND PALE GREEN 2 (APG2)
BnaA02g27170D	AT2G01100	1.61491	1.65007	1.64138	3.29173	unknown protein
BnaA02g27180D	AT1G15120	38.4614	40.771	38.9282	33.4765	Ubiquinol-cytochrome C reductase hinge protein
BnaA02g27190D	AT1G15190	0.554992	0	0	0.170135	Fasciclin-like arabinogalactan family protein
BnaA02g27200D	AT2G01080	1.2312	0	6.47509	5.86283	Late embryogenesis abundant (LEA) hydroxyproline-rich glycoprotein family
BnaA02g27210D	AT2G01070	-	0	-	-	Lung seven transmembrane receptor family protein
BnaA02g27220D	AT5G59810	-	0	-	-	SBT5.4
BnaA02g27230D	AT4G15950	2.82573	3.57241	5.08024	14.7943	NRPD4
BnaA02g27240D	AT5G60380	-	0	-	-	Protein of Unknown Function (DUF239)
BnaA02g27250D	AT2G03710	8.43478	7.04489	10.7926	6.33319	SEPALLATA 4 (SEP4)
BnaA02g27260D	AT2G03730	8.0496	8.61535	2.72394	1.87646	ACT domain repeat 5 (ACR5)
BnaA02g27270D	AT2G03750	13.7819	11.7133	25.4372	10.0166	P-loop containing nucleoside triphosphate hydrolases superfamily protein
BnaA02g27280D	AT2G03760	3.34062	0	0	0	sulphotransferase 12 (SOT12)
BnaA02g27290D	AT2G03760	-	0	-	-	sulphotransferase 12 (SOT12)
BnaA02g27300D	AT2G03760	1.53012	0	0.830388	1.05375	sulphotransferase 12 (SOT12)
BnaA02g27310D	AT2G03800	5.30149	4.18004	12.0707	13.3892	GEKO1 (GEK1)
BnaA02g27320D	AT2G03810	-	0	-	-	18S pre-ribosomal assembly protein gar2-related
BnaA02g27330D	AT2G03830	-	0	-	-	root meristem growth factor 8 (RGF8)
BnaA02g27340D	AT5G42146	14.434	0	0	0	unknown protein
BnaA02g27350D	AT2G03840	2.24766	0	0.104122	0	tetraspanin13 (TET13)
BnaA02g27360D	AT2G03870	24.0288	24.2565	33.7003	34.278	Small nuclear ribonucleoprotein family protein
BnaA02g27370D	AT2G02030	-	0	-	-	F-box family protein
BnaA02g27380D	AT2G03980	-	0	-	-	GDSL-like Lipase/Acylhydrolase superfamily protein
BnaA02g27390D	AT2G03980	-	0	-	-	GDSL-like Lipase/Acylhydrolase superfamily protein
BnaA02g27400D	AT3G29800	-	0	-	-	P-loop containing nucleoside triphosphate hydrolases superfamily protein
BnaA02g27410D	AT2G04025	-	0	-	-	root meristem growth factor 3 (RGF3)
BnaA02g27420D	AT2G04045	-	0	-	-	Defensin-like (DEFL) family protein
BnaA02g27430D	AT2G04925	-	0	-	-	Putative membrane lipoprotein
BnaA02g27440D	-	-	0	-	-	-
BnaA02g27450D	AT2G04045	-	0	-	-	Defensin-like (DEFL) family protein
BnaA02g27460D	AT2G04038	0.58858	0	0.599984	0.196361	basic leucine-zipper 48 (bZIP48)
BnaA02g27470D	AT3G25540	13.8254	11.9886	16.0969	19.5844	LONGEVITY ASSURANCE GENE 1 (LAG1)
BnaA02g27480D	AT3G25545	9.14222	1.60403	13.135	0.971684	unknown protein
BnaA02g27490D	AT3G25560	11.2511	6.59668	0.276027	0	NSP-interacting kinase 2 (NIK2)
BnaA02g27500D	AT3G25560	0	0	0	0.481497	NSP-interacting kinase 2 (NIK2)
BnaA02g27510D	-	-	0	-	-	-
BnaA02g27520D	AT3G25585	1.95902	1.89881	4.93891	9.25176	aminoalcoholphosphotransferase (AAPT2)
BnaA02g27530D	AT3G25590	0.373176	0	0.775609	1.37833	unknown protein
BnaA02g27540D	AT3G25597	-	0	-	-	unknown protein
BnaA02g27550D	AT3G25610	1.58804	1.35727	0.279679	0.64103	ATPase E1-E2 type family protein / haloacid dehalogenase-like hydrolase family protein
BnaA02g27560D	AT3G25620	1.17079	0.72607	1.71365	0.713789	ABC-2 type transporter family protein
BnaA02g27570D	AT3G25640	0	0	0	0.165516	Protein of unknown function, DUF617
BnaA02g27580D	AT3G25655	-	0	-	-	inflorescence deficient in abscission (IDA)-like 1 (IDL1)
BnaA02g27590D	AT3G25660	-	0	-	-	Amidase family protein
BnaA02g27600D	AT3G25700	8.35047	12.0239	11.9109	19.1815	Eukaryotic aspartyl protease family protein
BnaA02g27610D	-	-	0	-	-	-
BnaA02g27620D	AT2G03310	-	0	-	-	unknown protein
BnaA02g27630D	AT3G25730	-	0	-	-	ethylene response DNA binding factor 3 (EDF3)
BnaA02g27640D	AT4G15330	0.159359	0	0	0	cytochrome P450, family 705, subfamily A, polypeptide 1 (CYP705A1)
BnaA02g27650D	AT3G25855	1.89414	0.358061	1.54478	0.239675	Copper transport protein family
BnaA02g27660D	AT3G25870	0.365051	0	0.698386	2.5808	unknown protein
BnaA02g27670D	AT3G25882	13.0851	27.0488	15.2022	15.7342	NIM1-interacting 2 (NIMIN-2)
BnaA02g27680D	AT3G25890	0.850771	0	0	0	Integrase-type DNA-binding superfamily protein
BnaA02g27690D	AT3G25905	0	0	8.69525	2.9819	CLAVATA3/ESR-RELATED 27 (CLE27)
BnaA02g27700D	-	-	0	-	-	-
BnaA02g27710D	AT3G25910	3.4453	3.24721	3.73439	3.55393	FUNCTIONS IN: zinc ion binding
BnaA02g27720D	AT3G25930	-	0	-	-	Adenine nucleotide alpha hydrolases-like superfamily protein
BnaA02g27730D	AT3G25970	0.269974	0	0.49623	0.851349	Pentatricopeptide repeat (PPR) superfamily protein
BnaA02g27740D	AT3G25990	5.05912	3.15048	3.73561	2.24272	Homeodomain-like superfamily protein
BnaA02g27750D	AT3G26000	2.43271	1.77105	0.662158	0.484755	Ribonuclease inhibitor
BnaA02g27760D	AT3G26030	13.9372	11.2231	11.1746	11.9915	serine/threonine protein phosphatase 2A 55 kDa regulatory subunit B prime delta (ATB' DELTA)
BnaA02g27770D	AT3G26050	0.274817	0.574224	3.01385	3.74327	TPX2 (targeting protein for Xklp2) protein family
BnaA02g27780D	AT3G26100	1.66897	1.66289	1.67207	2.65242	Regulator of chromosome condensation (RCC1) family protein
BnaA02g27790D	AT3G26110	-	0	-	-	Anther-specific protein agp1-like
BnaA02g27800D	AT3G26120	-	0	-	-	terminal EAR1-like 1 (TEL1)
BnaA02g27810D	AT3G26140	-	0	-	-	Cellulase (glycosyl hydrolase family 5) protein
BnaA02g27820D	AT3G26140	-	0	-	-	Cellulase (glycosyl hydrolase family 5) protein
BnaA02g27830D	AT3G26170	0.680212	0	0.444874	0.197709	cytochrome P450, family 71, subfamily B, polypeptide 19 (CYP71B19)
BnaA02g27840D	AT3G18230	-	0	-	-	Octicosapeptide/Phox/Bem1p family protein
BnaA02g27850D	-	5.19031	5.94906	3.80782	9.10987	-
BnaA02g27860D	AT3G26200	10.1682	12.3574	6.81206	9.96766	cytochrome P450, family 71, subfamily B, polypeptide 22 (CYP71B22)
BnaA02g27870D	AT3G26210	13.4863	17.3501	0.657759	2.57807	cytochrome P450, family 71, subfamily B, polypeptide 23 (CYP71B23)
BnaA02g27880D	AT3G26220	13.7978	14.7928	0.759687	0.524455	cytochrome P450, family 71, subfamily B, polypeptide 3 (CYP71B3)
BnaA02g27890D	AT3G26280	-	0	-	-	cytochrome P450, family 71, subfamily B, polypeptide 4 (CYP71B4)
BnaA02g27900D	AT1G58120	5.32474	6.91319	6.2091	7.5556	BEST Arabidopsis thaliana protein match is: methyltransferases (TAIR:AT5G01710.1)
BnaA02g27910D	-	-	0	-	-	-
BnaA02g27920D	AT3G26330	1.58942	0.854216	1.12369	1.18277	cytochrome P450, family 71, subfamily B, polypeptide 37 (CYP71B37)
BnaA02g27930D	-	-	0	-	-	-
BnaA02g27940D	AT5G54680	28.778	23.1734	16.9381	15.246	iaa-leucine resistant3 (ILR3)
BnaA02g27950D	AT5G54690	0.305045	0	0.0727762	0	galacturonosyltransferase 12 (GAUT12)
BnaA02g27960D	AT4G11850	-	0	-	-	phospholipase D gamma 1 (PLDGAMMA1)
BnaA02g27970D	AT5G54730	0.527006	0	0.223646	0.0239848	homolog of yeast autophagy 18 (ATG18) F (G18F)
BnaA02g27980D	AT5G54770	870.559	624.6	59.2443	34.7809	THI1
BnaA02g27990D	AT5G54780	4.30404	0.999005	1.98805	0.585494	Ypt/Rab-GAP domain of gyp1p superfamily protein
BnaA02g28000D	-	-	0	-	-	-
BnaA02g28010D	AT2G02580	-	0	-	-	cytochrome P450, family 71, subfamily B, polypeptide 9 (CYP71B9)
BnaA02g28020D	AT3G26350	0.116123	0	0.159989	0.235184	LOCATED IN: chloroplast
BnaA02g28030D	AT3G26360	5.00691e-08	0	4.05149e-05	0.000730377	Ribosomal protein S21 family protein
BnaA02g28040D	AT3G26380	2.92977	3.19969	3.55308	3.95436	Melibiase family protein
BnaA02g28050D	AT3G26410	2.18449	2.47564	8.46797	5.31188	methyltransferases
BnaA02g28060D	AT3G26420	19.9837	20.693	39.0414	30.0718	ATRZ-1A
BnaA02g28070D	AT2G17980	-	0	-	-	ATSLY1
BnaA02g28080D	AT3G26500	0.372823	0	0	0	plant intracellular ras group-related LRR 2 (PIRL2)
BnaA06g13630D	AT1G19360	7.71231	7.4267	6.59691	6.21841	Nucleotide-diphospho-sugar transferase family protein
BnaA06g13640D	AT1G19370	11.8119	10.0053	16.5922	20.4752	unknown protein
BnaA06g13650D	AT1G19440	1.66784	1.73508	8.58458	9.56818	3-ketoacyl-CoA synthase 4 (KCS4)
BnaA06g13660D	-	-	0	-	-	-
BnaA06g13670D	AT1G19450	24.3368	22.1846	3.93041	5.19708	Major facilitator superfamily protein
BnaA06g13680D	AT1G19480	5.10728	8.7353	7.24524	7.1599	DNA glycosylase superfamily protein
BnaA06g13690D	AT1G19485	1.53439	0.939132	1.20471	0.848323	Transducin/WD40 repeat-like superfamily protein
BnaA06g13700D	AT1G19490	4.60155	4.62181	1.78377	1.98149	Basic-leucine zipper (bZIP) transcription factor family protein
BnaA06g13710D	AT1G19500	-	0	-	-	unknown protein
BnaA06g13720D	AT1G19510	15.8448	0	0	1.20724	RAD-like 5 (RL5)
BnaA06g13730D	AT1G19520	12.0704	10.8922	27.3083	26.2752	NUCLEAR FUSION DEFECTIVE 5 (NFD5)
BnaA06g13740D	AT1G19530	0.792429	0	2.83419	18.8571	unknown protein
BnaA06g13750D	AT1G19540	27.4377	27.4231	17.2594	13.7986	NmrA-like negative transcriptional regulator family protein
BnaA06g13760D	AT1G19570	194.398	169.017	199.264	128.374	dehydroascorbate reductase (DHAR1)
BnaA06g13770D	AT1G19580	1.18254	1.4474	0.699219	0.309504	gamma carbonic anhydrase 1 (GAMMA CA1)
BnaA06g13780D	AT1G19600	14.7029	14.0218	19.8086	13.8137	pfkB-like carbohydrate kinase family protein
BnaA06g13790D	AT1G19620	-	0	-	-	unknown protein
BnaA06g13800D	AT1G19640	0	0	0.317225	0.271243	jasmonic acid carboxyl methyltransferase (JMT)
BnaA06g13810D	AT1G19650	1.39875	1.42072	0.684336	0.766044	Sec14p-like phosphatidylinositol transfer family protein
BnaA06g13820D	AT1G19660	40.1526	31.8628	7.34365	9.07835	Wound-responsive family protein
BnaA06g13830D	AT1G19670	92.9853	68.4149	6.94365	3.55723	chlorophyllase 1 (CLH1)
BnaA06g13840D	AT1G19690	3.92302	6.53728	4.62255	7.38346	NAD(P)-binding Rossmann-fold superfamily protein
BnaA06g13850D	AT1G19700	2.9628	2.92772	1.16563	2.17049	BEL1-like homeodomain 10 (BEL10)
BnaA06g13860D	-	-	0	-	-	-
BnaA06g13870D	AT1G19710	5.7342	6.51911	10.4321	12.1322	UDP-Glycosyltransferase superfamily protein
BnaA06g13880D	AT1G19715	13.3075	11.7804	5.09282	5.65003	Mannose-binding lectin superfamily protein
BnaA06g13890D	AT1G19720	-	0	-	-	Pentatricopeptide repeat (PPR-like) superfamily protein
BnaA06g13900D	AT1G19730	72.6641	69.4689	89.1935	61.6375	ATTRX4
BnaA06g13910D	AT1G19740	121.164	109.604	16.1619	14.7135	ATP-dependent protease La (LON) domain protein
BnaA06g13920D	AT1G19770	3.07732	2.49654	0.93897	0.587619	purine permease 14 (PUP14)
BnaA06g13930D	AT1G19770	51.7077	41.6009	0.491564	0.47633	purine permease 14 (PUP14)
BnaA06g13940D	AT4G22350	-	0	-	-	Ubiquitin C-terminal hydrolases superfamily protein
BnaA06g13950D	AT1G19770	7.07402	7.02668	1.55909	1.06915	purine permease 14 (PUP14)
BnaA06g13960D	AT1G75510	-	0	-	-	Transcription initiation factor IIF, beta subunit
BnaA06g13970D	AT1G19790	0.113751	0	0.83464	0.813179	SHI-related sequence 7 (SRS7)
BnaA06g13980D	AT1G19830	0	0	0	1.60036	SAUR-like auxin-responsive protein family
BnaA06g13990D	AT3G19540	2.09056	0.62407	1.16368	1.50471	Protein of unknown function (DUF620)
BnaA06g14000D	AT1G19835	14.6879	13.5784	9.607	10.1325	Plant protein of unknown function (DUF869)
BnaA06g14010D	-	-	0	-	-	-
BnaA06g14020D	-	10.7857	9.98964	11.5715	11.8932	-
BnaA06g14030D	AT1G19840	1.77386	3.60883	2.85872	5.49053	SAUR-like auxin-responsive protein family
BnaA06g14040D	AT1G19850	1.16036	1.39237	2.77678	3.6898	MONOPTEROS (MP)
BnaA06g14050D	AT1G19860	1.52132	2.62173	1.4496	1.18183	Zinc finger C-x8-C-x5-C-x3-H type family protein
BnaA06g14060D	-	-	0	-	-	-
BnaA06g14070D	AT1G19870	4.63609	6.2084	6.91965	7.64259	IQ-domain 32 (iqd32)
BnaA06g14080D	AT1G19880	0	0	0.102515	0	Regulator of chromosome condensation (RCC1) family protein
BnaA06g14090D	AT5G62000	-	0	-	-	auxin response factor 2 (ARF2)
BnaA06g14100D	AT1G54445	-	0	-	-	LOCATED IN: endomembrane system
BnaA06g14110D	AT1G19900	-	0	-	-	glyoxal oxidase-related protein
BnaA06g14120D	-	-	0	-	-	-
BnaA06g14130D	AT4G09950	1.49061	2.97352	1.02984	0.352934	P-loop containing nucleoside triphosphate hydrolases superfamily protein
BnaA06g14140D	AT1G19920	30.1619	35.6661	14.2173	12.7164	APS2
BnaA06g14150D	AT1G19940	0.375098	0	0.176065	0.116191	glycosyl hydrolase 9B5 (GH9B5)
BnaA06g14160D	AT1G19950	1.14392	2.15283	4.17409	3.30311	HVA22-like protein H (ATHVA22H) (HVA22H)
BnaA06g14170D	-	-	0	-	-	-
BnaA06g14180D	AT1G19970	0.131002	0	0	0.084971	ER lumen protein retaining receptor family protein
BnaA06g14190D	AT1G19990	5.04916	8.01601	12.7382	11.3457	unknown protein
BnaA06g14200D	AT1G20050	3.59899	4.05732	3.29564	3.72439	HYDRA1 (HYD1)
BnaA06g14210D	AT3G25940	5.23145	5.83118	11.5295	12.1904	TFIIB zinc-binding protein
BnaA06g14220D	AT1G20070	1.67556	2.18123	0.830861	0.919681	unknown protein
BnaA06g14230D	AT1G20100	21.4365	21.8608	12.5469	11.5176	unknown protein
BnaA06g14240D	AT1G20110	2.32443	0	0.21388	0	RING/FYVE/PHD zinc finger superfamily protein
BnaA06g14250D	AT1G20132	0.0800065	0	0	0.0146323	GDSL-like Lipase/Acylhydrolase superfamily protein
BnaA06g14260D	AT1G20140	3.18144	2.89356	7.40628	3.51594	SKP1-like 4 (SK4)
BnaA06g14270D	AT1G20160	-	0	-	-	ATSBT5.2
BnaA06g14280D	AT1G20180	-	0	-	-	Protein of unknown function (DUF677)
BnaA06g14290D	AT1G20190	-	0	-	-	expansin 11 (EXPA11)
BnaA06g14300D	AT1G76010	19.9398	19.411	42.9751	30.2174	Alba DNA/RNA-binding protein
BnaA06g14310D	AT1G20225	5.54098	5.79006	3.95032	5.75408	Thioredoxin superfamily protein
BnaA06g14320D	AT1G20230	1.09653	1.29847	2.20402	1.52558	Pentatricopeptide repeat (PPR) superfamily protein
BnaA06g14330D	AT1G20260	83.771	80.6717	93.2016	92.1265	ATPase, V1 complex, subunit B protein
BnaA06g14340D	AT1G20270	0.901007	0	3.89572	3.23983	2-oxoglutarate (2OG) and Fe(II)-dependent oxygenase superfamily protein
BnaA06g14350D	AT1G20300	1.34971	2.00857	5.20128	5.78445	Pentatricopeptide repeat (PPR) superfamily protein
BnaA06g14360D	AT1G20310	-	0	-	-	unknown protein
BnaA06g14370D	-	-	0	-	-	-
BnaA06g14380D	AT1G20380	0.600714	0.503944	0.0720516	0.0710944	Prolyl oligopeptidase family protein
BnaA06g14390D	AT1G20410	5.93359	5.25133	8.96945	9.11232	Pseudouridine synthase family protein
BnaA06g14400D	AT1G21860	0	0	0.155413	0.340363	SKU5 similar 7 (sks7)
BnaA06g14410D	AT1G20460	1.36804	2.00407	2.46481	2.78152	unknown protein
BnaA06g14420D	AT1G20470	2.71241	0	0.202801	0.201637	SAUR-like auxin-responsive protein family
BnaA06g14430D	AT1G20480	0.332449	0	0.741242	0.410693	AMP-dependent synthetase and ligase family protein
BnaA06g14440D	AT1G20530	0.162618	0	0.908528	1.41814	Protein of unknown function (DUF630 and DUF632)
BnaA06g14450D	AT1G20540	5.57341	4.03421	5.92986	5.95525	Transducin/WD40 repeat-like superfamily protein
BnaA06g14460D	AT1G20550	0.457332	0	1.53973	1.04637	O-fucosyltransferase family protein
BnaA06g14470D	AT1G20560	16.2131	16.5215	5.16138	6.63776	acyl activating enzyme 1 (AAE1)
BnaA06g14480D	AT1G20575	0	0	0.173527	0	Nucleotide-diphospho-sugar transferases superfamily protein
BnaA06g14490D	AT1G20580	52.9931	53.967	67.2276	52.4569	Small nuclear ribonucleoprotein family protein
BnaA06g14500D	AT1G20610	10.6614	8.04432	6.93433	7.70148	Cyclin B2
BnaA06g14510D	AT1G20620	111.283	63.801	1.1461	1.02393	catalase 3 (CAT3)
BnaA06g14520D	AT1G20630	-	0	-	-	catalase 1 (CAT1)
BnaA06g14530D	-	-	0	-	-	-
BnaA06g14540D	AT1G20640	5.90012	4.77825	3.57221	2.88612	Plant regulator RWP-RK family protein
BnaA06g14550D	AT1G20650	4.69581	4.44783	0.982218	1.61575	Protein kinase superfamily protein
BnaA06g14560D	AT1G45688	3.84748	3.73251	4.01912	4.38857	unknown protein
BnaA06g14570D	AT1G20670	3.67382	5.7054	4.02887	4.31475	DNA-binding bromodomain-containing protein
BnaA06g14580D	AT1G20693	77.6263	74.0089	113.853	118.985	high mobility group B2 (HMGB2)
BnaA06g14590D	AT1G20700	0.588432	0	0.502182	0.641491	WUSCHEL related homeobox 14 (WOX14)
BnaA06g14600D	AT1G20720	0.368831	0.433583	2.4239	2.78493	RAD3-like DNA-binding helicase protein
BnaA06g14610D	-	2.65454	3.42457	2.76545	3.64437	-
BnaA06g14620D	AT1G20760	5.28355	5.78706	8.11151	8.68088	Calcium-binding EF hand family protein
BnaA06g14630D	AT1G20800	-	0	-	-	F-box family protein
BnaA06g14640D	AT1G20810	31.5324	28.5476	1.85555	1.69812	FKBP-like peptidyl-prolyl cis-trans isomerase family protein
BnaA06g14650D	AT1G20816	6.43139	7.83944	5.94667	6.08192	unknown protein
BnaA06g14660D	AT1G20823	2.093	0	5.23315	4.22926	RING/U-box superfamily protein
BnaA06g14670D	AT1G20830	15.1497	15.9249	7.25691	7.52655	MULTIPLE CHLOROPLAST DIVISION SITE 1 (MCD1)
BnaA06g14680D	AT1G20840	0.327711	0	0.0336362	0.308685	tonoplast monosaccharide transporter1 (TMT1)
BnaA06g14690D	AT1G20850	0	0	0	0.0534783	xylem cysteine peptidase 2 (XCP2)
BnaA06g14700D	AT1G20850	-	0	-	-	xylem cysteine peptidase 2 (XCP2)
BnaA06g14710D	AT1G20860	0.322485	0	0.214425	0.052421	phosphate transporter 1
BnaA06g14720D	-	-	0	-	-	-
BnaA06g14730D	AT1G20870	0	0	0	0.245448	HSP20-like chaperones superfamily protein
BnaA06g14740D	AT1G76460	2.15014	3.11748	1.64426	1.89029	RNA-binding (RRM/RBD/RNP motifs) family protein
BnaA06g14750D	AT1G20890	-	0	-	-	unknown protein
BnaA06g14760D	AT1G20900	0	0	0	0.245797	ESCAROLA (ESC)
BnaA06g14770D	AT1G20910	3.92711	2.629	6.0071	4.56191	ARID/BRIGHT DNA-binding domain-containing protein
BnaA06g14780D	AT1G20925	0.100414	0	0.0698783	0.169307	Auxin efflux carrier family protein
BnaA06g14790D	AT1G20970	7.75154	8.06415	14.659	16.7595	FUNCTIONS IN: molecular_function unknown
BnaA06g14800D	-	-	0	-	-	-
BnaA06g14810D	AT1G20980	30.0037	29.7517	22.1037	21.4564	squamosa promoter binding protein-like 14 (SPL14)
BnaA06g14820D	AT1G20990	3.06893	1.19067	1.05268	0.950028	Cysteine/Histidine-rich C1 domain family protein
BnaA06g14830D	-	-	0	-	-	-
BnaA06g14840D	AT1G21000	10.3139	8.37392	0.203433	0.253425	PLATZ transcription factor family protein
BnaA06g14850D	AT1G21010	3.55228	4.46653	2.69936	0.897024	unknown protein
BnaA06g14860D	AT1G21050	12.1288	15.43	9.23909	6.50853	Protein of unknown function, DUF617
BnaA06g14870D	AT4G33410	6.80166	5.94577	3.2309	2.60209	SIGNAL PEPTIDE PEPTIDASE-LIKE 1 (SPPL1)
BnaA06g14880D	AT1G21060	2.0274	1.93673	1.14687	1.09009	Protein of unknown function, DUF547
BnaA06g14890D	AT1G21065	32.1118	33.5132	19.4051	17.1114	unknown protein
BnaA06g14900D	AT1G21070	0.124994	0	0.0825956	0	Nucleotide-sugar transporter family protein
BnaA06g14910D	AT1G21080	0.233459	0	5.94949	4.59037	DNAJ heat shock N-terminal domain-containing protein
BnaA06g14920D	AT1G21090	13.0527	17.5919	45.7014	29.3914	Cupredoxin superfamily protein
BnaA06g14930D	AT1G21100	2.77559	2.78316	0.0646408	0	O-methyltransferase family protein
BnaA06g14940D	-	-	0	-	-	-
BnaA06g14950D	AT1G21130	0.184637	0	0.0183582	0.0893196	O-methyltransferase family protein
BnaA06g14960D	AT1G21100	1.10794	0	0	0	O-methyltransferase family protein
BnaA06g14970D	AT3G43660	-	0	-	-	Vacuolar iron transporter (VIT) family protein
BnaA06g14980D	AT1G21190	12.1749	15.591	19.4157	19.004	Small nuclear ribonucleoprotein family protein
BnaA06g14990D	AT1G21200	0.148217	0	0.355284	0.104105	sequence-specific DNA binding transcription factors
BnaA06g15000D	AT1G21230	5.35352	2.82168	0.118857	0.212015	wall associated kinase 5 (WAK5)
BnaA06g15010D	AT1G21230	13.0933	10.1931	0.101796	0	wall associated kinase 5 (WAK5)
BnaA06g15020D	AT1G21250	-	0	-	-	cell wall-associated kinase (WAK1)
BnaA06g15030D	AT1G21230	2.41685	0.552243	1.07466	1.52586	wall associated kinase 5 (WAK5)
BnaA06g15040D	AT1G21280	3.29367	2.80604	31.2669	28.7011	CONTAINS InterPro DOMAIN/s: Retrotransposon gag protein (InterPro:IPR005162)
BnaA06g15050D	AT1G21250	-	0	-	-	cell wall-associated kinase (WAK1)
BnaA06g15060D	-	-	0	-	-	-
BnaA06g15070D	AT1G21320	7.94961	7.4958	7.99135	7.29963	nucleotide binding
BnaA06g15080D	AT1G21340	-	0	-	-	Dof-type zinc finger DNA-binding family protein
BnaA06g15090D	AT1G21350	15.6529	15.4242	7.74453	5.90055	Thioredoxin superfamily protein
BnaA06g15100D	AT1G21360	0.484821	0	0	0	glycolipid transfer protein 2 (GLTP2)
BnaA06g15110D	AT1G21370	4.04072	5.58975	5.09091	6.76207	unknown protein
BnaA06g15120D	AT1G21380	6.48638	6.43669	4.5555	5.63008	Target of Myb protein 1
BnaA06g15130D	AT1G21390	0.252509	0	0.535757	0.000495216	embryo defective 2170 (emb2170)
BnaA06g15140D	AT1G21400	26.7017	24.6692	12.7883	12.7397	Thiamin diphosphate-binding fold (THDP-binding) superfamily protein
BnaA06g15150D	AT1G21430	-	0	-	-	YUC11
BnaA06g15160D	AT1G21440	30.3118	33.8889	27.9664	21.2533	Phosphoenolpyruvate carboxylase family protein
BnaA06g15170D	AT1G21450	4.02137e-05	0	0.000486793	0.270096	SCARECROW-like 1 (SCL1)
BnaA06g15180D	AT1G21460	42.7175	46.866	8.65504	11.567	Nodulin MtN3 family protein
BnaA06g15190D	AT1G21480	7.42033	4.75379	7.7478	8.82618	Exostosin family protein
BnaA06g15200D	AT1G77130	1.26546	1.31536	1.66863	1.25102	plant glycogenin-like starch initiation protein 2 (PGSIP2)
BnaA06g15210D	AT1G21500	128.293	192.644	21.587	8.3609	unknown protein
BnaA06g15220D	AT1G21510	0.49461	0	1.21087	0.848625	unknown protein
BnaA06g15230D	AT1G21520	48.0832	0	0	0	unknown protein
BnaA06g15240D	-	-	0	-	-	-
BnaA06g15250D	-	-	0	-	-	-
BnaA06g15260D	AT1G21528	-	0	-	-	unknown protein
BnaA06g15270D	AT1G21540	6.06618	9.25227	0.0385076	0.0357363	AMP-dependent synthetase and ligase family protein
BnaA06g15280D	AT1G21550	0.236888	0	0	0	Calcium-binding EF-hand family protein
BnaA06g15290D	AT1G21560	2.54551	2.78686	7.18577	3.55034	unknown protein
BnaA06g15300D	AT1G21580	5.39867	4.5372	4.78609	5.01133	Zinc finger C-x8-C-x5-C-x3-H type family protein
BnaA06g15310D	-	-	0	-	-	-
BnaA06g15320D	AT1G21590	3.47784	3.34771	1.59101	1.68925	Protein kinase protein with adenine nucleotide alpha hydrolases-like domain
BnaA06g15330D	AT1G21600	64.9366	57.1408	34.071	20.3726	plastid transcriptionally active 6 (PTAC6)
BnaA06g15340D	AT1G21630	5.718	4.65407	5.50706	5.58571	Calcium-binding EF hand family protein
BnaA06g15350D	AT1G21640	9.35453	7.25105	1.832	1.3017	NAD kinase 2 (NADK2)
BnaA06g15360D	AT1G21650	1.85183	2.01673	1.44237	0.818723	Preprotein translocase SecA family protein
BnaA06g15370D	AT1G77350	3.57237	5.38307	10.8086	14.1289	unknown protein
BnaA06g15380D	AT1G21660	9.59966	8.47992	13.1532	14.0006	Chaperone DnaJ-domain superfamily protein
BnaA06g15390D	AT1G21670	0.29795	1.50622	1.26995	0.802295	LOCATED IN: cell wall, plant-type cell wall
BnaA06g15400D	AT1G21680	10.7148	6.36275	2.35155	1.0389	DPP6 N-terminal domain-like protein
BnaA06g15410D	AT1G21690	11.6438	13.3217	23.2419	18.7176	embryo defective 1968 (EMB1968)
BnaA06g15420D	AT1G21695	1.07232	0	0	0	hydroxyproline-rich glycoprotein family protein
BnaA06g15430D	AT1G21700	6.34909	6.60905	9.79222	7.05802	SWITCH/sucrose nonfermenting 3C (SWI3C)
BnaA06g15440D	AT1G21710	4.16943	4.41828	5.48324	3.98951	8-oxoguanine-DNA glycosylase 1 (OGG1)
BnaA06g15450D	AT1G21720	33.6438	31.1255	43.2317	35.4216	proteasome beta subunit C1 (PBC1)
BnaA06g15460D	AT1G21722	-	0	-	-	unknown protein
BnaA06g15470D	AT1G21730	2.22643	3.67748	4.11923	4.23814	P-loop containing nucleoside triphosphate hydrolases superfamily protein
BnaA06g15480D	AT1G21730	-	0	-	-	P-loop containing nucleoside triphosphate hydrolases superfamily protein
BnaA06g15490D	AT1G21740	1.15915	0.72444	3.70043	2.74435	Protein of unknown function (DUF630 and DUF632)
BnaA06g15500D	AT1G21750	-	0	-	-	PDI-like 1-1 (PDIL1-1)
BnaA06g15510D	AT1G21760	15.1666	14.2869	9.281	6.69168	F-box protein 7 (FBP7)
BnaA06g15520D	AT1G21770	51.9588	38.905	16.9644	6.84423	Acyl-CoA N-acyltransferases (NAT) superfamily protein
BnaA06g15530D	AT1G21780	12.0885	11.6133	7.73681	4.10808	BTB/POZ domain-containing protein
BnaA06g15540D	AT1G21790	15.9398	16.5753	7.67494	10.4038	TRAM, LAG1 and CLN8 (TLC) lipid-sensing domain containing protein
BnaA06g15550D	AT1G21830	9.97842	16.6054	2.71179	1.92319	unknown protein
BnaA06g15560D	AT1G21880	4.18139	8.66321	23.955	26.7877	lysm domain GPI-anchored protein 1 precursor (LYM1)
BnaA06g15570D	AT1G21890	-	0	-	-	nodulin MtN21 /EamA-like transporter family protein
BnaA06g15580D	AT1G21900	-	0	-	-	emp24/gp25L/p24 family/GOLD family protein
BnaA06g15590D	AT3G49730	1.6267	2.33736	3.87487	3.37548	Tetratricopeptide repeat (TPR)-like superfamily protein
BnaA06g15600D	AT3G49725	1.81206	2.10901	2.80718	3.37159	GTP-binding protein, HflX
BnaA06g15610D	AT3G49720	34.7165	34.2883	33.8792	30.2576	unknown protein
BnaA06g15620D	AT3G49710	0.32452	0.832506	2.17357	1.48153	Pentatricopeptide repeat (PPR) superfamily protein
BnaA06g15630D	AT3G49700	0	0	0	0.131819	1-aminocyclopropane-1-carboxylate synthase 9 (ACS9)
BnaA06g15640D	AT3G49690	0.27067	0	0.653037	0.319475	myb domain protein 84 (MYB84)
BnaA06g15650D	AT3G49680	6.10925	8.01122	4.76607	6.41665	branched-chain aminotransferase 3 (BCAT3)
BnaA06g15660D	AT3G49660	2.54328	3.10844	2.26363	2.44402	Transducin/WD40 repeat-like superfamily protein
BnaA06g15670D	AT3G49645	0.706482	0	2.08992	1.49424	unknown protein
BnaA06g15680D	AT3G49645	18.995	12.5283	16.2541	9.35105	unknown protein
BnaA06g15690D	AT3G49645	6.39752	5.54691	8.67584	6.41222	unknown protein
BnaA06g15700D	AT3G49640	-	0	-	-	Aldolase-type TIM barrel family protein
BnaA06g15710D	AT3G49630	0.186255	0	5.16058	2.61884	2-oxoglutarate (2OG) and Fe(II)-dependent oxygenase superfamily protein
BnaA06g15720D	AT3G56800	-	0	-	-	calmodulin 3 (CAM3)
BnaA06g15730D	AT1G62400	-	0	-	-	high leaf temperature 1 (HT1)
BnaA06g15740D	AT3G49601	9.40406	10.2375	14.2587	13.3894	FUNCTIONS IN: molecular_function unknown
BnaA06g15750D	AT3G49600	4.93768	5.23725	5.06314	5.07556	ubiquitin-specific protease 26 (UBP26)
BnaA06g15760D	AT3G49590	-	0	-	-	Autophagy-related protein 13
BnaA06g15770D	AT3G49590	-	0	-	-	Autophagy-related protein 13
BnaA06g15780D	AT3G49580	2.84998	0	2.01191	2.09441	RESPONSE TO LOW SULFUR 1 (LSU1)
BnaA06g15790D	-	-	0	-	-	-
BnaA06g15800D	AT3G49570	0.62138	0	2.3238	3.85627	RESPONSE TO LOW SULFUR 3 (LSU3)
BnaA06g15810D	AT5G24650	77.617	77.2599	38.6903	35.619	Mitochondrial import inner membrane translocase subunit Tim17/Tim22/Tim23 family protein
BnaA06g15820D	AT3G49540	-	0	-	-	unknown protein
BnaA06g15830D	AT3G24570	-	0	-	-	Peroxisomal membrane 22 kDa (Mpv17/PMP22) family protein
BnaA06g15840D	AT3G29380	-	0	-	-	Cyclin-like family protein
BnaA06g15850D	-	-	0	-	-	-
BnaA06g15860D	-	-	0	-	-	-
BnaA06g15870D	AT3G49530	8.9634	8.17481	4.43331	4.34004	NAC domain containing protein 62 (NAC062)
BnaA06g15880D	AT3G49490	3.18521	3.3672	3.14825	3.68609	unknown protein
BnaA06g15890D	AT3G49450	-	0	-	-	F-box and associated interaction domains-containing protein
BnaA06g15900D	AT3G49450	-	0	-	-	F-box and associated interaction domains-containing protein
BnaA06g15910D	AT3G49450	-	0	-	-	F-box and associated interaction domains-containing protein
BnaA06g15920D	-	0.141968	0	0	0.201658	-
BnaA06g15930D	AT3G49430	16.0784	12.4269	16.2738	21.9181	SER/ARG-rich protein 34A (SRp34a)
BnaA06g15940D	AT3G49390	10.4046	12.1263	15.082	13.3584	CTC-interacting domain 10 (CID10)
BnaA06g15950D	AT3G49380	0.311449	0	0.835944	0.587749	IQ-domain 15 (iqd15)
BnaA06g15960D	-	-	0	-	-	-
BnaA06g15970D	AT3G49370	0	0	0.188973	0.155368	Calcium-dependent protein kinase (CDPK) family protein
BnaA06g15980D	AT3G49340	0	0	0	0	Cysteine proteinases superfamily protein
BnaA06g15990D	AT3G49330	0.213398	0	0.440022	0.150234	Plant invertase/pectin methylesterase inhibitor superfamily protein
BnaA06g16000D	AT3G49310	-	0	-	-	Major facilitator superfamily protein
BnaA06g16010D	AT5G63200	1.21851	3.37608	2.1267	4.22887	tetratricopeptide repeat (TPR)-containing protein
BnaA06g16020D	AT1G30800	-	0	-	-	Fasciclin-like arabinogalactan family protein
BnaA06g16030D	AT3G49300	-	0	-	-	proline-rich family protein
BnaA06g16040D	-	-	0	-	-	-
BnaA06g16050D	AT3G49290	3.42142	4.19771	5.94619	6.47149	ABL interactor-like protein 2 (ABIL2)
BnaA06g16060D	AT3G49260	8.25099	7.57874	0.379567	0.666751	IQ-domain 21 (iqd21)
BnaA06g16070D	AT3G49250	2.10297	2.55817	3.25486	3.12816	DEFECTIVE IN MERISTEM SILENCING 3 (DMS3)
BnaA06g16080D	AT3G49240	0.312015	0	0.0855091	0.71297	embryo defective 1796 (emb1796)
BnaA06g16090D	AT3G49220	48.4564	48.5777	22.9307	32.4463	Plant invertase/pectin methylesterase inhibitor superfamily
BnaA06g16100D	AT3G49210	0.211799	0	0.0614922	0	O-acyltransferase (WSD1-like) family protein
BnaA06g16110D	AT3G49180	-	0	-	-	ROOT INITIATION DEFECTIVE 3 (RID3)
BnaA06g16120D	AT3G49170	1.92234	2.08026	2.31847	3.80391	embryo defective 2261 (EMB2261)
BnaA06g16130D	AT2G23900	-	0	-	-	Pectin lyase-like superfamily protein
BnaA06g16140D	AT3G49140	30.8484	30.6451	11.432	7.98981	Pentatricopeptide repeat (PPR) superfamily protein
BnaA06g16150D	AT3G49120	180.747	168.828	66.171	105.031	peroxidase CB (PRXCB)
BnaA06g16160D	AT3G49120	-	0	-	-	peroxidase CB (PRXCB)
BnaA06g16170D	AT3G49100	25.4704	22.0322	38.0767	30.8542	Signal recognition particle, SRP9/SRP14 subunit
BnaA06g16180D	AT3G49080	4.02709	3.57942	5.5233	9.72285	Ribosomal protein S5 domain 2-like superfamily protein
BnaA06g16190D	AT3G45670	-	0	-	-	Protein kinase superfamily protein
BnaA06g16200D	AT3G49070	0.958857	0	0	0	Protein of unknown function (DUF677)
BnaA06g16210D	AT3G49060	3.16396	4.02951	3.04373	2.0466	U-box domain-containing protein kinase family protein
BnaA06g16220D	AT3G49055	0	0	0.338366	0	unknown protein
BnaA06g16230D	-	-	0	-	-	-
BnaA06g16240D	AT3G49050	1.21077	0.558155	0.979081	0.94018	alpha/beta-Hydrolases superfamily protein
BnaA06g16250D	AT3G49010	136.223	152.265	378.945	351.776	breast basic conserved 1 (BBC1)
BnaA06g16260D	AT3G01920	-	0	-	-	DHBP synthase RibB-like alpha/beta domain
BnaA06g16270D	AT3G48990	30.2059	31.4022	20.0252	26.5237	AMP-dependent synthetase and ligase family protein
BnaA06g16280D	-	0.964345	0	2.14839	0.817235	-
BnaA06g16290D	AT3G48980	0.757412	0.517896	2.21159	1.77487	CONTAINS InterPro DOMAIN/s: Lipopolysaccharide-modifying protein (InterPro:IPR006598), Protein of unknown function DUF821, CAP10-like (InterPro:IPR008539)
BnaA06g16300D	AT3G48970	5.25775	5.29716	14.6722	4.73147	Heavy metal transport/detoxification superfamily protein
BnaA06g16310D	AT3G48950	-	0	-	-	Pectin lyase-like superfamily protein
BnaA06g16320D	-	-	0	-	-	-
BnaA06g16330D	AT3G48740	11.8134	8.14603	0.0475684	0	Nodulin MtN3 family protein
BnaA06g16340D	AT3G48720	11.6838	11.4481	0.236267	0	HXXXD-type acyl-transferase family protein
BnaA06g16350D	-	-	0	-	-	-
BnaA06g16360D	AT1G68730	-	0	-	-	Zim17-type zinc finger protein
BnaA06g16370D	AT3G48680	16.5247	21.0276	29.3955	25.7418	gamma carbonic anhydrase-like 2 (GAMMA CAL2)
BnaA06g16380D	AT3G48670	22.4377	14.3644	20.3716	26.5298	INVOLVED IN DE NOVO 2 (IDN2)
BnaA06g16390D	AT3G48660	-	0	-	-	Protein of unknown function (DUF 3339)
BnaA06g16400D	-	-	0	-	-	-
BnaA06g16410D	AT3G48610	11.7711	8.86962	8.74106	10.4449	non-specific phospholipase C6 (NPC6)
BnaA06g16420D	AT5G63470	0.833553	2.99422	4.40719e-06	0.17433	nuclear factor Y, subunit C4 (NF-YC4)
BnaA06g16430D	AT3G48570	27.2062	24.5568	34.2552	32.2551	secE/sec61-gamma protein transport protein
BnaA06g16440D	AT1G70770	3.59226	0	0.942258	1.71505	Protein of unknown function DUF2359, transmembrane
BnaA06g16450D	-	0.0645093	0	0	0.473461	-
BnaA06g16460D	AT3G48530	5.52879	5.8501	4.60873	7.53308	SNF1-related protein kinase regulatory subunit gamma 1 (KING1)
BnaA06g16470D	AT3G48520	-	0	-	-	cytochrome P450, family 94, subfamily B, polypeptide 3 (CYP94B3)
BnaA06g16480D	-	27.7759	0	1.68358e-05	0.515498	-
BnaA06g16490D	-	-	0	-	-	-
BnaA06g16500D	AT3G15910	-	0	-	-	unknown protein
BnaA06g16510D	AT3G48490	3.59956	5.95596	14.5849	10.2754	unknown protein
BnaA06g16520D	AT3G48460	0.413188	0	0.0587019	0.233142	GDSL-like Lipase/Acylhydrolase superfamily protein
BnaA06g16530D	-	-	0	-	-	-
BnaA06g16540D	AT3G48440	5.05148	5.28341	7.72915	6.99178	Zinc finger C-x8-C-x5-C-x3-H type family protein
BnaA06g16550D	AT3G48430	2.32888	2.90296	3.93284	3.66254	relative of early flowering 6 (REF6)
BnaA06g16560D	AT3G48425	1.67447	2.31097	5.8293	5.10676	DNAse I-like superfamily protein
BnaA06g16570D	AT1G23070	2.83894	2.50898	1.39262	0.942034	Protein of unknown function (DUF300)
BnaA06g16580D	AT3G48420	97.738	92.6011	5.70892	2.72199	Haloacid dehalogenase-like hydrolase (HAD) superfamily protein
BnaA06g16590D	AT4G38900	-	0	-	-	Basic-leucine zipper (bZIP) transcription factor family protein
BnaA06g16600D	AT3G48360	3.49543	1.48681	0.536322	0.176497	BTB and TAZ domain protein 2 (BT2)
BnaA06g16610D	AT3G48350	2.94012	1.52893	3.99591	1.68553	Cysteine proteinases superfamily protein
BnaA06g16620D	-	-	0	-	-	-
BnaA06g16630D	AT3G48350	2.34616	0	3.92871	1.58273	Cysteine proteinases superfamily protein
BnaA06g16640D	AT5G19270	-	0	-	-	unknown protein
BnaA06g16650D	AT3G48340	-	0	-	-	Cysteine proteinases superfamily protein
BnaA06g16660D	AT5G63150	53.8005	39.9124	66.7656	66.5059	unknown protein
BnaA06g16670D	AT3G48310	-	0	-	-	cytochrome P450, family 71, subfamily A, polypeptide 22 (CYP71A22)
BnaA06g16680D	-	-	0	-	-	-
BnaA06g16690D	AT4G38092	-	0	-	-	unknown protein
BnaA06g16700D	AT3G48250	0	0	0.518588	0.660497	Pentatricopeptide repeat (PPR) superfamily protein
BnaA06g16710D	-	-	0	-	-	-
BnaA06g16720D	AT3G48240	0.501436	0	1.17523	1.84817	Octicosapeptide/Phox/Bem1p family protein
BnaA06g16730D	AT5G35600	-	0	-	-	histone deacetylase7 (HDA7)
BnaA06g16740D	-	-	0	-	-	-
BnaA06g16750D	AT4G17718	-	0	-	-	Defensin-like (DEFL) family protein
BnaA06g16760D	AT5G35600	0.328166	0	0.329386	0.319051	histone deacetylase7 (HDA7)
BnaA06g16770D	AT3G48210	-	0	-	-	CONTAINS InterPro DOMAIN/s: Kinetochore-Ndc80 complex, subunit Spc25 (InterPro:IPR013255)
BnaA06g16780D	AT5G47440	-	0	-	-	CONTAINS InterPro DOMAIN/s: Pleckstrin-like, plant (InterPro:IPR013666), Protein of unknown function DUF828 (InterPro:IPR008546), Pleckstrin homology (InterPro:IPR001849)
BnaA06g16790D	AT5G08640	-	0	-	-	flavonol synthase 1 (FLS1)
BnaA06g16800D	AT3G48200	20.8931	18.2221	4.27801	3.70414	unknown protein
BnaA06g16810D	AT3G48190	0.604458	1.06091	1.30743	2.19704	ataxia-telangiectasia mutated (ATM)
BnaA06g16820D	AT5G26170	0.315468	0	0	0.202728	WRKY DNA-binding protein 50 (WRKY50)
BnaA06g16830D	AT5G11950	-	0	-	-	Putative lysine decarboxylase family protein
BnaA06g16840D	-	-	0	-	-	-
BnaA06g16850D	AT3G48160	-	0	-	-	DP-E2F-like 1 (DEL1)
BnaA06g16860D	AT3G48150	1.66492	1.71395	7.17506	5.86476	anaphase-promoting complex subunit 8 (APC8)
BnaA06g16870D	AT3G48140	681.737	695.058	592.047	667.424	B12D protein
BnaA06g16880D	-	0.266577	0	0.593917	0.593109	-
BnaA06g16890D	AT3G48120	1.12467	0	0.93741	1.73418	unknown protein
BnaA06g16900D	AT3G48100	0	0	0.536092	0.179343	response regulator 5 (RR5)
BnaA06g16910D	AT3G48070	7.66228	9.62508	2.44627	3.81217	RING/U-box superfamily protein
BnaA06g16920D	AT3G48030	29.5413	29.1241	51.982	6.55987	hypoxia-responsive family protein / zinc finger (C3HC4-type RING finger) family protein
BnaA06g16930D	AT3G48020	0.421973	0	0	0	unknown protein
BnaA06g16940D	AT3G48010	0	0	0	0	cyclic nucleotide-gated channel 16 (CNGC16)
BnaA06g16950D	AT3G48000	45.1108	38.0914	0.590593	0.356505	aldehyde dehydrogenase 2B4 (ALDH2B4)
BnaA06g16960D	AT3G47990	8.06068	8.45221	8.56343	7.32869	SUGAR-INSENSITIVE 3 (SIS3)
BnaA06g16970D	AT3G47980	-	0	-	-	Integral membrane HPP family protein
BnaA06g16980D	AT3G47960	9.33562	7.61186	3.15032	3.61441	Major facilitator superfamily protein
BnaA06g16990D	AT3G47890	13.611	13.4292	13.3689	12.2013	Ubiquitin carboxyl-terminal hydrolase-related protein
BnaA06g17000D	AT3G47940	7.5288	5.63264	5.93023	4.53308	DNAJ heat shock family protein
BnaA06g17010D	AT3G47930	15.7281	18.0071	21.9827	19.0498	L-galactono-1,4-lactone dehydrogenase (GLDH)
BnaA06g17020D	AT3G47890	13.3226	11.4332	10.9808	11.187	Ubiquitin carboxyl-terminal hydrolase-related protein
BnaA06g17030D	AT3G47870	-	0	-	-	LOB domain-containing protein 27 (LBD27)
BnaA06g17040D	AT5G62620	0.388999	0	7.60806	6.44926	Galactosyltransferase family protein
BnaA06g17050D	AT3G47850	4.75364	4.15697	3.25665	3.50869	unknown protein
BnaA06g17060D	-	1881.59	1784.73	1788.62	954.607	-
BnaA06g17070D	AT3G47833	208.599	217.489	401.045	299.204	unknown protein
BnaA06g17080D	AT3G55580	1.02028	0	0	0	Regulator of chromosome condensation (RCC1) family protein
BnaA06g17090D	-	-	0	-	-	-
BnaA06g17100D	AT5G58690	-	0	-	-	phosphatidylinositol-speciwc phospholipase C5 (PLC5)
BnaA06g17110D	AT3G47820	1.12319	0.951063	0.744054	0.412174	PLANT U-BOX 39 (PUB39)
BnaA06g17120D	AT3G47810	27.3141	27.1729	32.3548	28.6897	MAIGO 1 (MAG1)
BnaA06g17130D	AT3G43610	1.9089	2.38036	2.90533	2.27822	Spc97 / Spc98 family of spindle pole body (SBP) component
BnaA06g17140D	AT3G47800	38.2906	42.7718	21.9357	13.9063	Galactose mutarotase-like superfamily protein
BnaA06g17150D	AT3G47780	1.77469	1.28996	1.463	0.452407	ABC2 homolog 6 (ATH6)
BnaA06g17160D	AT3G47750	-	0	-	-	ATP binding cassette subfamily A4 (ABCA4)
BnaA06g17170D	AT3G47750	0	0	0	0.0403357	ATP binding cassette subfamily A4 (ABCA4)
BnaA06g17180D	AT3G47730	1.94916	2.25758	2.41561	1.77221	ATP-binding cassette A2 (ABCA2)
BnaA06g17190D	AT3G47710	-	0	-	-	BANQUO 3 (BNQ3)
BnaA06g17200D	AT3G47700	6.90628	8.4652	6.96751	8.98107	maigo2 (MAG2)
BnaA06g17210D	AT3G47690	7.52077	5.11691	8.63321	11.4501	microtubule end binding protein EB1A (EB1A)
BnaA06g17220D	AT4G10270	0	0	1.71069	19.8916	Wound-responsive family protein
BnaA06g17230D	AT3G47670	4.28698	6.67303	6.30757	10.6077	Plant invertase/pectin methylesterase inhibitor superfamily protein
BnaA06g17240D	AT3G47650	19.6007	20.2498	2.04878	0.966789	DnaJ/Hsp40 cysteine-rich domain superfamily protein
BnaA06g17250D	AT1G34410	-	0	-	-	auxin response factor 21 (ARF21)
BnaA06g17260D	-	-	0	-	-	-
BnaA06g17270D	AT3G47630	1.74299	1.72609	2.84563	0.579415	CONTAINS InterPro DOMAIN/s: Mitochondrial matrix Mmp37 (InterPro:IPR015222)
BnaA06g17280D	AT3G47620	4.02717	6.4698	15.0969	10.3689	TEOSINTE BRANCHED, cycloidea and PCF (TCP) 14 (TCP14)
BnaA06g17290D	AT3G47610	4.83557	7.39763	7.29041	6.6972	transcription regulators
BnaA06g17300D	AT3G47570	1.60649	1.1892	0.80441	1.17912	Leucine-rich repeat protein kinase family protein
BnaA06g17310D	AT3G47590	19.1857	12.4232	8.85238	3.88052	alpha/beta-Hydrolases superfamily protein
BnaA06g17320D	AT1G29840	3.2412	5.02179	3.09116	11.108	alpha/beta-Hydrolases superfamily protein
BnaA06g17330D	AT3G47490	15.3413	14.2288	9.78555	7.16521	HNH endonuclease
BnaA06g17340D	AT3G47480	1.27163	0	0	0.425787	Calcium-binding EF-hand family protein
BnaA06g17350D	AT3G47470	2494	2329.82	299.969	242.431	light-harvesting chlorophyll-protein complex I subunit A4 (LHCA4)
BnaA06g17360D	AT3G47460	0.512925	0.445551	0.799117	1.55472	ATSMC2
BnaA06g17370D	-	5.10527	6.91159	30.9369	5.74727	-
BnaA06g17380D	AT3G47450	31.1583	32.4112	11.4369	8.39951	NO ASSOCIATED 1 (NOA1)
BnaA06g17390D	AT3G47440	0.168607	0	0	0	tonoplast intrinsic protein 5
BnaA06g17400D	AT3G47430	27.5086	21.8328	0.258873	0.810733	peroxin 11B (PEX11B)
BnaA06g17410D	-	0	0	26.8707	0	-
BnaA06g17420D	AT3G18850	-	0	-	-	lysophosphatidyl acyltransferase 5 (LPAT5)
BnaA06g17430D	AT3G47420	10.0373	11.9149	1.07325	2.17888	phosphate starvation-induced gene 3 (PS3)
BnaA06g17440D	-	-	0	-	-	-
BnaA06g17450D	AT3G47410	-	0	-	-	unknown protein
BnaA06g17460D	AT3G47400	0.203713	0	0.105212	0.303303	Plant invertase/pectin methylesterase inhibitor superfamily
BnaA06g17470D	AT3G47390	4.82832	3.85228	4.27739	4.57592	PHOTOSENSITIVE 1 (PHS1)
BnaA06g17480D	-	-	0	-	-	-
BnaA06g17490D	AT4G24450	-	0	-	-	phosphoglucan, water dikinase (PWD)
BnaA06g17500D	AT3G47380	27.9145	33.7746	5.63532	4.38823	Plant invertase/pectin methylesterase inhibitor superfamily protein
BnaA06g17510D	AT3G47340	0.146396	1.19832	0.0342113	0.539864	glutamine-dependent asparagine synthase 1 (ASN1)
BnaA06g17520D	AT3G47295	-	0	-	-	unknown protein
BnaA06g17530D	AT3G47160	4.65811	5.06678	1.98712	2.23346	RING/U-box superfamily protein
BnaA06g17540D	AT3G47120	2.87304	5.30678	6.35475	8.61878	RNA recognition motif (RRM)-containing protein
BnaA06g17550D	AT3G47110	-	0	-	-	Leucine-rich repeat protein kinase family protein
BnaA06g17560D	AT5G20480	-	0	-	-	EF-TU receptor (EFR)
BnaA06g17570D	AT3G47570	-	0	-	-	Leucine-rich repeat protein kinase family protein
BnaA06g17580D	-	-	0	-	-	-
BnaA06g17590D	AT3G47080	7.91415	7.92596	2.06913	1.03709	Tetratricopeptide repeat (TPR)-like superfamily protein
BnaA06g17600D	AT3G47070	334.876	352.33	10.9993	3.09485	LOCATED IN: thylakoid, chloroplast thylakoid membrane, chloroplast, chloroplast envelope
BnaA06g17610D	AT3G47060	8.22317	8.01708	5.39664	5.07421	FTSH protease 7 (ftsh7)
BnaA06g17620D	AT3G47010	0	0	0	0	Glycosyl hydrolase family protein
BnaA06g17630D	AT3G47010	0.694108	0.563033	5.30246	5.8182	Glycosyl hydrolase family protein
BnaA06g17640D	AT1G66950	-	0	-	-	pleiotropic drug resistance 11 (PDR11)
BnaA06g17650D	-	-	0	-	-	-
BnaA06g17660D	-	-	0	-	-	-
BnaA06g17670D	AT3G30520	-	0	-	-	unknown protein
BnaA06g17680D	AT5G49650	14.2676	18.3876	9.21223	11.6188	xylulose kinase-2 (XK-2)
BnaA06g17690D	AT3G47000	10.4355	11.7736	6.13266	8.31831	Glycosyl hydrolase family protein
BnaA06g17700D	AT3G46980	8.76	11.282	3.27676	4.65956	phosphate transporter 4
BnaA06g17710D	AT3G46970	72.7571	52.0333	20.4222	45.0144	alpha-glucan phosphorylase 2 (PHS2)
BnaA06g17720D	AT1G29840	-	0	-	-	alpha/beta-Hydrolases superfamily protein
BnaA06g17730D	AT3G46960	2.16569	2.03077	2.56796	2.77969	RNA helicase, ATP-dependent, SK12/DOB1 protein
BnaA06g17740D	AT3G46950	4.42544	2.93872	6.33211	3.89538	Mitochondrial transcription termination factor family protein
BnaA06g17750D	AT3G46950	-	0	-	-	Mitochondrial transcription termination factor family protein
BnaA06g17760D	AT3G46940	9.40534	8.95503	34.5759	35.8237	DUTP-PYROPHOSPHATASE-LIKE 1 (DUT1)
BnaA06g17770D	AT3G46930	0.241115	0	0	0	Protein kinase superfamily protein
BnaA06g17780D	AT5G62700	18.3026	23.3375	98.2619	87.7547	tubulin beta chain 3 (TUB3)
BnaA06g17790D	AT2G26975	0	0	0	0	Ctr copper transporter family
BnaA06g17800D	AT3G46880	0	0	0.427936	0	unknown protein
BnaA06g17810D	AT3G46870	5.85224	5.955	7.2354	4.89117	Pentatricopeptide repeat (PPR) superfamily protein
BnaA06g17820D	AT3G46850	-	0	-	-	Subtilase family protein
BnaA06g17830D	AT3G46840	-	0	-	-	Subtilase family protein
BnaA06g17840D	AT5G52180	6.52111	6.33949	20.7155	14.6337	LOCATED IN: endomembrane system
BnaA06g17850D	AT3G46830	17.9017	21.1942	37.1031	33.0453	RAB GTPase homolog A2C (RABA2c)
BnaA06g17860D	-	-	0	-	-	-
BnaA06g17870D	AT4G32050	-	0	-	-	neurochondrin family protein
BnaA06g17880D	AT3G42630	1.41375	2.65238	1.31783	0.948726	Pentatricopeptide repeat (PPR) superfamily protein
BnaA06g17890D	AT3G46750	-	0	-	-	unknown protein
BnaA06g17900D	AT3G46740	55.6033	58.9831	42.0609	35.6176	translocon at the outer envelope membrane of chloroplasts 75-III (TOC75-III)
BnaA06g17910D	AT3G46690	0.577346	0	0	0	UDP-Glycosyltransferase superfamily protein
BnaA06g17920D	AT3G46720	1.09197	0	0.176134	0	UDP-Glycosyltransferase superfamily protein
BnaA06g17930D	AT3G46720	1.05845	1.31314	0.510078	1.54358	UDP-Glycosyltransferase superfamily protein
BnaA06g17940D	AT3G46670	0.898537	1.10743	1.41236	0.707707	UDP-glucosyl transferase 76E11 (UGT76E11)
BnaA06g17950D	AT3G46640	1.08745	0.769922	0.516131	0.201141	PHYTOCLOCK 1 (PCL1)
BnaA06g17960D	AT3G46620	4.66598	2.2436	2.03726	1.99492	zinc finger (C3HC4-type RING finger) family protein
BnaA06g17970D	AT3G46550	50.9735	44.8416	32.3567	28.6429	salt overly sensitive 5 (SOS5)
BnaA06g17980D	AT4G28470	0	0	0.167933	0	26S proteasome regulatory subunit S2 1B (RPN1B)
BnaA06g17990D	-	-	0	-	-	-
BnaA06g18000D	AT5G44290	-	0	-	-	Protein kinase superfamily protein
BnaA06g18010D	AT3G46540	-	0	-	-	ENTH/VHS family protein
BnaA06g18020D	AT3G46520	0.592769	0	0	0	actin-12 (ACT12)
BnaA06g18030D	AT3G46510	18.1719	14.7983	14.1961	11.9154	plant U-box 13 (PUB13)
BnaA06g18040D	AT3G46340	-	0	-	-	Leucine-rich repeat protein kinase family protein
BnaA06g18050D	AT3G46300	-	0	-	-	unknown protein
BnaA06g18060D	AT3G46290	4.22502	4.18287	7.31077	5.78966	hercules receptor kinase 1 (HERK1)
BnaA06g18070D	-	-	0	-	-	-
BnaA06g18080D	AT3G46280	-	0	-	-	protein kinase-related
BnaA06g18090D	AT3G46240	-	0	-	-	BEST Arabidopsis thaliana protein match is: receptor protein kinase-related (TAIR:AT3G46270.1)
BnaA06g18100D	AT1G53540	6.01518	2.71508	0.613123	0.990495	HSP20-like chaperones superfamily protein
BnaA06g18110D	AT3G46220	5.31207	3.53986	6.57764	4.04748	unknown protein
BnaA06g18120D	AT3G46210	4.05248	2.27151	8.53084	7.3244	Ribosomal protein S5 domain 2-like superfamily protein
BnaA06g18130D	AT3G46200	6.0597	7.32196	16.933	15.8071	nudix hydrolase homolog 9 (NUDT9)
BnaA06g18140D	AT1G58270	-	0	-	-	ZW9
BnaA06g18150D	AT3G46160	-	0	-	-	Protein kinase superfamily protein
BnaA06g18160D	AT3G46130	-	0	-	-	ATMYB48-2
BnaA06g18170D	AT5G10900	-	0	-	-	Calcineurin-like metallo-phosphoesterase superfamily protein
BnaA06g18180D	AT4G16580	5.34367	2.60447	5.00535	2.75541	Protein phosphatase 2C family protein
BnaA06g18190D	-	-	0	-	-	-
BnaA06g18200D	AT2G36310	-	0	-	-	uridine-ribohydrolase 1 (URH1)
BnaA06g18210D	AT3G46080	-	0	-	-	C2H2-type zinc finger family protein
BnaA06g18220D	AT3G46060	23.5795	17.4448	20.6396	9.65796	ARA3
BnaA06g18230D	AT5G59850	-	0	-	-	Ribosomal protein S8 family protein
BnaA06g18240D	AT3G46000	31.0844	32.828	34.8571	22.92	actin depolymerizing factor 2 (ADF2)
BnaA06g18250D	AT3G45980	31.0586	32.3113	59.6434	67.6768	HTB9
BnaA06g18260D	AT5G59970	39.7521	24.7325	27.7337	86.4781	Histone superfamily protein
BnaA06g18270D	AT3G45900	1.51683	3.08887	0.584223	0.607598	Ribonuclease P protein subunit P38-related
BnaA06g18280D	AT3G45890	11.4404	9.98107	8.05765	4.68482	ROOT UVB SENSITIVE 1 (RUS1)
BnaA06g18290D	AT3G45880	9.90906	6.53011	6.7353	6.97772	2-oxoglutarate (2OG) and Fe(II)-dependent oxygenase superfamily protein
BnaA06g18300D	AT3G45870	0.563088	0	0.119555	0	nodulin MtN21 /EamA-like transporter family protein
BnaA06g18310D	AT3G45810	-	0	-	-	ferric reductase-like transmembrane component family protein
BnaA06g18320D	AT5G33406	-	0	-	-	hAT dimerisation domain-containing protein / transposase-related
BnaA06g18330D	AT5G31412	-	0	-	-	hAT transposon superfamily protein
BnaA06g18340D	AT5G31412	-	0	-	-	hAT transposon superfamily protein
BnaA06g18350D	-	-	0	-	-	-
BnaA06g18360D	-	-	0	-	-	-
BnaA06g18370D	AT5G08730	-	0	-	-	ARIADNE 16 (ARI16)
BnaA06g18380D	AT5G08730	-	0	-	-	ARIADNE 16 (ARI16)
BnaA06g18390D	AT3G45750	1.1696	0.789129	2.06442	1.44208	Nucleotidyltransferase family protein
BnaA06g18400D	AT3G22750	1.05948	0.276517	0.806493	0.342347	Protein kinase superfamily protein
BnaA06g18410D	AT3G45740	2.66692	1.91059	2.96623	2.47389	hydrolase family protein / HAD-superfamily protein
BnaA06g18420D	AT3G45680	-	0	-	-	Major facilitator superfamily protein
BnaA06g18430D	AT3G45650	1.688	3.1883	0	0	nitrate excretion transporter1 (NAXT1)
BnaA06g18440D	AT3G45640	28.2832	26.2055	5.04335	6.07914	mitogen-activated protein kinase 3 (MPK3)
BnaA06g18450D	-	-	0	-	-	-
BnaA06g18460D	AT3G45630	5.91963	6.12546	4.70149	4.88207	RNA binding (RRM/RBD/RNP motifs) family protein
BnaA06g18470D	AT3G45620	2.72318	2.94008	4.0541	3.39456	Transducin/WD40 repeat-like superfamily protein
BnaA06g18480D	AT5G60250	2.29456	1.77767	8.43148	3.49836	zinc finger (C3HC4-type RING finger) family protein
BnaA06g18490D	AT1G14800	3.91773	4.46334	6.9394	3.68504	Nucleic acid-binding, OB-fold-like protein
BnaA06g18500D	AT3G45440	0.843837	0	0.879621	0.74586	Concanavalin A-like lectin protein kinase family protein
BnaA06g18510D	AT3G45440	-	0	-	-	Concanavalin A-like lectin protein kinase family protein
BnaA06g18520D	AT3G45430	1.13922	1.21007	2.48081	2.41472	Concanavalin A-like lectin protein kinase family protein
BnaA06g18530D	AT3G45410	0.0017006	0	0.226028	0.0549511	Concanavalin A-like lectin protein kinase family protein
BnaA06g18540D	AT3G45400	0	0	0.0454551	0.132481	exostosin family protein
BnaA06g18550D	AT5G60690	1.16793	0.798169	4.30015	3.53542	REVOLUTA (REV)
BnaA06g18560D	-	-	0	-	-	-
BnaA06g18570D	AT3G45190	11.926	11.6281	10.1289	9.37569	SIT4 phosphatase-associated family protein
BnaA06g18580D	AT3G45090	3.55358	3.54477	15.5957	13.168	P-loop containing nucleoside triphosphate hydrolases superfamily protein
BnaA06g18590D	-	-	0	-	-	-
BnaA06g18600D	AT3G45060	-	0	-	-	high affinity nitrate transporter 2.6 (NRT2.6)
BnaA06g18610D	AT3G45020	2.03408	0	2.49707	5.07118	Ribosomal L18p/L5e family protein
BnaA06g18620D	AT3G45010	10.5944	10.6128	0.824878	0.966308	serine carboxypeptidase-like 48 (scpl48)
BnaA06g18630D	AT3G44990	5.51656	4.70272	2.58242	2.42322	xyloglucan endo-transglycosylase-related 8 (XTR8)
BnaA06g18640D	-	0	0	0.625159	2.01175	-
BnaA06g18650D	AT1G14800	0.44688	0	0.883725	0.145692	Nucleic acid-binding, OB-fold-like protein
BnaA06g18660D	-	-	0	-	-	-
BnaA06g18670D	AT5G63980	-	0	-	-	SAL1
BnaA06g18680D	-	-	0	-	-	-
BnaA06g18690D	-	-	0	-	-	-
BnaA06g18700D	AT3G44920	-	0	-	-	cation/H+ exchanger 11 (CHX11)
BnaA06g18710D	AT3G44930	-	0	-	-	cation/H+ exchanger 10 (CHX10)
BnaA06g18720D	AT3G44718	-	0	-	-	Plant thionin family protein
BnaA06g18730D	-	0	0	3.18688	0.793244	-
BnaA06g18740D	-	6.42646	3.71775	5.307	3.59629	-
BnaA06g18750D	AT1G02890	-	0	-	-	AAA-type ATPase family protein
BnaA06g18760D	AT3G44716	11.333	9.26058	8.09401	10.7608	unknown protein
BnaA06g18770D	AT3G44680	7.8004	7.81203	8.93394	9.97432	histone deacetylase 9 (HDA9)
BnaA06g18780D	AT3G44620	61.4518	63.8522	17.4456	19.5599	protein tyrosine phosphatases
BnaA06g18790D	AT5G37010	-	0	-	-	unknown protein
BnaA06g18800D	AT3G44610	11.9384	10.0016	2.10198	3.20888	Protein kinase superfamily protein
BnaA06g18810D	AT3G44610	-	0	-	-	Protein kinase superfamily protein
BnaA06g18820D	-	-	0	-	-	-
BnaA06g18830D	AT3G44600	6.56148	7.47034	7.54836	8.85457	cyclophilin71 (CYP71)
BnaA06g18840D	AT3G44550	0.54064	0	0.11462	0.0385584	fatty acid reductase 5 (FAR5)
BnaA06g18850D	AT2G30290	-	0	-	-	VACUOLAR SORTING RECEPTOR 2 (VSR2)
BnaA06g18860D	AT3G44530	2.87776	3.20265	3.86333	3.32916	homolog of histone chaperone HIRA (HIRA)
BnaA06g18870D	-	-	0	-	-	-
BnaA06g18880D	AT1G48070	-	0	-	-	Thioredoxin superfamily protein
BnaA06g18890D	AT3G48420	1.12475	0	0.316746	0.102189	Haloacid dehalogenase-like hydrolase (HAD) superfamily protein
BnaA06g18900D	AT3G48460	16.5197	7.8277	1.15189	0.0911032	GDSL-like Lipase/Acylhydrolase superfamily protein
BnaA06g18910D	AT3G48470	4.18801	4.19367	5.3363	4.71516	EMBRYO DEFECTIVE 2423 (EMB2423)
BnaA06g18920D	AT3G48480	2.62558	3.76625	7.63255	4.40886	Cysteine proteinases superfamily protein
BnaA06g18930D	AT4G14170	1.237	0.602604	1.74531	1.01704	Pentatricopeptide repeat (PPR) superfamily protein
BnaA06g18940D	AT3G48510	0.116057	0	0	0	unknown protein
BnaA06g18950D	AT5G63370	9.10634	7.21755	6.63449	5.59796	Protein kinase superfamily protein
BnaA06g18960D	AT3G48520	0.0567859	0	0	0	cytochrome P450, family 94, subfamily B, polypeptide 3 (CYP94B3)
BnaA06g18970D	AT3G48580	0.094602	0	0	0	xyloglucan endotransglucosylase/hydrolase 11 (XTH11)
BnaA06g18980D	AT2G25630	-	0	-	-	beta glucosidase 14 (BGLU14)
BnaA06g18990D	AT3G48660	0	0	5.01087	15.5449	Protein of unknown function (DUF 3339)
BnaA06g19000D	AT3G48670	0.400952	0.882104	0.469777	1.07793	INVOLVED IN DE NOVO 2 (IDN2)
BnaA06g19010D	AT3G48690	57.7567	70.7207	29.4579	23.7538	CXE12
BnaA06g19020D	AT3G48710	4.29426	2.67024	8.9676	3.08817	DEK domain-containing chromatin associated protein
BnaA06g19030D	AT3G48760	12.7437	13.2804	8.8267	6.94372	DHHC-type zinc finger family protein
BnaA06g19040D	AT4G02655	-	0	-	-	unknown protein
BnaA06g19050D	-	-	0	-	-	-
BnaA06g19060D	AT3G48780	17.5145	16.2523	16.3616	17.0922	serine palmitoyltransferase 1 (SPT1)
BnaA06g19070D	AT5G23670	0	0	0	4.78692	long chain base2 (LCB2)
BnaA06g19080D	-	0.713051	0	0	0	-
BnaA06g19090D	AT3G48800	0	0	0	0.263927	Sterile alpha motif (SAM) domain-containing protein
BnaA06g19100D	AT3G48820	3.70623	3.78806	4.39539	2.98585	Glycosyltransferase family 29 (sialyltransferase) family protein
BnaA06g19110D	AT3G48850	-	0	-	-	phosphate transporter 3
BnaA06g19120D	AT3G48890	3.48918	2.31043	1.5747	4.33041	membrane-associated progesterone binding protein 3 (MAPR3)
BnaA06g19130D	AT4G12730	31.573	35.8602	29.6665	29.8199	FASCICLIN-like arabinogalactan 2 (FLA2)
BnaA06g19140D	AT3G49000	4.60569	6.7868	10.4093	9.52069	RNA polymerase III subunit RPC82 family protein
BnaA06g19150D	AT3G49010	168.163	171.935	405.04	370.124	breast basic conserved 1 (BBC1)
BnaA06g19160D	AT3G49020	-	0	-	-	FBD, F-box and Leucine Rich Repeat domains containing protein
BnaA06g19170D	AT3G49020	-	0	-	-	FBD, F-box and Leucine Rich Repeat domains containing protein
BnaA06g19180D	AT3G49060	2.88267	2.37822	1.61837	2.25498	U-box domain-containing protein kinase family protein
BnaA06g19190D	-	-	0	-	-	-
BnaA06g19200D	AT3G49100	6.87308	8.52873	18.3527	10.3794	Signal recognition particle, SRP9/SRP14 subunit
BnaA06g19210D	-	-	0	-	-	-
BnaA06g19220D	-	-	0	-	-	-
BnaA06g19230D	-	-	0	-	-	-
BnaA06g19240D	AT1G65960	-	0	-	-	glutamate decarboxylase 2 (GAD2)
BnaA06g19250D	AT1G76680	-	0	-	-	12-oxophytodienoate reductase 1 (OPR1)
BnaA06g19260D	-	-	0	-	-	-
BnaA06g19270D	-	-	0	-	-	-
BnaA06g19280D	AT3G42880	-	0	-	-	Leucine-rich repeat protein kinase family protein
BnaA06g19290D	ATCG01280	0.656382	1.47191	0.0451921	0.589649	YCF2.2
BnaA06g19300D	ATCG01280	-	0	-	-	YCF2.2
BnaA06g19310D	ATCG01280	0.261099	0	0.139755	0	YCF2.2
BnaA06g19320D	ATCG01310	0.127582	0	0.175734	0.431077	ribosomal protein L2 (RPL2.2)
BnaA06g19330D	ATCG00820	-	0	-	-	ribosomal protein S19 (RPS19)
BnaA06g19340D	ATCG00810	-	0	-	-	ribosomal protein L22 (RPL22)
BnaA06g19350D	ATCG00800	-	0	-	-	RESISTANCE TO PSEUDOMONAS SYRINGAE 3 (RPS3)
BnaA06g19360D	ATCG00790	-	0	-	-	ribosomal protein L16 (RPL16)
BnaA06g19370D	ATCG00780	-	0	-	-	ribosomal protein L14 (RPL14)
BnaA06g19380D	ATCG00750	-	0	-	-	ribosomal protein S11 (RPS11)
BnaA06g19390D	ATCG00740	62.7812	70.1009	20.3323	11.488	RNA polymerase subunit alpha (RPOA)
BnaA06g19400D	ATCG00730	0	0	0	0	photosynthetic electron transfer D (PETD)
BnaA06g19410D	ATCG00710	51.6714	21.5311	0	0	photosystem II reaction center protein H (PSBH)
BnaA06g19420D	ATCG00680	-	0	-	-	photosystem II reaction center protein B (PSBB)
BnaA06g19430D	ATCG00680	9.78026	9.17466	0.567311	0.278223	photosystem II reaction center protein B (PSBB)
BnaA06g19440D	ATCG00670	-	0	-	-	plastid-encoded CLP P (PCLPP)
BnaA06g19450D	ATCG00670	-	0	-	-	plastid-encoded CLP P (PCLPP)
BnaA06g19460D	ATCG00660	-	0	-	-	ribosomal protein L20 (RPL20)
BnaA06g19470D	ATCG00640	-	0	-	-	ribosomal protein L33 (RPL33)
BnaA06g19480D	-	-	0	-	-	-
BnaA06g19490D	AT3G26060	685.905	607.961	87.4234	61.7966	ATPRX Q
BnaA06g19500D	-	-	0	-	-	-
BnaA06g19510D	-	-	0	-	-	-
BnaA06g19520D	-	-	0	-	-	-
BnaA06g19530D	-	-	0	-	-	-
BnaA06g19540D	-	-	0	-	-	-
BnaA06g19550D	AT5G49840	0.979238	0	0.582608	1.19272	ATP-dependent Clp protease
BnaA06g19560D	AT2G42940	1.16499	4.98245	2.24805	1.84208	Predicted AT-hook DNA-binding family protein
BnaA06g19570D	AT3G43210	0.746394	0.981869	6.67723	6.43253	TETRASPORE (TES)
BnaA06g19580D	AT3G43230	8.08788	8.37035	3.79966	4.2399	RING/FYVE/PHD-type zinc finger family protein
BnaA06g19590D	AT3G43300	22.9958	21.3659	32.1955	39.1235	HOPM interactor 7 (ATMIN7)
BnaA06g19600D	AT3G43300	-	0	-	-	HOPM interactor 7 (ATMIN7)
BnaA06g19610D	AT3G43520	148.868	151.308	94.9195	85.8672	Transmembrane proteins 14C
BnaA06g19620D	AT3G43600	15.6771	15.1942	2.81376	3.31896	aldehyde oxidase 2 (AAO2)
BnaA06g19630D	AT4G32570	0.383191	0	0	0	TIFY domain protein 8 (TIFY8)
BnaA06g19640D	AT4G28600	1.04496	0.31019	0.786434	1.19774	no pollen germination related 2 (NPGR2)
BnaA06g19650D	AT2G11000	8.60642	9.91921	12.9414	10.6254	MAK10 homologue (MAK10)
BnaA06g19660D	AT2G27030	3.54042	3.62592	9.26781	5.01754	calmodulin 5 (CAM5)
BnaA06g19670D	-	0.193674	0.957974	1.38547	0.448448	-
BnaA06g19680D	-	-	0	-	-	-
BnaA06g19690D	-	-	0	-	-	-
BnaA06g19700D	AT3G43860	-	0	-	-	glycosyl hydrolase 9A4 (GH9A4)
BnaA06g19710D	AT3G43920	9.99227	10.174	6.49852	5.14609	dicer-like 3 (DCL3)
BnaA06g19720D	-	-	0	-	-	-
BnaA06g19730D	AT3G44330	19.9754	20.2118	32.0687	29.8524	INVOLVED IN: protein processing
BnaA06g19740D	AT3G44350	1.09587	0	0	0	NAC domain containing protein 61 (NAC061)
BnaA06g19750D	-	-	0	-	-	-
BnaA06g19760D	-	-	0	-	-	-
BnaA06g19770D	AT3G44930	0	0	0	0.0497039	cation/H+ exchanger 10 (CHX10)
BnaA06g19780D	AT3G44540	0.152038	0	0.215941	0.0368443	fatty acid reductase 4 (FAR4)
BnaA06g19790D	-	-	0	-	-	-
BnaA06g19800D	AT3G44450	25.1825	16.1513	2.76522	1.52931	unknown protein
BnaA06g19810D	AT3G44720	4.08207	2.18463	2.09355	1.25286	arogenate dehydratase 4 (ADT4)
BnaA06g19820D	AT3G45440	1.43356	0	0	0	Concanavalin A-like lectin protein kinase family protein
BnaA06g19830D	AT3G45440	1.47966	0	0	0	Concanavalin A-like lectin protein kinase family protein
BnaA06g19840D	-	-	0	-	-	-
BnaA06g19850D	AT1G66235	-	0	-	-	unknown protein
BnaA06g19860D	AT3G45780	73.6256	69.0313	18.2229	15.1193	phototropin 1 (PHOT1)
BnaA06g19870D	AT3G46060	11.2942	12.3658	10.9195	11.0895	ARA3
BnaA06g19880D	AT3G46080	-	0	-	-	C2H2-type zinc finger family protein
BnaA06g19890D	AT3G46080	-	0	-	-	C2H2-type zinc finger family protein
BnaA06g19900D	AT1G64800	-	0	-	-	DNA binding
BnaA06g19910D	AT1G65240	0	0	0	0	Eukaryotic aspartyl protease family protein
BnaA06g19920D	AT5G57740	-	0	-	-	XB3 ortholog 2 in Arabidopsis thaliana (XBAT32)
BnaA06g19930D	AT1G66760	0.280828	0	9.30661	3.87261	MATE efflux family protein
BnaA06g19940D	AT5G45570	-	0	-	-	Ulp1 protease family protein
BnaA06g19950D	-	-	0	-	-	-
BnaA06g19960D	-	-	0	-	-	-
BnaA06g19970D	-	-	0	-	-	-
BnaA06g19980D	AT5G40680	-	0	-	-	Galactose oxidase/kelch repeat superfamily protein
BnaA06g19990D	AT5G40680	-	0	-	-	Galactose oxidase/kelch repeat superfamily protein
BnaA06g20000D	AT5G40680	-	0	-	-	Galactose oxidase/kelch repeat superfamily protein
BnaA06g20010D	AT3G42660	-	0	-	-	transducin family protein / WD-40 repeat family protein
BnaA06g20020D	AT5G42080	2.96573	2.15195	1.53264	0.831537	dynamin-like protein (DL1)
BnaA06g20030D	AT3G42660	6.62607	7.03137	14.1945	15.1593	transducin family protein / WD-40 repeat family protein
BnaA06g20040D	AT3G42790	36.1207	33.5687	27.7219	21.4171	alfin-like 3 (AL3)
BnaA06g20050D	AT3G42880	-	0	-	-	Leucine-rich repeat protein kinase family protein
BnaA06g20060D	-	-	0	-	-	-
BnaA06g20070D	-	-	0	-	-	-
BnaA06g20080D	AT3G43120	-	0	-	-	SAUR-like auxin-responsive protein family
BnaA06g20090D	AT3G43240	35.387	37.9909	32.2095	27.0626	ARID/BRIGHT DNA-binding domain-containing protein
BnaA06g20100D	-	-	0	-	-	-
BnaA06g20110D	AT3G43270	5.59393	4.66067	3.14127	1.17893	Plant invertase/pectin methylesterase inhibitor superfamily
BnaA06g20120D	AT1G64870	-	0	-	-	unknown protein
BnaA06g20130D	-	-	0	-	-	-
BnaA06g20140D	AT3G43540	18.1011	13.2404	2.92505	3.70078	Protein of unknown function (DUF1350)
BnaA06g20150D	-	-	0	-	-	-
BnaA06g20160D	AT3G43590	4.3835	4.86357	8.275	7.05477	zinc knuckle (CCHC-type) family protein
BnaA06g20170D	-	-	0	-	-	-
BnaA06g20180D	AT3G43600	3.69936	5.93059	0.430479	0.78032	aldehyde oxidase 2 (AAO2)
BnaA06g20190D	-	-	0	-	-	-
BnaA06g20200D	AT3G43800	24.2976	17.1902	9.76848	2.96376	glutathione S-transferase tau 27 (GSTU27)
BnaA06g20210D	AT1G30140	-	0	-	-	unknown protein
BnaA06g20220D	-	-	0	-	-	-
BnaA06g20230D	AT3G43810	1.38427	0	1.45903	0.477904	calmodulin 7 (CAM7)
BnaA06g20240D	-	2.19076	0	1.88581	1.75783	-
BnaA06g20250D	AT3G43860	-	0	-	-	glycosyl hydrolase 9A4 (GH9A4)
BnaA06g20260D	-	-	0	-	-	-
BnaA06g20270D	-	-	0	-	-	-
BnaA06g20280D	AT4G33865	133.544	121.565	114.64	79.0493	Ribosomal protein S14p/S29e family protein
BnaA06g20290D	AT3G44020	48.2022	45.1005	11.4152	11.9589	thylakoid lumenal P17.1 protein
BnaA06g20300D	-	-	0	-	-	-
BnaA06g20310D	AT1G65730	-	0	-	-	YELLOW STRIPE like 7 (YSL7)
BnaA06g20320D	AT1G65730	-	0	-	-	YELLOW STRIPE like 7 (YSL7)
BnaA06g20330D	AT1G65730	-	0	-	-	YELLOW STRIPE like 7 (YSL7)
BnaA06g20340D	AT1G65820	2.96418	2.84831	12.8315	20.6521	microsomal glutathione s-transferase, putative
BnaA06g20350D	-	-	0	-	-	-
BnaA06g20360D	-	-	0	-	-	-
BnaA06g20370D	AT1G65890	2.69033	2.00966	0.445225	0.129708	acyl activating enzyme 12 (AAE12)
BnaA06g20380D	-	-	0	-	-	-
BnaA06g20390D	AT1G65920	1.37749	1.13002	1.35523	2.59175	Regulator of chromosome condensation (RCC1) family with FYVE zinc finger domain
BnaA06g20400D	-	27.3908	20.0678	14.9177	7.88507	-
BnaA06g20410D	-	-	0	-	-	-
BnaA06g20420D	AT3G46410	-	0	-	-	Protein kinase superfamily protein
BnaA06g20430D	-	-	0	-	-	-
BnaA06g20440D	AT3G46450	5.53333	6.06706	5.69504	4.4189	SEC14 cytosolic factor family protein / phosphoglyceride transfer family protein
BnaA06g20450D	AT3G46490	0.333831	0	0.658996	2.31952	2-oxoglutarate (2OG) and Fe(II)-dependent oxygenase superfamily protein
BnaA06g20460D	AT3G46520	0.0809983	0	0	0	actin-12 (ACT12)
BnaA06g20470D	AT1G18370	-	0	-	-	HINKEL (HIK)
BnaA06g20480D	AT3G46630	22.6126	14.4168	7.26905	5.1865	Protein of unknown function (DUF3223)
BnaA06g20490D	AT3G46630	-	0	-	-	Protein of unknown function (DUF3223)
BnaA06g20500D	AT3G46670	1.87025	0.993661	0.220745	0.177495	UDP-glucosyl transferase 76E11 (UGT76E11)
BnaA06g20510D	-	-	0	-	-	-
BnaA06g20520D	AT3G46890	0.245104	0	0	0	BEST Arabidopsis thaliana protein match is: maternal effect embryo arrest 60 (TAIR:AT5G05950.1)
BnaA06g20530D	AT5G62700	24.9503	32.4646	98.7909	86.5885	tubulin beta chain 3 (TUB3)
BnaA06g20540D	AT3G47340	0	0	0	0.0661249	glutamine-dependent asparagine synthase 1 (ASN1)
BnaA06g20550D	-	-	0	-	-	-
BnaA06g20560D	AT3G47360	-	0	-	-	hydroxysteroid dehydrogenase 3 (HSD3)
BnaA06g20570D	AT3G47480	0.319949	0	0	0	Calcium-binding EF-hand family protein
BnaA06g20580D	AT3G47520	-	0	-	-	malate dehydrogenase (MDH)
BnaA06g20590D	AT3G47530	1.25636	0.718086	1.76886	1.66243	Pentatricopeptide repeat (PPR) superfamily protein
BnaA06g20600D	-	-	0	-	-	-
BnaA06g20610D	AT3G47550	5.24882	3.48818	3.50724	2.36104	RING/FYVE/PHD zinc finger superfamily protein
BnaA06g20620D	AT3G47640	4.52564	4.10269	2.96628	3.69398	POPEYE (PYE)
BnaA06g20630D	AT3G47650	64.3972	49.8718	1.57231	4.21822	DnaJ/Hsp40 cysteine-rich domain superfamily protein
BnaA06g20640D	AT3G47660	-	0	-	-	Regulator of chromosome condensation (RCC1) family protein
BnaA06g20650D	-	-	0	-	-	-
BnaA06g20660D	AT3G47790	-	0	-	-	ABC2 homolog 7 (ATH7)
BnaA06g20670D	AT3G47810	22.4484	22.3446	23.7703	27.3114	MAIGO 1 (MAG1)
BnaA06g20680D	AT1G14800	-	0	-	-	Nucleic acid-binding, OB-fold-like protein
BnaA06g20690D	AT5G35600	0.339739	0	0.796524	0.437678	histone deacetylase7 (HDA7)
BnaA06g20700D	-	-	0	-	-	-
BnaA06g20710D	AT3G47860	48.7979	37.199	16.6381	15.7983	chloroplastic lipocalin (CHL)
BnaA06g20720D	AT3G47940	4.39478	3.23928	7.11661	4.90328	DNAJ heat shock family protein
BnaA06g20730D	-	-	0	-	-	-
BnaA06g20740D	AT3G47960	1.87803	2.45688	2.4168	1.1661	Major facilitator superfamily protein
BnaA06g20750D	AT3G48000	1.30595	2.02688	2.0755	0.898635	aldehyde dehydrogenase 2B4 (ALDH2B4)
BnaA06g20760D	AT3G48100	0.255728	0	0.855056	0	response regulator 5 (RR5)
BnaA06g20770D	AT3G48140	274.599	222.187	241.756	277.653	B12D protein
BnaA06g20780D	AT3G48170	19.897	18.1269	21.3767	18.5338	aldehyde dehydrogenase 10A9 (ALDH10A9)
BnaA06g20790D	AT3G48180	13.4688	0	9.10999	15.0943	unknown protein
BnaA06g20800D	AT3G48190	1.79339	1.8201	2.90689	2.11794	ataxia-telangiectasia mutated (ATM)
BnaA06g20810D	-	-	0	-	-	-
BnaA06g20820D	AT3G27220	-	0	-	-	Galactose oxidase/kelch repeat superfamily protein
BnaA06g20830D	AT3G48210	5.18312	6.30083	12.3139	9.42104	CONTAINS InterPro DOMAIN/s: Kinetochore-Ndc80 complex, subunit Spc25 (InterPro:IPR013255)
BnaA06g20840D	AT2G32550	0.145493	0	0	0	Cell differentiation, Rcd1-like protein
BnaA06g20850D	AT3G48250	1.02797	1.09594	4.17003e-05	0.39814	Pentatricopeptide repeat (PPR) superfamily protein
BnaA06g20860D	AT3G48260	0.140923	0	0	0.0686298	with no lysine (K) kinase 3 (WNK3)
BnaA06g20870D	AT3G48270	0.329586	0	0	0	cytochrome P450, family 71, subfamily A, polypeptide 26 (CYP71A26)
BnaA06g20880D	AT3G48330	15.8762	14.3206	12.0204	16.2365	protein-l-isoaspartate methyltransferase 1 (PIMT1)
BnaA06g20890D	-	1.67796	0	2.38668	1.22022	-
BnaA06g20900D	AT3G48390	-	0	-	-	MA3 domain-containing protein
BnaA06g20910D	AT3G48410	0.337094	0	0.177397	0.952237	alpha/beta-Hydrolases superfamily protein
BnaA06g20920D	-	32.4956	43.5873	34.9345	73.3775	-
BnaA06g20930D	AT3G49220	-	0	-	-	Plant invertase/pectin methylesterase inhibitor superfamily
BnaA06g20940D	AT3G49240	0.499155	0.766658	4.06469	3.66033	embryo defective 1796 (emb1796)
BnaA06g20950D	AT3G49250	4.18708	3.40232	2.75185	2.73679	DEFECTIVE IN MERISTEM SILENCING 3 (DMS3)
BnaA06g20960D	AT1G43760	-	0	-	-	DNAse I-like superfamily protein
BnaA06g20970D	AT3G49260	19.4875	20.7335	0.689685	0.511538	IQ-domain 21 (iqd21)
BnaA06g20980D	AT3G49320	0.178828	0	1.51196	0.837833	Metal-dependent protein hydrolase
BnaA06g20990D	AT2G27420	-	0	-	-	Cysteine proteinases superfamily protein
BnaA06g21000D	AT2G27420	0.594895	0	0	0	Cysteine proteinases superfamily protein
BnaA06g21010D	AT5G24430	0.47468	0.743061	0.0537323	0.105889	Calcium-dependent protein kinase (CDPK) family protein
BnaA06g21020D	AT3G49390	19.5067	19.6614	32.4909	25.0865	CTC-interacting domain 10 (CID10)
BnaA06g21030D	AT3G49430	5.17545	5.2789	6.33826	11.6552	SER/ARG-rich protein 34A (SRp34a)
BnaA06g21040D	-	0	0	5.79165	2.01689	-
BnaA06g21050D	-	-	0	-	-	-
BnaA06g21060D	AT2G35040	-	0	-	-	AICARFT/IMPCHase bienzyme family protein
BnaA06g21070D	AT3G49450	-	0	-	-	F-box and associated interaction domains-containing protein
BnaA06g21080D	AT3G49490	22.082	22.4284	19.0827	17.4355	unknown protein
BnaA06g21090D	AT3G49530	1.35756	1.57302	2.20793	1.76282	NAC domain containing protein 62 (NAC062)
BnaA06g21100D	AT3G49540	-	0	-	-	unknown protein
BnaA06g21110D	AT3G49550	0.767802	0	0.249382	2.26059	unknown protein
BnaA06g21120D	AT3G49590	8.13542	9.05592	5.64597	5.55276	Autophagy-related protein 13
BnaA06g21130D	AT3G49600	4.63386	4.18118	5.69782	3.0503	ubiquitin-specific protease 26 (UBP26)
BnaA06g21140D	AT5G45570	-	0	-	-	Ulp1 protease family protein
BnaA06g21150D	AT1G52950	-	0	-	-	Nucleic acid-binding, OB-fold-like protein
BnaA06g21160D	-	-	0	-	-	-
BnaA06g21170D	-	-	0	-	-	-
BnaA06g21180D	-	-	0	-	-	-
BnaA06g21190D	AT3G49645	0.895063	0	0.176598	0.0878801	unknown protein
BnaA06g21200D	AT3G49650	0.959745	0.695353	0.851149	1.19822	P-loop containing nucleoside triphosphate hydrolases superfamily protein
BnaA06g21210D	-	-	0	-	-	-
BnaA06g21220D	-	-	0	-	-	-
BnaA06g21230D	-	-	0	-	-	-
BnaA06g21240D	AT3G46340	-	0	-	-	Leucine-rich repeat protein kinase family protein
BnaA06g21250D	-	-	0	-	-	-
BnaA06g21260D	AT1G31150	-	0	-	-	FUNCTIONS IN: sequence-specific DNA binding transcription factor activity
BnaA06g21270D	AT3G49660	8.88723	8.52473	18.1379	8.31099	Transducin/WD40 repeat-like superfamily protein
BnaA06g21280D	AT5G61770	5.00535	4.20624	22.0257	7.82037	PETER PAN-like protein (PPAN)
BnaA06g21290D	AT5G61780	5.10126	4.6187	8.1165	6.23342	TUDOR-SN protein 2 (Tudor2)
BnaA06g21300D	AT5G61790	36.7109	33.532	60.3877	33.5038	calnexin 1 (CNX1)
BnaA06g21310D	AT5G61800	24.4797	19.6836	7.03826	4.49269	Pentatricopeptide repeat (PPR) superfamily protein
BnaA06g21320D	AT5G61810	-	0	-	-	Mitochondrial substrate carrier family protein
BnaA06g21330D	AT5G61820	14.3642	12.5888	3.23205	4.45745	FUNCTIONS IN: molecular_function unknown
BnaA06g21340D	AT5G61830	6.19163	5.8062	3.01746	1.87338	NAD(P)-binding Rossmann-fold superfamily protein
BnaA06g21350D	AT5G61840	18.5763	23.2686	23.8468	25.438	GUT1
BnaA06g21360D	AT5G61900	2.62295	2.77585	0.718634	1.12773	BONZAI 1 (BON1)
BnaA06g21370D	AT5G61910	0	0	0	4.86017	DCD (Development and Cell Death) domain protein
BnaA06g21380D	AT5G61920	0.749283	0	1.72689	0.802222	unknown protein
BnaA06g21390D	AT5G61960	10.1588	8.34728	6.38361	7.21125	MEI2-like protein 1 (ML1)
BnaA06g21400D	AT1G48480	8.9112	0	1.36515	5.74867	receptor-like kinase 1 (RKL1)
BnaA06g21410D	-	-	0	-	-	-
BnaA06g21420D	AT5G61970	5.40996	5.81409	6.83967	7.03689	signal recognition particle-related / SRP-related
BnaA06g21430D	AT5G61980	0.0277575	0	0	0	ARF-GAP domain 1 (AGD1)
BnaA06g21440D	AT5G61990	0.634375	0.593745	1.34526	1.06861	Pentatricopeptide repeat (PPR) superfamily protein
BnaA06g21450D	-	-	0	-	-	-
BnaA06g21460D	AT5G62000	34.1869	38.0027	23.2241	23.7932	auxin response factor 2 (ARF2)
BnaA06g21470D	AT5G62020	0	0	0	0.347258	heat shock transcription factor B2A (HSFB2A)
BnaA06g21480D	AT5G62030	0.264431	0	0.956918	1.63059e-05	diphthamide synthesis DPH2 family protein
BnaA06g21490D	AT5G62040	-	0	-	-	PEBP (phosphatidylethanolamine-binding protein) family protein
BnaA06g21500D	AT5G62050	8.04176	9.48882	12.1288	9.49496	homolog of yeast oxidase assembly 1 (OXA1) (OXA1)
BnaA06g21510D	AT5G62065	-	0	-	-	Bifunctional inhibitor/lipid-transfer protein/seed storage 2S albumin superfamily protein
BnaA06g21520D	AT5G62070	20.6764	25.7944	8.39705	6.57476	IQ-domain 23 (IQD23)
BnaA06g21530D	-	-	0	-	-	-
BnaA06g21540D	AT5G62070	-	0	-	-	IQ-domain 23 (IQD23)
BnaA06g21550D	AT4G05050	-	0	-	-	ubiquitin 11 (UBQ11)
BnaA06g21560D	AT4G05190	-	0	-	-	kinesin 5 (ATK5)
BnaA06g21570D	-	-	0	-	-	-
BnaA06g21580D	-	-	0	-	-	-
BnaA06g21590D	-	-	0	-	-	-
BnaA06g21600D	AT5G62130	12.5436	11.6075	1.03855	1.33695	Per1-like family protein
BnaA06g21610D	AT5G57200	-	0	-	-	ENTH/ANTH/VHS superfamily protein
BnaA06g21620D	AT5G62170	1.59406	1.27045	8.13504	7.83707	unknown protein
BnaA06g21630D	-	-	0	-	-	-
BnaA06g21640D	AT5G07200	-	0	-	-	gibberellin 20-oxidase 3 (GA20OX3)
BnaA06g21650D	AT1G40390	-	0	-	-	DNAse I-like superfamily protein
BnaA06g21660D	AT5G18880	-	0	-	-	RNA-directed DNA polymerase (reverse transcriptase)-related family protein
BnaA06g21670D	-	-	0	-	-	-
BnaA06g21680D	AT5G62220	13.8189	21.3975	4.18983	4.75586	glycosyltransferase 18 (GT18)
BnaA06g21690D	AT5G62230	1.06102	1.90184	0.563113	0.552126	ERECTA-like 1 (ERL1)
BnaA06g21700D	AT5G62240	-	0	-	-	Cell cycle regulated microtubule associated protein
BnaA06g21710D	AT5G62250	-	0	-	-	microtubule-associated protein 65-9 (MAP65-9)
BnaA06g21720D	AT5G62260	0.165412	0	0	0.0545201	AT hook motif DNA-binding family protein
BnaA06g21730D	AT5G62270	11.1066	11.8285	24.9133	24.5948	FUNCTIONS IN: molecular_function unknown
BnaA06g21740D	AT5G62280	0.50967	2.15417	0	0.0967218	Protein of unknown function (DUF1442)
BnaA06g21750D	-	-	0	-	-	-
BnaA06g21760D	AT5G62290	8.24759	9.0087	24.5666	19.3165	nucleotide-sensitive chloride conductance regulator (ICln) family protein
BnaA06g21770D	AT5G62310	0	0	0	0	INCOMPLETE ROOT HAIR ELONGATION (IRE)
BnaA06g21780D	AT5G62320	-	0	-	-	myb domain protein 99 (MYB99)
BnaA06g21790D	AT5G62350	137.64	131.418	327.908	456.212	Plant invertase/pectin methylesterase inhibitor superfamily protein
BnaA06g21800D	AT5G62360	33.2403	28.4868	5.94081	10.4619	Plant invertase/pectin methylesterase inhibitor superfamily protein
BnaA06g21810D	AT5G62380	-	0	-	-	NAC-domain protein 101 (NAC101)
BnaA06g21820D	AT5G62380	-	0	-	-	NAC-domain protein 101 (NAC101)
BnaA06g21830D	-	0.762404	0.449233	3.98592	3.77817	-
BnaA06g21840D	AT5G62410	1.74982	1.81534	11.5777	12.1682	structural maintenance of chromosomes 2 (SMC2)
BnaA06g21850D	AT5G62420	-	0	-	-	NAD(P)-linked oxidoreductase superfamily protein
BnaA06g21860D	-	-	0	-	-	-
BnaA06g21870D	AT5G62430	1.8751	3.46117	0.582592	0.654371	cycling DOF factor 1 (CDF1)
BnaA06g21880D	AT5G62440	7.73163	9.17258	17.8008	17.8055	FUNCTIONS IN: molecular_function unknown
BnaA06g21890D	AT5G62460	15.3607	14.4362	7.07724	8.03921	RING/FYVE/PHD zinc finger superfamily protein
BnaA06g21900D	AT3G47600	0	0	0	0	myb domain protein 94 (MYB94)
BnaA06g21910D	AT4G28360	-	0	-	-	Ribosomal protein L22p/L17e family protein
BnaA06g21920D	AT5G62480	-	0	-	-	glutathione S-transferase tau 9 (GSTU9)
BnaA06g21930D	AT5G62490	-	0	-	-	HVA22 homologue B (HVA22B)
BnaA06g21940D	AT5G62500	4.23675	3.17363	6.47321	3.23236	end binding protein 1B (EB1B)
BnaA06g21950D	AT1G69630	-	0	-	-	F-box/RNI-like superfamily protein
BnaA06g21960D	AT1G78750	-	0	-	-	F-box/RNI-like superfamily protein
BnaA06g21970D	AT1G69630	-	0	-	-	F-box/RNI-like superfamily protein
BnaA06g21980D	AT1G69630	-	0	-	-	F-box/RNI-like superfamily protein
BnaA06g21990D	AT1G78750	-	0	-	-	F-box/RNI-like superfamily protein
BnaA06g22000D	AT1G78700	-	0	-	-	BES1/BZR1 homolog 4 (BEH4)
BnaA06g22010D	-	-	0	-	-	-
BnaA06g22020D	AT2G30360	0	0	0.119218	0	SOS3-interacting protein 4 (SIP4)
BnaA06g22030D	AT5G62520	0	0	0.216059	0	similar to RCD one 5 (SRO5)
BnaA06g22040D	AT5G62530	24.3014	22.8989	46.0977	49.8111	aldehyde dehydrogenase 12A1 (ALDH12A1)
BnaA06g22050D	AT5G62550	3.38285	8.65543	46.7461	42.5642	unknown protein
BnaA06g22060D	AT5G62570	2.78	2.58767	2.20087	2.15474	Calmodulin binding protein-like
BnaA06g22070D	AT5G62580	7.03113	6.42059	13.1103	20.3861	ARM repeat superfamily protein
BnaA06g22080D	AT5G62600	1.78452	3.01635	3.036	3.41032	ARM repeat superfamily protein
BnaA06g22090D	AT5G62620	1.06124	2.88953	1.77911	2.61838	Galactosyltransferase family protein
BnaA06g22100D	AT1G65352	-	0	-	-	Putative membrane lipoprotein
BnaA06g22110D	AT5G62630	13.2726	8.7794	4.81701	7.1121	hipl2 protein precursor (HIPL2)
BnaA06g22120D	-	-	0	-	-	-
BnaA06g22130D	AT5G62640	14.0044	18.9255	14.6968	20.783	proline-rich family protein
BnaA06g22140D	-	-	0	-	-	-
BnaA06g22150D	-	-	0	-	-	-
BnaA06g22160D	AT5G62680	9.53066	10.5874	2.33226	7.93829	Major facilitator superfamily protein
BnaA06g22170D	-	3.92299	5.23191	2.89808	13.8017	-
BnaA06g22180D	-	0	0	2.35935	8.13183	-
BnaA06g22190D	-	-	0	-	-	-
BnaA06g22200D	AT5G62700	61.2951	58.3389	150.357	159.888	tubulin beta chain 3 (TUB3)
BnaA06g22210D	-	2.98275	3.53912	13.7316	12.0383	-
BnaA06g22220D	AT5G62710	-	0	-	-	Leucine-rich repeat protein kinase family protein
BnaA06g22230D	AT5G62720	6.2329	3.84394	1.82189	1.74169	Integral membrane HPP family protein
BnaA06g22240D	AT5G62730	17.4433	20.1134	0.158669	0.118344	Major facilitator superfamily protein
BnaA06g22250D	AT5G62750	-	0	-	-	unknown protein
BnaA06g22260D	AT5G62760	2.43757	3.86381	4.40966	3.89523	P-loop containing nucleoside triphosphate hydrolases superfamily protein
BnaA06g22270D	AT5G62770	1.23711	0	0.0778161	0.959943	Protein of unknown function (DUF1645)
BnaA06g22280D	AT5G62790	39.9226	37.2335	7.90323	8.03068	1-deoxy-D-xylulose 5-phosphate reductoisomerase (DXR)
BnaA06g22290D	AT5G62810	36.0975	27.4985	23.9444	18.816	peroxin 14 (PEX14)
BnaA06g22300D	AT5G62820	0.824464	0	0.983849	1.32264	Uncharacterised protein family (UPF0497)
BnaA06g22310D	AT5G62840	13.0961	15.8053	2.94116	3.7055	Phosphoglycerate mutase family protein
BnaA06g22320D	AT5G62865	-	0	-	-	unknown protein
BnaA06g22330D	AT5G62880	1.14003	0	0.526917	0.776341	RAC-like 10 (RAC10)
BnaA06g22340D	AT5G62890	46.5117	49.0386	38.7567	45.8254	Xanthine/uracil permease family protein
BnaA06g22350D	AT5G62900	4.00522	5.32124	0.432347	0.201422	unknown protein
BnaA06g22360D	AT5G62910	5.4535	6.38073	4.27146	3.50213	RING/U-box superfamily protein
BnaA06g22370D	AT5G62920	4.97974	3.15408	7.93367	6.66798	response regulator 6 (ARR6)
BnaA06g22380D	AT5G50220	-	0	-	-	F-box family protein
BnaA06g22390D	-	0.363791	0	0	0	-
BnaA06g22400D	AT5G62930	7.01742	4.0194	10.5761	8.49455	SGNH hydrolase-type esterase superfamily protein
BnaA06g22410D	-	-	0	-	-	-
BnaA06g22420D	AT5G62940	1.52836	1.61322	0.393872	0.38451	HIGH CAMBIAL ACTIVITY2 (HCA2)
BnaA06g22430D	-	-	0	-	-	-
BnaA06g22440D	AT5G62960	1.89877	2.90129	0.621315	1.39801	unknown protein
BnaA06g22450D	AT5G62990	-	0	-	-	embryo defective 1692 (emb1692)
BnaA06g22460D	-	-	0	-	-	-
BnaA06g22470D	AT5G63000	2.21149	4.31134	5.01882	4.41327	Mitochondrial import inner membrane translocase subunit Tim17/Tim22/Tim23 family protein
BnaA06g22480D	AT5G63010	3.94329	6.44167	5.55634	6.76538	Transducin/WD40 repeat-like superfamily protein
BnaA06g22490D	AT5G63030	7.46366	8.20784	12.3896	9.07224	Thioredoxin superfamily protein
BnaA06g22500D	-	-	0	-	-	-
BnaA06g22510D	AT5G63050	-	0	-	-	embryo defective 2759 (EMB2759)
BnaA06g22520D	AT3G62850	-	0	-	-	zinc finger protein-related
BnaA06g22530D	AT5G63110	2.89316	3.70296	8.33138	5.74663	histone deacetylase 6 (HDA6)
BnaA06g22540D	AT5G63130	0.49351	0	0	0.168065	Octicosapeptide/Phox/Bem1p family protein
BnaA06g22550D	AT5G63140	-	0	-	-	purple acid phosphatase 29 (PAP29)
BnaA06g22560D	AT5G63140	29.9701	20.966	2.3636	0.92415	purple acid phosphatase 29 (PAP29)
BnaA06g22570D	AT5G63160	0.538377	0	0.31875	1.55865	BTB and TAZ domain protein 1 (BT1)
BnaA06g22580D	AT2G42160	7.04881	6.06518	6.74819	7.33431	BRAP2 RING ZnF UBP domain-containing protein 1 (BRIZ1)
BnaA06g22590D	AT5G63180	40.3845	37.2523	3.79526	5.85384	Pectin lyase-like superfamily protein
BnaA06g22600D	AT5G63190	6.69818	7.87716	5.8313	14.5448	MA3 domain-containing protein
BnaA06g22610D	AT3G48410	-	0	-	-	alpha/beta-Hydrolases superfamily protein
BnaA06g22620D	AT5G63220	0.296559	0	0.274649	0.403497	unknown protein
BnaA06g22630D	AT5G63230	-	0	-	-	Carbohydrate-binding X8 domain superfamily protein
BnaA06g22640D	AT5G63260	5.56766	5.80904	5.8311	9.84718	Zinc finger C-x8-C-x5-C-x3-H type family protein
BnaA06g22650D	AT5G63270	-	0	-	-	RPM1-interacting protein 4 (RIN4) family protein
BnaA06g22660D	AT5G63310	201.902	220.021	50.3436	42.3173	nucleoside diphosphate kinase 2 (NDPK2)
BnaA06g22670D	AT5G63390	30.1789	32.4292	54.3903	53.7507	O-fucosyltransferase family protein
BnaA06g22680D	AT5G63400	-	0	-	-	adenylate kinase 1 (ADK1)
BnaA06g22690D	AT5G63420	17.7974	20.2094	13.1478	12.7499	embryo defective 2746 (emb2746)
BnaA06g22700D	AT5G63550	1.69353	2.69769	6.84384	4.72898	DEK domain-containing chromatin associated protein
BnaA06g22710D	AT5G63560	-	0	-	-	HXXXD-type acyl-transferase family protein
BnaA06g22720D	AT5G63570	209.471	202.792	70.6759	45.4793	glutamate-1-semialdehyde-2,1-aminomutase (GSA1)
BnaA06g22730D	AT5G63580	0.114263	0	0.160044	0	flavonol synthase 2 (FLS2)
BnaA06g22740D	-	-	0	-	-	-
BnaA06g22750D	AT5G63590	1.45923	0	0.0695807	0.470483	flavonol synthase 3 (FLS3)
BnaA06g22760D	AT2G07760	0	0	0.0674327	0	Zinc knuckle (CCHC-type) family protein
BnaA06g22770D	AT5G63620	8.73785	8.94851	8.53316	5.42355	GroES-like zinc-binding alcohol dehydrogenase family protein
BnaA06g22780D	AT5G63630	1.52866	1.67145	4.22482	3.27619	P-loop containing nucleoside triphosphate hydrolases superfamily protein
BnaA06g22790D	AT5G63640	10.971	12.1376	9.78647	9.78295	ENTH/VHS/GAT family protein
BnaA06g22800D	AT5G63650	0	0	0.957094	2.42876	SNF1-related protein kinase 2.5 (SNRK2.5)
BnaA06g22810D	AT5G08560	-	0	-	-	transducin family protein / WD-40 repeat family protein
BnaA06g22820D	AT5G63680	3.11638	3.18425	8.01936	5.7783	Pyruvate kinase family protein
BnaA06g22830D	AT5G63690	1.24495e-05	0	9.61443e-05	1.01299	Nucleic acid-binding, OB-fold-like protein
BnaA06g22840D	AT5G63710	3.451	3.24811	1.11013	1.30013	Leucine-rich repeat protein kinase family protein
BnaA06g22850D	AT5G63720	-	0	-	-	KOKOPELLI (KPL)
BnaA06g22860D	AT5G63750	0	0	0	0	ARIADNE 13 (ARI13)
BnaA06g22870D	AT5G63750	-	0	-	-	ARIADNE 13 (ARI13)
BnaA06g22880D	AT5G63770	3.17527	3.66487	3.52426	3.718	diacylglycerol kinase 2 (DGK2)
BnaA06g22890D	AT5G63780	7.26646	5.9451	5.55103	3.59979	shoot apical meristem arrest 1 (SHA1)
BnaA06g22900D	AT5G63790	2.69446	4.22843	0.296707	0	NAC domain containing protein 102 (NAC102)
BnaA06g22910D	-	-	0	-	-	-
BnaA06g22920D	AT5G63800	13.1272	8.70572	1.0564	0.852842	MUCILAGE-MODIFIED 2 (MUM2)
BnaA06g22930D	AT5G63810	35.5038	30.1775	72.9128	86.4915	beta-galactosidase 10 (BGAL10)
BnaA06g22940D	AT5G63830	2.84611	2.04829	2.73837	1.84461	HIT-type Zinc finger family protein
BnaA06g22950D	AT5G63840	24.8952	29.4919	47.7014	53.1034	RADIAL SWELLING 3 (RSW3)
BnaA06g22960D	AT5G63840	-	0	-	-	RADIAL SWELLING 3 (RSW3)
BnaA06g22970D	AT5G63850	1.16148	0.503773	2.51766	1.15394	amino acid permease 4 (AAP4)
BnaA06g22980D	AT5G63860	18.3212	16.4225	29.8302	18.735	UVB-RESISTANCE 8 (UVR8)
BnaA06g22990D	AT5G09225	-	0	-	-	unknown protein
BnaA06g23000D	AT5G63870	1.43517	0	2.28026	0.18005	serine/threonine phosphatase 7 (PP7)
BnaA06g23010D	-	-	0	-	-	-
BnaA06g23020D	AT5G63880	4.12981	5.15028	7.37226	4.50592	VPS20.1
BnaA06g23030D	AT5G63890	35.269	27.1475	25.1562	17.8457	histidinol dehydrogenase (HDH)
BnaA06g23040D	AT5G63900	0	0	0.203089	0.16062	Acyl-CoA N-acyltransferase with RING/FYVE/PHD-type zinc finger domain
BnaA06g23050D	AT5G63910	13.7555	12.152	17.0441	17.4829	farnesylcysteine lyase (FCLY)
BnaA06g23060D	AT5G63920	-	0	-	-	topoisomerase 3alpha (TOP3A)
BnaA06g23070D	AT5G63940	4.30043	2.42835	6.28329	6.2805	Protein kinase protein with adenine nucleotide alpha hydrolases-like domain
BnaA06g23080D	AT5G63950	1.39752	1.8921	12.3549	9.91204	chromatin remodeling 24 (CHR24)
BnaA06g23090D	AT5G41970	0.699529	0	0.624409	1.23949	Metal-dependent protein hydrolase
BnaA06g23100D	AT5G63960	5.43378	6.70391	10.6918	9.94366	EMBRYO DEFECTIVE 2780 (EMB2780)
BnaA06g23110D	AT5G63970	6.90783	8.43004	1.4488	0.4514	Copine (Calcium-dependent phospholipid-binding protein) family
BnaA06g23120D	AT5G63980	32.1341	29.0149	19.349	20.5457	SAL1
BnaA06g23130D	AT5G63990	7.16896	6.3494	4.89903	3.47218	Inositol monophosphatase family protein
BnaA06g23140D	AT5G64000	2.1272	0.842111	0.108854	0	SAL2
BnaA06g23150D	AT5G64010	5.34104	4.22615	5.92602	5.36585	unknown protein
BnaA06g23160D	AT3G22961	-	0	-	-	Paired amphipathic helix (PAH2) superfamily protein
BnaA06g23170D	AT5G64020	7.50749	5.93436	15.04	7.48585	TRICHOME BIREFRINGENCE-LIKE 14 (TBL14)
BnaA06g23180D	AT5G64030	0.0783125	0	0.286227	0.164716	S-adenosyl-L-methionine-dependent methyltransferases superfamily protein
BnaA06g23190D	AT5G64040	689.982	644.69	59.451	43.8318	PSAN
BnaA06g23200D	AT5G64050	54.8382	52.6153	27.6014	23.4042	glutamate tRNA synthetase (ERS)
BnaA06g23210D	AT5G64060	0.557869	0	2.36037	2.33495	NAC domain containing protein 103 (NAC103)
BnaA06g23220D	AT5G64070	3.63299	4.68604	4.45129	4.87075	phosphatidylinositol 4-OH kinase beta1 (PI-4KBETA1)
BnaA06g23230D	AT5G64080	144.548	118.245	248.569	192.855	Bifunctional inhibitor/lipid-transfer protein/seed storage 2S albumin superfamily protein
BnaA06g23240D	AT1G27650	1.04169	1.72151	0.353715	0.133311	ATU2AF35A
BnaA06g23250D	AT5G64100	0	0	0	0	Peroxidase superfamily protein
BnaA06g23260D	AT5G64110	0	0	0	0	Peroxidase superfamily protein
BnaA06g23270D	AT5G64120	4.26636	5.17163	0	0.145168	Peroxidase superfamily protein
BnaA06g23280D	AT5G64130	28.5568	31.0884	47.9588	37.3886	cAMP-regulated phosphoprotein 19-related protein
BnaA06g23290D	AT5G64140	127.45	146.014	353.339	264.8	ribosomal protein S28 (RPS28)
BnaA06g23300D	AT5G64150	7.89912	8.48569	7.28287	6.83604	RNA methyltransferase family protein
BnaA06g23310D	AT5G64160	7.93676	14.7371	21.7789	15.1585	unknown protein
BnaA06g23320D	AT5G64170	16.0175	15.6735	9.57354	9.41221	dentin sialophosphoprotein-related
BnaA06g23330D	AT5G64180	11.298	14.4653	13.5965	9.98805	unknown protein
BnaA06g23340D	AT5G64190	-	0	-	-	unknown protein
BnaA06g23350D	AT5G64200	16.7943	20.693	33.3784	32.7756	ortholog of human splicing factor SC35 (SC35)
BnaA06g23360D	AT5G64240	0.235136	0	0.0555189	0.160804	metacaspase 3 (MC3)
BnaA06g23370D	AT5G64250	6.77003	5.87113	4.18244	4.62024	Aldolase-type TIM barrel family protein
BnaA06g23380D	AT5G64260	11.0884	12.3015	6.96081	12.0253	EXORDIUM like 2 (EXL2)
BnaA06g23390D	AT5G64270	-	0	-	-	splicing factor, putative
BnaA06g23400D	AT5G64270	0.0595873	0	0	0	splicing factor, putative
BnaA06g23410D	AT5G64290	52.262	51.2164	19.8551	20.5961	dicarboxylate transport 2.1 (DIT2.1)
BnaA06g23420D	AT5G64300	10.4714	12.1136	7.68938	6.96421	GTP cyclohydrolase II (GCH)
BnaA06g23430D	AT5G64310	21.4849	17.5511	78.0782	71.0759	arabinogalactan protein 1 (AGP1)
BnaA06g23440D	AT1G06140	2.56175	3.16015	2.63601	2.81484	Pentatricopeptide repeat (PPR) superfamily protein
BnaA06g23450D	AT5G64460	77.8106	67.9515	35.4435	35.4195	Phosphoglycerate mutase family protein
BnaA06g23460D	AT5G64470	12.5689	11.9619	3.99575	6.50404	INVOLVED IN: biological_process unknown
BnaA06g23470D	AT5G64480	-	0	-	-	unknown protein
BnaA06g23480D	AT5G64500	14.2913	12.3534	7.1147	6.79068	Major facilitator superfamily protein
BnaA06g23490D	AT2G37195	3.12648	2.48464	3.02976	1.80931	unknown protein
BnaA06g23500D	AT5G64510	0.468859	0	0.0814088	0	unknown protein
BnaA06g23510D	AT5G64530	1.03971	0	0.51816	0.409918	xylem NAC domain 1 (XND1)
BnaA06g23520D	AT5G64540	0.0660761	0	0.178402	0.216823	unknown protein
BnaA06g23530D	AT5G64550	9.28573	6.70022	5.63184	4.99578	loricrin-related
BnaA06g23540D	AT5G64560	5.08456	5.17779	7.75626	7.86282	magnesium transporter 9 (MGT9)
BnaA06g23550D	-	0.137301	0	0.723474	0.66312	-
BnaA06g23560D	AT5G64570	34.9511	30.3941	16.2082	21.817	beta-D-xylosidase 4 (XYL4)
BnaA06g23570D	AT5G64580	18.9466	15.5924	9.76876	7.29087	AAA-type ATPase family protein
BnaA06g23580D	AT5G64630	3.96695	5.52405	14.4637	13.7111	FASCIATA 2 (FAS2)
BnaA06g23590D	-	-	0	-	-	-
BnaA06g23600D	AT5G64660	3.90406	3.32961	1.69568	2.21655	CYS, MET, PRO, and GLY protein 2 (CMPG2)
BnaA06g23610D	AT5G61660	-	0	-	-	glycine-rich protein
BnaA06g23620D	AT5G61650	1.36365	0	0	1.1894	CYCLIN P4
BnaA06g23630D	AT5G64667	0	0	0.938014	1.47359	inflorescence deficient in abscission (IDA)-like 2 (IDL2)
BnaA06g23640D	AT5G64670	5.03572	4.74836	10.8404	9.69643	Ribosomal protein L18e/L15 superfamily protein
BnaA06g23650D	AT5G64690	0	0	0	0	neurofilament triplet H protein-related
BnaA06g23660D	AT5G64700	-	0	-	-	nodulin MtN21 /EamA-like transporter family protein
BnaA06g23670D	AT5G64700	-	0	-	-	nodulin MtN21 /EamA-like transporter family protein
BnaA06g23680D	AT5G64730	7.21986	4.5143	8.1148	7.15787	Transducin/WD40 repeat-like superfamily protein
BnaA06g23690D	-	-	0	-	-	-
BnaA06g23700D	AT5G64740	36.4502	36.6226	34.5035	38.8647	cellulose synthase 6 (CESA6)
BnaA06g23710D	AT5G64750	0.132117	0	0.188367	0.0441624	ABA REPRESSOR1 (ABR1)
BnaA06g23720D	AT5G64770	47.2511	26.3163	0	0	root meristem growth factor 9 (RGF9)
BnaA06g23730D	AT5G64780	15.5346	17.783	7.37051	8.56079	Uncharacterised conserved protein UCP009193
BnaA06g23740D	AT5G64800	8.83924	0	0	0	CLAVATA3/ESR-RELATED 21 (CLE21)
BnaA06g23750D	AT5G64810	1.01144	0	0	0	WRKY DNA-binding protein 51 (WRKY51)
BnaA06g23760D	AT5G64813	1.76002	2.66863	3.96396	5.22504	Light Insensitive Period1 (LIP1)
BnaA06g23770D	AT5G64816	32.8443	33.4656	22.6797	10.1685	unknown protein
BnaA06g23780D	AT5G64820	-	0	-	-	unknown protein
BnaA06g23790D	AT5G64830	0.596971	1.98776	0.680367	1.40418	programmed cell death 2 C-terminal domain-containing protein
BnaA06g23800D	AT5G64850	30.1817	38.3861	7.83177	9.65553	FUNCTIONS IN: molecular_function unknown
BnaA06g23810D	AT5G64870	0.263991	0	0.0315767	0	SPFH/Band 7/PHB domain-containing membrane-associated protein family
BnaA06g23820D	AT5G64880	1.4583	0	0.563907	0.3306	unknown protein
BnaA06g23830D	AT5G64900	1.97499	0	0.500258	0.830817	precursor of peptide 1 (PROPEP1)
BnaA06g23840D	AT5G64905	0	0	0	0.288893	elicitor peptide 3 precursor (PROPEP3)
BnaA06g23850D	AT5G64930	6.24232	5.57915	5.83404	6.45319	CONSTITUTIVE EXPRESSION OF PR GENES 5 (CPR5)
BnaA06g23860D	-	-	0	-	-	-
BnaA06g23870D	AT5G64940	58.6627	66.6861	10.0684	8.06268	ABC2 homolog 13 (ATH13)
BnaA06g23880D	AT1G69770	0.687932	0.232671	0.0979309	0.0392129	chromomethylase 3 (CMT3)
BnaA06g23890D	AT5G64960	2.03428	2.55212	2.37868	2.11303	cyclin dependent kinase group C2 (CDKC2)
BnaA06g23900D	AT5G64970	1.97848	3.37251	6.6866	5.21872	Mitochondrial substrate carrier family protein
BnaA06g23910D	-	-	0	-	-	-
BnaA06g23920D	AT4G09490	-	0	-	-	Polynucleotidyl transferase, ribonuclease H-like superfamily protein
BnaA06g23930D	AT4G21240	-	0	-	-	F-box and associated interaction domains-containing protein
BnaA06g23940D	AT5G65000	3.05416	3.47447	1.99545	3.09509	Nucleotide-sugar transporter family protein
BnaA06g23950D	AT5G65010	12.8034	11.618	4.05761	4.03785	asparagine synthetase 2 (ASN2)
BnaA06g23960D	AT5G65020	2.81279	4.77397	17.9292	25.0504	annexin 2 (ANNAT2)
BnaA06g23970D	AT5G65040	-	0	-	-	Protein of unknown function (DUF581)
BnaA06g23980D	-	-	0	-	-	-
BnaA06g23990D	AT5G65060	14.0784	13.1265	10.5216	11.7462	MADS AFFECTING FLOWERING 3 (MAF3)
BnaA06g24000D	AT5G65050	1.95289	0.828226	0.62252	5.33217	AGAMOUS-like 31 (AGL31)
BnaA06g24010D	AT5G64980	0.890454	1.66914	3.25831	3.2855	unknown protein
BnaA06g24020D	AT5G65090	0.346201	0	0	0	BRISTLED 1 (BST1)
BnaA06g24030D	AT5G65100	-	0	-	-	Ethylene insensitive 3 family protein
BnaA06g24040D	AT5G65110	7.35827	10.0776	3.00848	3.37342	acyl-CoA oxidase 2 (ACX2)
BnaA06g24050D	AT5G65120	2.07628	3.35979	1.31475	5.35059	unknown protein
BnaA06g24060D	-	-	0	-	-	-
BnaA06g24070D	AT5G65130	-	0	-	-	Integrase-type DNA-binding superfamily protein
BnaA06g24080D	AT5G65130	-	0	-	-	Integrase-type DNA-binding superfamily protein
BnaA06g24090D	AT5G65140	0	0	0.353372	0.0597313	Haloacid dehalogenase-like hydrolase (HAD) superfamily protein
BnaA06g24100D	AT5G65160	-	0	-	-	tetratricopeptide repeat (TPR)-containing protein
BnaA06g24110D	AT5G65160	-	0	-	-	tetratricopeptide repeat (TPR)-containing protein
BnaA06g24120D	AT5G65170	0	0	4.48811	4.84517	VQ motif-containing protein
BnaA06g24130D	AT5G65205	1.76871	2.37329	2.65513	3.03285	NAD(P)-binding Rossmann-fold superfamily protein
BnaA06g24140D	AT5G65210	2.26331	1.4902	0.511718	0.704669	TGA1
BnaA06g24150D	AT5G65220	495.97	469.582	142.599	91.2962	Ribosomal L29 family protein
BnaA06g24160D	AT5G65230	-	0	-	-	myb domain protein 53 (MYB53)
BnaA06g24170D	AT5G65240	3.36187	5.05756	2.7393	2.55429	Leucine-rich repeat protein kinase family protein
BnaA06g24180D	AT5G65250	7.25894	7.66316	6.48073	7.14976	unknown protein
BnaA06g24190D	AT5G65260	8.33805	10.8151	17.8938	11.4195	RNA-binding (RRM/RBD/RNP motifs) family protein
BnaA06g24200D	AT4G01710	7.18582	8.611	9.46769	5.70408	CROOKED (CRK)
BnaA06g24210D	AT5G65280	1.91535	0.757513	30.5828	30.473	GCR2-like 1 (GCL1)
BnaA06g24220D	AT5G65290	1.68557	1.14549	1.9115	2.13887	LMBR1-like membrane protein
BnaA06g24230D	AT5G65300	1.06792	0	3.20229	2.08509	unknown protein
BnaA06g24240D	AT5G15070	-	0	-	-	Phosphoglycerate mutase-like family protein
BnaA06g24250D	AT5G65380	6.01387	5.80216	3.85495	4.10106	MATE efflux family protein
BnaA06g24260D	AT5G65380	-	0	-	-	MATE efflux family protein
BnaA06g24270D	AT5G65380	1.5751	1.64389	0.418918	0.675852	MATE efflux family protein
BnaA06g24280D	AT5G44050	4.98971	4.84584	0.835097	0.442194	MATE efflux family protein
BnaA06g24290D	AT5G65420	1.064	1.77035	2.92739	3.00846	CYCLIN D4
BnaA06g24300D	AT5G65430	96.5616	88.6564	120.712	111.814	general regulatory factor 8 (GRF8)
BnaA06g24310D	AT5G65440	1.49435	1.79889	3.00988	3.45971	unknown protein
BnaA06g24320D	AT5G65450	0.85271	0.719785	0.78299	0.502799	ubiquitin-specific protease 17 (UBP17)
BnaA06g24330D	AT5G65460	6.53305	6.41505	6.47073	5.52913	kinesin like protein for actin based chloroplast movement 2 (KAC2)
BnaA06g24340D	AT5G65470	10.5279	11.8901	9.86191	10.5827	O-fucosyltransferase family protein
BnaA06g24350D	AT5G65480	8.83717	9.77473	2.71507	2.78928	unknown protein
BnaA06g24360D	AT5G65490	3.02996	4.81692	5.29284	5.51254	FUNCTIONS IN: molecular_function unknown
BnaA06g24370D	AT1G52700	-	0	-	-	alpha/beta-Hydrolases superfamily protein
BnaA06g24380D	-	14.0331	0	6.46795	0	-
BnaA06g24390D	AT5G08540	-	0	-	-	unknown protein
BnaA06g24400D	AT5G65510	0.0484128	0	3.3837	2.74144	AINTEGUMENTA-like 7 (AIL7)
BnaA06g24410D	AT5G65530	1.08163	1.73422	1.0617	1.41871	Protein kinase superfamily protein
BnaA06g24420D	AT5G65540	5.04817	5.06634	5.68947	4.90909	unknown protein
BnaA06g24430D	AT5G65560	2.68076	2.50495	4.53717	4.16866	Pentatricopeptide repeat (PPR) superfamily protein
BnaA06g24440D	AT5G65560	-	0	-	-	Pentatricopeptide repeat (PPR) superfamily protein
BnaA06g24450D	AT5G65560	-	0	-	-	Pentatricopeptide repeat (PPR) superfamily protein
BnaA06g24460D	AT5G65570	0	0	3.76171	1.10848	Tetratricopeptide repeat (TPR)-like superfamily protein
BnaA06g24470D	AT5G65570	0.29512	0	1.16832	0.727629	Tetratricopeptide repeat (TPR)-like superfamily protein
BnaA06g24480D	AT5G65590	0	0	0	0	Dof-type zinc finger DNA-binding family protein
BnaA06g24490D	AT5G65590	3.34111	3.98846	0	0.350914	Dof-type zinc finger DNA-binding family protein
BnaA06g24500D	AT5G65600	0.443944	0	0	0	Concanavalin A-like lectin protein kinase family protein
BnaA06g24510D	-	0.551165	0	14.9516	13.2961	-
BnaA06g24520D	AT5G65620	43.5239	42.9481	21.3747	21.995	Zincin-like metalloproteases family protein
BnaA06g24530D	AT5G10550	4.55701	6.32971	7.23403	8.4968	global transcription factor group E2 (GTE2)
BnaA06g24540D	AT5G65630	-	0	-	-	global transcription factor group E7 (GTE7)
BnaA06g24550D	AT5G65640	37.5723	34.729	66.6133	112.553	beta HLH protein 93 (bHLH093)
BnaA06g24560D	AT5G65660	9.06015	6.6682	5.94361	8.17176	hydroxyproline-rich glycoprotein family protein
BnaA06g24570D	AT5G65670	72.3345	63.3938	136.014	128.774	indole-3-acetic acid inducible 9 (IAA9)
BnaA06g24580D	AT1G12660	-	0	-	-	FUNCTIONS IN: molecular_function unknown
BnaA06g24590D	AT5G65683	1.81291	1.92044	0.199729	0.34394	Zinc finger (C3HC4-type RING finger) family protein
BnaA06g24600D	AT5G65690	0.135128	0	0	0	phosphoenolpyruvate carboxykinase 2 (PCK2)
BnaA06g24610D	AT5G65690	-	0	-	-	phosphoenolpyruvate carboxykinase 2 (PCK2)
BnaA06g24620D	AT5G65687	6.6111	5.67375	2.79798	3.20402	Major facilitator superfamily protein
BnaA06g24630D	AT5G65685	-	0	-	-	UDP-Glycosyltransferase superfamily protein
BnaA06g24640D	AT5G65685	8.25718	11.043	6.65787	6.48769	UDP-Glycosyltransferase superfamily protein
BnaA06g24650D	AT5G65700	59.6578	66.5263	50.3751	53.9278	BARELY ANY MERISTEM 1 (BAM1)
BnaA06g24660D	-	2.83194	4.41068	2.33448	2.46648	-
BnaA06g24670D	AT5G65720	-	0	-	-	nitrogen fixation S (NIFS)-like 1 (NFS1)
BnaA06g24680D	AT5G65730	230.391	233.745	14.9763	21.3689	xyloglucan endotransglucosylase/hydrolase 6 (XTH6)
BnaA06g24690D	AT5G65740	1.74985	3.39384	3.04581	1.36755	zinc ion binding
BnaA06g24700D	AT5G65750	21.9301	21.6503	33.7517	39.3714	2-oxoglutarate dehydrogenase, E1 component
BnaA06g24710D	AT5G65760	19.3183	19.4037	14.2417	20.4139	Serine carboxypeptidase S28 family protein
BnaA06g24720D	-	-	0	-	-	-
BnaA06g24730D	AT1G54290	-	0	-	-	Translation initiation factor SUI1 family protein
BnaA06g24740D	AT5G65780	1.21013	1.28488	1.33958	0.452288	ATBCAT-5
BnaA06g24750D	AT5G65790	-	0	-	-	myb domain protein 68 (MYB68)
BnaA06g24760D	AT5G65790	-	0	-	-	myb domain protein 68 (MYB68)
BnaA06g24770D	-	-	0	-	-	-
BnaA06g24780D	AT5G65810	17.9998	18.1271	35.7821	27.5757	unknown protein
BnaA06g24790D	AT5G65820	-	0	-	-	Pentatricopeptide repeat (PPR) superfamily protein
BnaA06g24800D	AT5G65860	2.53893	5.75744	0.00243525	12.4949	ankyrin repeat family protein
BnaA06g24810D	AT1G71350	-	0	-	-	eukaryotic translation initiation factor SUI1 family protein
BnaA06g24820D	AT5G65870	152.273	94.0786	34.3013	22.3418	phytosulfokine 5 precursor (PSK5)
BnaA06g24830D	AT5G65890	18.1395	22.5529	4.69172	2.43063	ACT domain repeat 1 (ACR1)
BnaA06g24840D	AT5G65900	4.06035	5.05668	13.7855	10.6094	DEA(D/H)-box RNA helicase family protein
BnaA06g24850D	AT5G65910	4.59406	5.40394	4.21853	3.87421	BSD domain-containing protein
BnaA06g24860D	-	-	0	-	-	-
BnaA06g24870D	AT5G65925	0.402464	0	0.258785	0	unknown protein
BnaA06g24880D	AT5G67640	2.36612	2.87547	3.32519	1.59429	unknown protein
BnaA06g24890D	-	6.93124	10.5038	26.5446	22.4628	-
BnaA06g24900D	AT5G67630	-	0	-	-	P-loop containing nucleoside triphosphate hydrolases superfamily protein
BnaA06g24910D	AT5G67620	0.429109	0	0.458918	1.87035	unknown protein
BnaA06g24920D	AT5G67610	4.17154	3.76774	4.14621	3.39513	Uncharacterized conserved protein (DUF2215)
BnaA06g24930D	AT5G67600	16.0414	14.0458	29.0867	25.4499	unknown protein
BnaA06g24940D	AT5G67590	59.804	62.6406	65.2876	66.4198	FROSTBITE1 (FRO1)
BnaA06g24950D	AT5G67580	4.42098	7.28375	4.32286	4.86433	TRB2
BnaA06g24960D	AT5G67570	6.60968	7.66094	5.09632	4.26108	DELAYED GREENING 1 (DG1)
BnaA06g24970D	AT5G67560	39.9522	37.3814	27.8791	28.786	ADP-ribosylation factor-like A1D (ARLA1D)
BnaA06g24980D	AT5G67540	1.20533	1.4251	2.89387	2.58476	Arabinanase/levansucrase/invertase
BnaA06g24990D	AT5G67530	6.53586	7.71914	6.92339	6.72429	plant U-box 49 (PUB49)
BnaA06g25000D	AT5G67520	2.76586	2.82844	1.51	0.241316	adenosine-5'-phosphosulfate (APS) kinase 4 (APK4)
BnaA06g25010D	AT5G67500	36.908	31.9302	24.9307	11.4502	voltage dependent anion channel 2 (VDAC2)
BnaA06g25020D	AT5G67490	15.9897	11.5257	22.1696	17.3945	unknown protein
BnaA06g25030D	AT5G67480	10.3627	10.0031	4.0701	3.30218	BTB and TAZ domain protein 4 (BT4)
BnaA06g25040D	AT5G67470	6.25444	6.17986	7.05098	8.05258	formin homolog 6 (FH6)
BnaA06g25050D	-	-	0	-	-	-
BnaA06g25060D	AT5G67450	0.757809	1.88431	0	0	zinc-finger protein 1 (ZF1)
BnaA06g25070D	AT2G19110	1.64841	1.82746	1.33728	1.15395	heavy metal atpase 4 (HMA4)
BnaA06g25080D	AT2G18940	20.0289	18.3391	4.90244	3.19437	Tetratricopeptide repeat (TPR)-like superfamily protein
BnaA06g25090D	AT2G18910	0.312379	0	0.203557	1.85091	hydroxyproline-rich glycoprotein family protein
BnaA06g25100D	AT4G30200	0	0	0.144904	0.493108	vernalization5/VIN3-like (VEL1)
BnaA06g25110D	AT2G18750	5.14376	5.78248	4.71358	7.59442	Calmodulin-binding protein
BnaA06g25120D	AT2G18740	45.8778	57.4022	94.9868	83.0398	Small nuclear ribonucleoprotein family protein
BnaA06g25130D	AT2G18690	10.2439	8.43144	0.215587	0	unknown protein
BnaA06g25140D	AT5G03240	-	0	-	-	polyubiquitin 3 (UBQ3)
BnaA06g25150D	AT2G18570	-	0	-	-	UDP-Glycosyltransferase superfamily protein
BnaA06g25160D	AT3G32904	-	0	-	-	unknown protein
BnaA06g25170D	AT2G18540	-	0	-	-	RmlC-like cupins superfamily protein
BnaA06g25180D	-	-	0	-	-	-
BnaA06g25190D	AT2G18500	0	0	1.96378	1.8482	ovate family protein 7 (OFP7)
BnaA06g25200D	AT5G27150	-	0	-	-	Na+/H+ exchanger 1 (NHX1)
BnaA06g25210D	AT1G13110	10.0802	7.29754	1.94216	0.569402	cytochrome P450, family 71 subfamily B, polypeptide 7 (CYP71B7)
BnaA06g25220D	AT2G18460	-	0	-	-	like COV 3 (LCV3)
BnaA06g25230D	AT2G18450	-	0	-	-	succinate dehydrogenase 1-2 (SDH1-2)
BnaA06g25240D	AT1G64030	-	0	-	-	serpin 3 (SRP3)
BnaA06g25250D	AT2G18400	11.1449	9.90633	19.6281	20.4319	ribosomal protein L6 family protein
BnaA06g25260D	AT2G18390	4.62094	4.42326	9.68423	8.9426	TITAN 5 (TTN5)
BnaA06g25270D	AT2G18360	-	0	-	-	alpha/beta-Hydrolases superfamily protein
BnaA06g25280D	AT2G18330	0.698007	0	1.75825	0.704859	AAA-type ATPase family protein
BnaA06g25290D	-	-	0	-	-	-
BnaA06g25300D	AT2G18328	0	0	4.56466	4.87876	RAD-like 4 (RL4)
BnaA06g25310D	-	-	0	-	-	-
BnaA06g25320D	AT2G18300	4.54301	5.0542	1.88371	1.53276	basic helix-loop-helix (bHLH) DNA-binding superfamily protein
BnaA06g25330D	AT2G18290	5.71826	5.91126	19.2978	14.0149	anaphase promoting complex 10 (APC10)
BnaA06g25340D	AT2G18260	0.10081	0	0	0	syntaxin of plants 112 (SYP112)
BnaA06g25350D	AT3G42170	-	0	-	-	BED zinc finger
BnaA06g25360D	AT2G18193	1.30498	1.02125	0.950836	0.996484	P-loop containing nucleoside triphosphate hydrolases superfamily protein
BnaA06g25370D	AT2G18160	11.0525	10.3423	16.8528	16.4756	basic leucine-zipper 2 (bZIP2)
BnaA06g25380D	AT4G36220	-	0	-	-	ferulic acid 5-hydroxylase 1 (FAH1)
BnaA06g25390D	AT2G18040	81.5271	77.995	79.5554	56.5163	peptidylprolyl cis/trans isomerase, NIMA-interacting 1 (PIN1AT)
BnaA06g25400D	AT4G36130	-	0	-	-	Ribosomal protein L2 family
BnaA06g25410D	-	-	0	-	-	-
BnaA06g25420D	AT5G66290	-	0	-	-	unknown protein
BnaA06g25430D	AT2G17990	6.01591	9.30933	10.8215	8.32191	BEST Arabidopsis thaliana protein match is: kinectin-related (TAIR:AT5G66250.3)
BnaA06g25440D	AT2G17980	11.3211	10.8316	24.3547	17.4687	ATSLY1
BnaA06g25450D	AT2G17950	-	0	-	-	WUSCHEL (WUS)
BnaA06g25460D	AT2G17950	-	0	-	-	WUSCHEL (WUS)
BnaA06g25470D	AT2G17930	2.99979	2.87156	2.78159	3.28906	Phosphatidylinositol 3- and 4-kinase family protein with FAT domain
BnaA06g25480D	AT2G17930	3.58567	3.58486	4.45378	4.47813	Phosphatidylinositol 3- and 4-kinase family protein with FAT domain
BnaA06g25490D	AT2G17890	0.194442	0	0.0557184	0.0557404	calcium-dependent protein kinase 16 (CPK16)
BnaA06g25500D	AT1G62610	-	0	-	-	NAD(P)-binding Rossmann-fold superfamily protein
BnaA06g25510D	AT2G17850	-	0	-	-	Rhodanese/Cell cycle control phosphatase superfamily protein
BnaA06g25520D	AT2G17880	0	0	0	0.941469	Chaperone DnaJ-domain superfamily protein
BnaA06g25530D	AT2G17850	0.251207	0	0	0	Rhodanese/Cell cycle control phosphatase superfamily protein
BnaA06g25540D	AT3G55310	-	0	-	-	NAD(P)-binding Rossmann-fold superfamily protein
BnaA06g25550D	AT2G17840	4.52934	5.63967	20.5216	19.4923	EARLY-RESPONSIVE TO DEHYDRATION 7 (ERD7)
BnaA06g25560D	AT2G17800	6.45633	4.55024	7.33662	5.49729	Arabidopsis RAC-like 1 (ARAC1)
BnaA06g25570D	-	0.315111	0	0	0	-
BnaA06g25580D	AT2G17760	10.8219	12.0677	3.10558	3.67768	Eukaryotic aspartyl protease family protein
BnaA06g25590D	AT4G35840	0.248004	0	0.554836	0.110887	RING/U-box superfamily protein
BnaA06g25600D	AT3G58940	2.11142	1.90299	3.80743	3.23636	F-box/RNI-like superfamily protein
BnaA06g25610D	AT3G58940	-	0	-	-	F-box/RNI-like superfamily protein
BnaA06g25620D	AT3G58940	0.429515	0	0	0	F-box/RNI-like superfamily protein
BnaA06g25630D	AT2G17720	6.33661	6.77167	9.86335	11.8718	2-oxoglutarate (2OG) and Fe(II)-dependent oxygenase superfamily protein
BnaA06g25640D	AT5G56110	-	0	-	-	myb domain protein 103 (MYB103)
BnaA06g25650D	AT1G60280	-	0	-	-	NAC domain containing protein 23 (NAC023)
BnaA06g25660D	AT2G17700	1.19369	1.60055	1.29892	1.43949	ACT-like protein tyrosine kinase family protein
BnaA06g25670D	AT2G17695	15.6299	15.1509	2.45938	1.15196	FUNCTIONS IN: molecular_function unknown
BnaA06g25680D	AT2G17660	-	0	-	-	RPM1-interacting protein 4 (RIN4) family protein
BnaA06g25690D	AT2G17640	0.282989	0	0.0394733	1.53517	ATSERAT3
BnaA06g25700D	AT2G17630	-	0	-	-	Pyridoxal phosphate (PLP)-dependent transferases superfamily protein
BnaA06g25710D	AT2G17630	-	0	-	-	Pyridoxal phosphate (PLP)-dependent transferases superfamily protein
BnaA06g25720D	AT3G58950	0	0	0.0745381	0.0762985	F-box/RNI-like superfamily protein
BnaA06g25730D	AT2G17620	1.15458	1.38114	6.40272	5.16736	Cyclin B2
BnaA06g25740D	AT2G17580	6.56528	6.14956	9.2639	6.28706	Polynucleotide adenylyltransferase family protein
BnaA06g25750D	-	-	0	-	-	-
BnaA06g25760D	AT5G05540	-	0	-	-	small RNA degrading nuclease 2 (SDN2)
BnaA06g25770D	AT2G17570	1.68557e-05	0	0.183681	0.000124779	Undecaprenyl pyrophosphate synthetase family protein
BnaA06g25780D	AT3G09400	-	0	-	-	pol-like 3 (PLL3)
BnaA06g25790D	AT2G17540	3.1019	3.33418	2.25434	2.46859	unknown protein
BnaA06g25800D	AT2G17520	6.36372	7.13706	3.60823	3.71325	IRE1A
BnaA06g25810D	-	0	0	0.18678	0.376248	-
BnaA06g25820D	AT1G10747	-	0	-	-	Maternally expressed gene (MEG) family protein
BnaA06g25830D	-	-	0	-	-	-
BnaA06g25840D	-	-	0	-	-	-
BnaA06g25850D	AT2G17350	24.6784	23.5786	16.2448	11.7247	unknown protein
BnaA06g25860D	AT2G17320	7.53306	5.16295	4.71104	3.32135	Uncharacterised conserved protein (UCP030210)
BnaA06g25870D	AT3G13590	-	0	-	-	Cysteine/Histidine-rich C1 domain family protein
BnaA06g25880D	AT2G17290	1.80707	1.65555	1.88034	2.06575	calcium dependent protein kinase 6 (CPK6)
BnaA06g25890D	AT2G17270	7.16977	6.01609	3.44217	4.00432	phosphate transporter 3
BnaA06g25900D	AT2G17265	6.35216	7.55383	2.88574	5.59675	homoserine kinase (HSK)
BnaA06g25910D	AT2G17240	85.4908	104.068	46.5826	28.2832	unknown protein
BnaA06g25920D	AT2G17200	14.7834	17.2117	15.0327	15.5728	DSK2
BnaA06g25930D	AT2G17150	2.93183	3.0133	2.91777	1.96276	Plant regulator RWP-RK family protein
BnaA06g25940D	AT2G17120	23.8981	24.3404	9.60767	6.60773	lysm domain GPI-anchored protein 2 precursor (LYM2)
BnaA06g25950D	AT1G65342	-	0	-	-	unknown protein
BnaA06g25960D	AT5G66110	-	0	-	-	Heavy metal transport/detoxification superfamily protein
BnaA06g25970D	AT5G66070	1.20354	0	0	0	RING/U-box superfamily protein
BnaA06g25980D	AT5G66060	-	0	-	-	2-oxoglutarate (2OG) and Fe(II)-dependent oxygenase superfamily protein
BnaA06g25990D	AT2G17110	1.6038	0.796038	1.27359	1.18088	Protein of unknown function (DUF630 and DUF632)
BnaA06g26000D	AT3G58310	0	0	0.406797	0.398235	FUNCTIONS IN: molecular_function unknown
BnaA06g26010D	AT5G23280	11.855	11.3864	34.1544	22.2036	TCP family transcription factor
BnaA06g26020D	AT5G23290	10.6098	12.4224	28.6389	18.0744	prefoldin 5 (PFD5)
BnaA06g26030D	AT5G23300	4.47612	4.11428	8.81584	5.77622	pyrimidine d (PYRD)
BnaA06g26040D	AT5G23310	55.9928	44.3511	16.291	5.85855	Fe superoxide dismutase 3 (FSD3)
BnaA06g26050D	AT5G23340	4.74757	3.07989	2.76945	3.37005	RNI-like superfamily protein
BnaA06g26060D	AT5G23370	1.46488	0	1.13408	2.16429	GRAM domain-containing protein / ABA-responsive protein-related
BnaA06g26070D	AT5G23370	0.584859	0	0.269605	0.669446	GRAM domain-containing protein / ABA-responsive protein-related
BnaA06g26080D	AT1G43760	-	0	-	-	DNAse I-like superfamily protein
BnaA06g26090D	AT3G42170	0.154033	0	0.0540759	0.0274335	BED zinc finger
BnaA06g26100D	AT2G07760	-	0	-	-	Zinc knuckle (CCHC-type) family protein
BnaA06g26110D	AT5G23370	1.39844	0	0.13429	0.275942	GRAM domain-containing protein / ABA-responsive protein-related
BnaA06g26120D	AT5G23370	2.92733	0	0.855353	0.579551	GRAM domain-containing protein / ABA-responsive protein-related
BnaA06g26130D	AT5G23390	10.7116	8.804	7.7782	8.26229	Plant protein of unknown function (DUF639)
BnaA06g26140D	AT5G23395	11.6072	23.1715	17.5695	31.2975	Cox19-like CHCH family protein
BnaA06g26150D	AT5G23400	3.02848	4.28204	7.45402	4.98964	Leucine-rich repeat (LRR) family protein
BnaA06g26160D	AT5G23420	0	0	0.995472	0	high-mobility group box 6 (HMGB6)
BnaA06g26170D	AT5G23430	3.09434	3.46997	6.14004	5.88984	Transducin/WD40 repeat-like superfamily protein
BnaA06g26180D	AT5G23440	-	0	-	-	ferredoxin/thioredoxin reductase subunit A (variable subunit) 1 (FTRA1)
BnaA06g26190D	AT5G23450	10.0305	10.3681	11.5826	12.7871	long-chain base (LCB) kinase 1 (LCBK1)
BnaA06g26200D	AT4G10720	-	0	-	-	Ankyrin repeat family protein
BnaA06g26210D	AT5G23490	2.17082	1.89121	1.76446	2.04382	unknown protein
BnaA06g26220D	AT5G23520	5.97827	5.32164	4.61762	3.8244	smr (Small MutS Related) domain-containing protein
BnaA06g26230D	AT5G23530	0.709667	0	0.710113	1.10456	carboxyesterase 18 (CXE18)
BnaA06g26240D	AT2G01050	-	0	-	-	zinc ion binding
BnaA06g26250D	AT5G23535	15.2578	16.8987	19.9956	22.4251	KOW domain-containing protein
BnaA06g26260D	AT5G23540	22.1225	26.673	41.1636	46.0686	Mov34/MPN/PAD-1 family protein
BnaA06g26270D	AT5G23550	8.7581	8.10218	16.436	14.7278	Got1/Sft2-like vescicle transport protein family
BnaA06g26280D	AT5G23575	24.7707	26.3592	24.2642	24.4453	Transmembrane CLPTM1 family protein
BnaA06g26290D	AT5G23580	0.672835	0.548304	0.694168	0.441145	calmodulin-like domain protein kinase 9 (CDPK9)
BnaA06g26300D	AT5G23610	4.71581	6.97473	4.33449	5.32173	INVOLVED IN: biological_process unknown
BnaA06g26310D	AT5G23650	-	0	-	-	Homeodomain-like transcriptional regulator
BnaA06g26320D	AT5G23660	34.2547	26.7442	3.15887	4.3324	homolog of Medicago truncatula MTN3 (MTN3)
BnaA06g26330D	AT5G23680	0.841586	0	0.978202	1.51064	Sterile alpha motif (SAM) domain-containing protein
BnaA06g26340D	AT5G23690	0.835328	0.80288	3.15841	1.49724	Polynucleotide adenylyltransferase family protein
BnaA06g26350D	AT5G23700	0	0	0	0	unknown protein
BnaA06g26360D	AT5G23710	7.82171	7.97108	7.1635	5.06452	DNA binding
BnaA06g26370D	AT5G23720	2.56107	2.6299	3.82679	4.86328	PROPYZAMIDE-HYPERSENSITIVE 1 (PHS1)
BnaA06g26380D	AT5G23740	72.4486	96.1802	184.152	152.884	ribosomal protein S11-beta (RPS11-BETA)
BnaA06g26390D	AT5G23750	-	0	-	-	Remorin family protein
BnaA06g26400D	AT5G23760	20.0638	14.3482	18.8003	23.253	Copper transport protein family
BnaA06g26410D	AT5G23850	0.990784	1.78307	2.59938	4.57289	FUNCTIONS IN: molecular_function unknown
BnaA06g26420D	AT5G23860	0.410999	1.29728	0.849236	1.38225	tubulin beta 8 (TUB8)
BnaA06g26430D	AT5G23870	2.6606	1.17881	0.811828	0.809169	Pectinacetylesterase family protein
BnaA06g26440D	AT5G23880	11.3804	12.941	14.5606	16.8007	cleavage and polyadenylation specificity factor 100 (CPSF100)
BnaA06g26450D	-	28.4371	25.4346	18.4045	19.8983	-
BnaA06g26460D	AT5G23890	-	0	-	-	LOCATED IN: mitochondrion, chloroplast thylakoid membrane, chloroplast, plastid, chloroplast envelope
BnaA06g26470D	AT5G23903	-	0	-	-	unknown protein
BnaA06g26480D	AT5G23910	0	0	0.146547	0.14604	ATP binding microtubule motor family protein
BnaA06g26490D	AT5G23930	1.75978	1.86093	4.21478	4.07932	Mitochondrial transcription termination factor family protein
BnaA06g26500D	AT5G23940	2.71584	2.26085	6.43504	7.00294	PERMEABLE LEAVES3 (PEL3)
BnaA06g26510D	AT5G23960	0	0	0	0	terpene synthase 21 (TPS21)
BnaA06g26520D	AT5G23980	-	0	-	-	ferric reduction oxidase 4 (FRO4)
BnaA06g26530D	AT5G24000	6.89227	4.58439	2.86015	3.165	Protein of unknown function (DUF819)
BnaA06g26540D	AT5G24010	5.07971	4.81083	3.71904	4.62117	Protein kinase superfamily protein
BnaA06g26550D	AT5G24020	40.8735	37.0077	19.7432	12.1338	MIND
BnaA06g26560D	AT5G24030	0.844974	0.237516	0.067113	0.049159	SLAC1 homologue 3 (SLAH3)
BnaA06g26570D	AT5G24040	-	0	-	-	Protein of unknown function (DUF295)
BnaA06g26580D	AT5G24040	-	0	-	-	Protein of unknown function (DUF295)
BnaA06g26590D	AT5G24060	8.84145	8.32343	4.1092	3.43795	Pentatricopeptide repeat (PPR) superfamily protein
BnaA06g26600D	AT5G24070	-	0	-	-	Peroxidase superfamily protein
BnaA06g26610D	AT1G27570	-	0	-	-	phosphatidylinositol 3- and 4-kinase family protein
BnaA06g26620D	AT5G24080	-	0	-	-	Protein kinase superfamily protein
BnaA06g26630D	AT5G24090	-	0	-	-	chitinase A (CHIA)
BnaA06g26640D	AT5G27640	2.53304	2.23623	5.13136	6.49246	translation initiation factor 3B1 (TIF3B1)
BnaA06g26650D	-	0.471993	6.42682	1.41171	1.56252	-
BnaA06g26660D	-	-	0	-	-	-
BnaA06g26670D	AT5G24105	-	0	-	-	arabinogalactan protein 41 (AGP41)
BnaA06g26680D	AT5G24110	0.345594	0	0.188283	0.0609147	WRKY DNA-binding protein 30 (WRKY30)
BnaA06g26690D	AT5G24120	18.4251	14.3639	1.85238	1.14986	sigma factor E (SIGE)
BnaA06g26700D	AT5G24130	-	0	-	-	unknown protein
BnaA06g26710D	AT5G24140	0	0	0.0562683	0	squalene monooxygenase 2 (SQP2)
BnaA06g26720D	AT5G24150	12.1021	7.74937	13.3958	7.24809	SQP1
BnaA06g26730D	AT5G24165	224.229	200.023	69.4264	68.4924	unknown protein
BnaA06g26740D	AT5G24170	4.69047	1.75947	4.30353	6.61089	Got1/Sft2-like vescicle transport protein family
BnaA06g26750D	AT5G24280	17.0321	15.4789	3.16545	3.09851	GAMMA-IRRADIATION AND MITOMYCIN C INDUCED 1 (GMI1)
BnaA06g26760D	AT5G24240	9.22424	9.37073	9.5649	11.1009	Phosphatidylinositol 3- and 4-kinase
BnaA06g26770D	AT4G29820	-	0	-	-	homolog of CFIM-25 (CFIM-25)
BnaA06g26780D	AT4G29820	0	0	0	0	homolog of CFIM-25 (CFIM-25)
BnaA06g26790D	AT5G24280	1.50814	1.97963	2.67642	3.76463	GAMMA-IRRADIATION AND MITOMYCIN C INDUCED 1 (GMI1)
BnaA06g26800D	AT5G24290	1.92911	1.43739	0.286099	0.59776	Vacuolar iron transporter (VIT) family protein
BnaA06g26810D	AT1G59890	-	0	-	-	SIN3-like 5 (SNL5)
BnaA06g26820D	AT5G24300	63.0684	56.8391	30.5617	29.3378	SUPPRESSOR OF SALICYLIC ACID INSENSITIVITY 1 (SSI1)
BnaA06g26830D	AT5G24310	1.16488	0	1.18594	1.96377	ABL interactor-like protein 3 (ABIL3)
BnaA06g26840D	AT5G24313	-	0	-	-	unknown protein
BnaA06g26850D	AT5G24314	200.795	188.948	67.251	38.768	plastid transcriptionally active7 (PTAC7).
BnaA06g26860D	AT5G24320	1.83388	2.44477	4.45996	4.62633	Transducin/WD40 repeat-like superfamily protein
BnaA06g26870D	AT5G24330	1.35543	2.58959	4.48746	4.5428	ARABIDOPSIS TRITHORAX-RELATED PROTEIN 6 (ATXR6)
BnaA06g26880D	AT5G24350	1.98924	1.92913	2.54149	2.68388	FUNCTIONS IN: molecular_function unknown
BnaA06g26890D	AT5G24360	3.51365	3.93908	3.42238	4.64386	inositol requiring 1-1 (IRE1-1)
BnaA06g26900D	AT1G27540	-	0	-	-	Protein of unknown function (DUF295)
BnaA06g26910D	AT5G24390	0	0	0	0	Ypt/Rab-GAP domain of gyp1p superfamily protein
BnaA06g26920D	AT5G24400	34.6132	25.8294	24.704	31.0304	EMBRYO DEFECTIVE 2024 (EMB2024)
BnaA06g26930D	AT3G10290	-	0	-	-	Nucleotide-sugar transporter family protein
BnaA06g26940D	AT5G24420	-	0	-	-	6-phosphogluconolactonase 5 (PGL5)
BnaA06g26950D	AT5G24430	0.298533	0	0.120268	0.114406	Calcium-dependent protein kinase (CDPK) family protein
BnaA06g26960D	AT5G24440	-	0	-	-	CTC-interacting domain 13 (CID13)
BnaA06g26970D	AT5G24460	7.19013	10.707	1.25802	0.675938	unknown protein
BnaA06g26980D	AT5G24470	58.5876	47.4714	7.72266	6.53621	pseudo-response regulator 5 (PRR5)
BnaA06g26990D	AT5G24490	0.881786	0.781557	0.219115	0.261942	30S ribosomal protein, putative
BnaA06g27000D	AT5G24530	31.9847	30.3994	9.66559	1.28659	DOWNY MILDEW RESISTANT 6 (DMR6)
BnaA06g27010D	AT5G24560	-	0	-	-	phloem protein 2-B12 (PP2-B12)
BnaA06g27020D	AT5G24570	424.508	559.26	26.6802	21.6728	unknown protein
BnaA06g27030D	AT5G24580	3.57229	1.53653	13.6814	6.48665	Heavy metal transport/detoxification superfamily protein
BnaA06g27040D	-	-	0	-	-	-
BnaA06g27050D	AT1G29500	-	0	-	-	SAUR-like auxin-responsive protein family
BnaA06g27060D	AT5G24590	6.05124	8.39749	5.95076	6.15092	TCV-interacting protein (TIP)
BnaA06g27070D	AT5G24600	0.192359	0	0	0	Protein of unknown function, DUF599
BnaA06g27080D	AT5G24610	4.19816	7.95084	9.10527	3.49782	unknown protein
BnaA06g27090D	AT5G24620	-	0	-	-	Pathogenesis-related thaumatin superfamily protein
BnaA06g27100D	AT5G24630	2.58679	3.85605	6.9049	3.2613	brassinosteroid-insensitive4 (BIN4)
BnaA06g27110D	AT5G54860	-	0	-	-	Major facilitator superfamily protein
BnaA06g27120D	AT2G35630	-	0	-	-	MICROTUBULE ORGANIZATION 1 (MOR1)
BnaA06g27130D	AT5G24650	-	0	-	-	Mitochondrial import inner membrane translocase subunit Tim17/Tim22/Tim23 family protein
BnaA06g27140D	-	-	0	-	-	-
BnaA06g27150D	-	-	0	-	-	-
BnaA06g27160D	AT3G62850	-	0	-	-	zinc finger protein-related
BnaA06g27170D	AT5G24960	-	0	-	-	cytochrome P450, family 71, subfamily A, polypeptide 14 (CYP71A14)
BnaA06g27180D	AT5G62580	-	0	-	-	ARM repeat superfamily protein
BnaA06g27190D	AT5G24680	4.50766	4.03262	3.3156	3.3715	Peptidase C78, ubiquitin fold modifier-specific peptidase 1/ 2
BnaA06g27200D	AT5G24710	31.9379	31.9502	27.5696	26.7935	Transducin/WD40 repeat-like superfamily protein
BnaA06g27210D	AT5G24740	2.14695	2.42119	1.86094	2.16851	EXPRESSED IN: 22 plant structures
BnaA06g27220D	AT5G24790	-	0	-	-	Protein of unknown function, DUF599
BnaA06g27230D	AT5G24800	0.540391	0	1.08995	1.14654	basic leucine zipper 9 (BZIP9)
BnaA06g27240D	AT5G24810	9.04141	7.15761	2.08875	2.07796	ABC1 family protein
BnaA06g27250D	AT5G24820	-	0	-	-	Eukaryotic aspartyl protease family protein
BnaA06g27260D	AT5G24830	1.91445	1.91524	3.0653	2.24198	Tetratricopeptide repeat (TPR)-like superfamily protein
BnaA06g27270D	AT5G24840	10.4361	11.8675	22.8737	20.5881	tRNA (guanine-N-7) methyltransferase
BnaA06g27280D	AT5G24850	-	0	-	-	cryptochrome 3 (CRY3)
BnaA06g27290D	AT5G24860	0	0	0	1.08628	FLOWERING PROMOTING FACTOR 1 (FPF1)
BnaA06g27300D	AT4G23580	-	0	-	-	Galactose oxidase/kelch repeat superfamily protein
BnaA06g27310D	AT5G24870	0.905498	0.8973	2.04499	1.1126	RING/U-box superfamily protein
BnaA06g27320D	AT5G24880	-	0	-	-	BEST Arabidopsis thaliana protein match is: calmodulin-binding protein-related (TAIR:AT5G10660.1)
BnaA06g27330D	AT5G24890	2.91745	0.285873	1.40038	1.00219	unknown protein
BnaA06g27340D	-	-	0	-	-	-
BnaA06g27350D	AT5G24910	0.137777	0	0.165165	0.225378	cytochrome P450, family 714, subfamily A, polypeptide 1 (CYP714A1)
BnaA06g27360D	AT5G24930	126.921	148.806	52.4811	54.6399	CONSTANS-like 4 (COL4)
BnaA06g27370D	AT5G24940	3.13703	3.78464	2.17575	1.72872	Protein phosphatase 2C family protein
BnaA06g27380D	AT5G24970	-	0	-	-	Protein kinase superfamily protein
BnaA06g27390D	AT5G25020	0.847478	0	0.0944371	0.0898626	Protein of unknown function (DUF1336)
BnaA06g27400D	AT3G21300	2.58137	0	1.1639	0	RNA methyltransferase family protein
BnaA06g27410D	AT5G10750	5.31841	5.71731	0.18979	0	Protein of unknown function (DUF1336)
BnaA06g27420D	AT2G35260	-	0	-	-	unknown protein
BnaA06g27430D	AT5G25050	1.07246	3.06211	1.52892	2.25092	Major facilitator superfamily protein
BnaA06g27440D	AT5G25060	1.11207	1.17018	0.687219	0.544014	RNA recognition motif (RRM)-containing protein
BnaA06g27450D	AT5G25080	4.01457	6.96813	12.4584	11.1398	Sas10/Utp3/C1D family
BnaA06g27460D	AT5G25090	5.98736	13.3769	64.1111	50.7472	early nodulin-like protein 13 (ENODL13)
BnaA06g27470D	-	1.71992	1.81458	0.284997	0.242193	-
BnaA06g27480D	AT5G25120	14.6971	12.2318	1.67684	2.65855	ytochrome p450, family 71, subfamily B, polypeptide 11 (CYP71B11)
BnaA06g27490D	AT5G25120	-	0	-	-	ytochrome p450, family 71, subfamily B, polypeptide 11 (CYP71B11)
BnaA06g27500D	AT5G25120	-	0	-	-	ytochrome p450, family 71, subfamily B, polypeptide 11 (CYP71B11)
BnaA06g27510D	AT5G25160	0	0	0.33874	0.111004	zinc finger protein 3 (ZFP3)
BnaA06g27520D	-	-	0	-	-	-
BnaA06g27530D	AT5G25170	-	0	-	-	PPPDE putative thiol peptidase family protein
BnaA06g27540D	AT5G25190	2.0521	0	1.21154	1.15856	Integrase-type DNA-binding superfamily protein
BnaA06g27550D	AT5G25210	0	0	0.966995	0.632708	unknown protein
BnaA06g27560D	AT5G25220	32.7592	34.8942	1.41979	2.11751	KNOTTED1-like homeobox gene 3 (KNAT3)
BnaA06g27570D	AT5G25270	9.93473	8.15456	11.2108	12.832	Ubiquitin-like superfamily protein
BnaA06g27580D	AT5G25280	1.02039	0.683975	0.562993	1.62679	serine-rich protein-related
BnaA06g27590D	AT5G11110	0.0217584	0	0.154658	0.149381	sucrose phosphate synthase 2F (SPS2F)
BnaA06g27600D	AT5G25310	0.0620056	0	0.0442892	0.170297	Exostosin family protein
BnaA06g27610D	AT5G25320	1.03882	1.72978	2.17273	2.17385	ACT-like superfamily protein
BnaA06g27620D	AT5G25330	-	0	-	-	Core-2/I-branching beta-1,6-N-acetylglucosaminyltransferase family protein
BnaA06g27630D	AT5G25340	-	0	-	-	Ubiquitin-like superfamily protein
BnaA06g27640D	AT5G25350	11.1526	15.5593	7.87279	14.5938	EIN3-binding F box protein 2 (EBF2)
BnaA06g27650D	AT5G25360	27.1042	21.4152	8.66666	15.8045	unknown protein
BnaA06g27660D	AT5G25370	0	0	0	0.0471012	phospholipase D alpha 3 (PLDALPHA3)
BnaA06g27670D	AT5G25390	1.85843	0	2.1759	0.767769	shine2 (SHN2)
BnaA06g27680D	AT5G25400	-	0	-	-	Nucleotide-sugar transporter family protein
BnaA06g27690D	AT1G65550	-	0	-	-	Xanthine/uracil permease family protein
BnaA06g27700D	AT5G25430	-	0	-	-	HCO3- transporter family
BnaA06g27710D	AT5G25460	317.238	261.257	261.597	291.297	Protein of unknown function, DUF642
BnaA06g27720D	AT5G25470	0.222094	0	1.40665	0.846013	AP2/B3-like transcriptional factor family protein
BnaA06g27730D	AT5G25480	2.89375	3.66812	4.56791	5.92894	DNA methyltransferase-2 (DNMT2)
BnaA06g27740D	AT5G45570	-	0	-	-	Ulp1 protease family protein
BnaA06g27750D	AT5G25490	9.60622	11.1468	10.1225	6.48584	Ran BP2/NZF zinc finger-like superfamily protein
BnaA06g27760D	AT5G25500	0.357144	0	0.165856	0.082665	unknown protein
BnaA06g27770D	AT5G25510	5.057	7.68855	7.98669	8.23615	Protein phosphatase 2A regulatory B subunit family protein
BnaA06g27780D	AT5G25520	3.90383	3.40726	4.04088	3.51175	SPOC domain / Transcription elongation factor S-II protein
BnaA06g27790D	AT5G25530	-	0	-	-	DNAJ heat shock family protein
BnaA06g27800D	AT5G25540	10.8858	10.5693	9.61375	10.0173	CTC-interacting domain 6 (CID6)
BnaA06g27810D	AT5G25550	-	0	-	-	Leucine-rich repeat (LRR) family protein
BnaA06g27820D	AT5G25570	3.98885	1.48546	6.58853	6.8247	unknown protein
BnaA06g27830D	AT5G25580	-	0	-	-	BEST Arabidopsis thaliana protein match is: DDT domain superfamily (TAIR:AT1G18950.1)
BnaA06g27840D	AT5G25590	6.48728	6.95448	12.5692	12.9617	INVOLVED IN: N-terminal protein myristoylation
BnaA06g27850D	AT5G25757	25.0126	26.4099	52.2156	52.5881	RNA polymerase I-associated factor PAF67
BnaA06g27860D	AT5G25760	13.6197	19.8155	13.8017	12.2355	peroxin4 (PEX4)
BnaA06g27870D	AT5G25790	0.251461	0	0.766424	0.723059	Tesmin/TSO1-like CXC domain-containing protein
BnaA06g27880D	AT5G25800	2.93427	2.1697	2.55207	2.68927	Polynucleotidyl transferase, ribonuclease H-like superfamily protein
BnaA06g27890D	AT5G11530	1.23557	1.44851	0.250232	0.287969	embryonic flower 1 (EMF1)
BnaA06g27900D	AT5G25810	8.4885	6.57505	5.88041	5.78765	TINY (tny)
BnaA06g27910D	AT5G25820	0.234851	0	0.581897	0.355893	Exostosin family protein
BnaA06g27920D	AT5G25830	10.1106	11.0228	18.2309	15.1203	GATA transcription factor 12 (GATA12)
BnaA06g27930D	AT5G25840	18.042	16.5174	0.161297	0	Protein of unknown function (DUF1677)
BnaA06g27940D	AT5G25880	9.61968	5.44064	11.2865	13.5785	NADP-malic enzyme 3 (NADP-ME3)
BnaA06g27950D	AT5G25890	3.86724	3.19517	3.46257	3.61718	indole-3-acetic acid inducible 28 (IAA28)
BnaA06g27960D	AT5G25900	2.28473	3.01513	5.9596	6.78804	GA requiring 3 (GA3)
BnaA06g27970D	AT5G25930	0.573011	0.641651	0.0669105	0.0497876	Protein kinase family protein with leucine-rich repeat domain
BnaA06g27980D	AT5G25930	4.88176	6.40943	0.0779903	0	Protein kinase family protein with leucine-rich repeat domain
BnaA06g27990D	AT5G25950	-	0	-	-	Protein of Unknown Function (DUF239)
BnaA06g28000D	AT5G25970	-	0	-	-	Core-2/I-branching beta-1,6-N-acetylglucosaminyltransferase family protein
BnaA06g28010D	AT5G26010	-	0	-	-	Protein phosphatase 2C family protein
BnaA06g28020D	AT5G26030	17.8444	18.1467	14.3338	15.6831	ferrochelatase 1 (FC1)
BnaA06g28030D	AT5G26040	4.94402	4.10827	3.11368	3.41184	histone deacetylase 2 (HDA2)
BnaA06g28040D	AT5G26050	-	0	-	-	Plant self-incompatibility protein S1 family
BnaA06g28050D	AT5G26060	-	0	-	-	Plant self-incompatibility protein S1 family
BnaA06g28060D	AT5G26090	-	0	-	-	Plant self-incompatibility protein S1 family
BnaA06g28070D	AT5G66900	6.03116	4.19494	1.0406	0.480365	Disease resistance protein (CC-NBS-LRR class) family
BnaA06g28080D	AT5G26110	3.70339	5.97764	8.6768	7.86722	Protein kinase superfamily protein
BnaA06g28090D	AT5G26160	0.974615	0.437437	0.64404	0.370328	unknown protein
BnaA06g28100D	AT5G26170	-	0	-	-	WRKY DNA-binding protein 50 (WRKY50)
BnaA06g28110D	AT5G26200	0.697145	0	0	0	Mitochondrial substrate carrier family protein
BnaA06g28120D	AT5G26210	11.2628	13.5947	12.2079	13.11	alfin-like 4 (AL4)
BnaA06g28130D	-	-	0	-	-	-
BnaA06g28140D	AT5G39030	0.357384	0	0.0208623	0	Protein kinase superfamily protein
BnaA06g28150D	AT5G26220	-	0	-	-	ChaC-like family protein
BnaA06g28160D	AT5G26230	6.56094	4.66138	14.7432	13.6304	unknown protein
BnaA06g28170D	AT5G26240	3.30848	4.22616	4.89258	4.52287	chloride channel D (CLC-D)
BnaA06g28180D	AT5G26250	-	0	-	-	Major facilitator superfamily protein
BnaA06g28190D	AT5G26250	-	0	-	-	Major facilitator superfamily protein
BnaA06g28200D	AT5G26280	0	0	0	0.279863	TRAF-like family protein
BnaA06g28210D	AT5G26660	0	0	0.961961	0.603131	myb domain protein 86 (MYB86)
BnaA06g28220D	AT1G65300	-	0	-	-	AGAMOUS-like 38 (AGL38)
BnaA06g28230D	AT3G05880	-	0	-	-	RARE-COLD-INDUCIBLE 2A (RCI2A)
BnaA06g28240D	AT3G05870	-	0	-	-	anaphase-promoting complex/cyclosome 11 (APC11)
BnaA06g28250D	AT5G26630	-	0	-	-	MADS-box transcription factor family protein
BnaA06g28260D	AT5G26620	0	0	3.25552	0	unknown protein
BnaA06g28270D	AT5G26610	-	0	-	-	D111/G-patch domain-containing protein
BnaA06g28280D	AT5G26600	1.38119	1.94162	4.69712	7.33527	Pyridoxal phosphate (PLP)-dependent transferases superfamily protein
BnaA06g28290D	AT5G26751	15.4235	16.0282	15.1029	14.3484	shaggy-related kinase 11 (SK 11)
BnaA06g28300D	AT5G26760	0.939424	0	0.109894	0.225483	unknown protein
BnaA06g28310D	AT5G26770	2.80209	3.43182	1.75791	2.69665	unknown protein
BnaA06g28320D	AT5G36228	-	0	-	-	nucleic acid binding
BnaA06g28330D	AT5G26790	4.02244	0	2.13633	25.3904	unknown protein
BnaA06g28340D	AT5G26800	40.7733	39.4343	59.9301	47.4733	FUNCTIONS IN: molecular_function unknown
BnaA06g28350D	AT5G26810	-	0	-	-	Pectin lyase-like superfamily protein
BnaA06g28360D	AT5G26830	26.1204	27.1661	33.7649	36.1959	Threonyl-tRNA synthetase
BnaA06g28370D	AT5G26850	0	0	0.0372846	0.0185701	Uncharacterized protein
BnaA06g28380D	AT5G26860	1.86503	3.11536	16.1	14.0645	lon protease 1 (LON1)
BnaA06g28390D	AT5G26860	-	0	-	-	lon protease 1 (LON1)
BnaA06g28400D	AT5G26940	11.2453	11.9011	6.40349	7.50126	Polynucleotidyl transferase, ribonuclease H-like superfamily protein
BnaA06g28410D	AT5G26990	6.15468	4.64892	5.2852	4.73076	Drought-responsive family protein
BnaA06g28420D	AT5G27000	0.305646	0	1.70765	1.48797	kinesin 4 (ATK4)
BnaA06g28430D	AT5G27030	16.8762	14.0435	4.7192	4.03374	TOPLESS-related 3 (TPR3)
BnaA06g28440D	AT5G27920	0.566895	0	0.428846	0.876558	F-box family protein
BnaA06g28450D	-	-	0	-	-	-
BnaA06g28460D	-	-	0	-	-	-
BnaA06g28470D	AT2G43270	1.23451	0.825551	3.22391	1.70967	F-box and associated interaction domains-containing protein
BnaA06g28480D	-	-	0	-	-	-
BnaA06g28490D	AT1G45063	-	0	-	-	copper ion binding
BnaA06g28500D	AT2G01390	0.70591	0	1.18659	0.547589	Tetratricopeptide repeat (TPR)-like superfamily protein
BnaA06g28510D	-	-	0	-	-	-
BnaA06g28520D	AT5G27840	15.0504	18.9269	6.34194	4.97104	TOPP8
BnaA06g28530D	AT5G27830	2.81782	3.90529	10.4461	8.81615	FUNCTIONS IN: molecular_function unknown
BnaA06g28540D	AT1G14800	-	0	-	-	Nucleic acid-binding, OB-fold-like protein
BnaA06g28550D	-	-	0	-	-	-
BnaA06g28560D	AT5G27820	0	0	3.49741	5.85362	Ribosomal L18p/L5e family protein
BnaA06g28570D	AT3G05560	26.0924	26.6201	60.8097	59.2523	Ribosomal L22e protein family
BnaA06g28580D	AT5G27760	15.105	37.0171	14.1932	12.6183	Hypoxia-responsive family protein
BnaA06g28590D	AT5G27740	3.57105	4.86942	8.81954	8.25821	EMBRYO DEFECTIVE 2775 (EMB2775)
BnaA06g28600D	AT5G27720	21.3454	13.2816	13.8486	14.8156	embryo defective 1644 (emb1644)
BnaA06g28610D	AT5G27700	75.2799	100.116	119.45	85.125	Ribosomal protein S21e
BnaA06g28620D	AT4G10200	-	0	-	-	TTF-type zinc finger protein with HAT dimerisation domain
BnaA06g28630D	AT5G27670	134.502	153.914	247.684	220.841	histone H2A 7 (HTA7)
BnaA06g28640D	AT5G27660	3.7133	3.97713	6.43893	5.74921	Trypsin family protein with PDZ domain
BnaA06g28650D	AT5G27620	2.16432	1.97928	1.93417	1.46675	cyclin H
BnaA06g28660D	AT5G27610	1.41586	1.12606	1.51877	1.68636	ALWAYS EARLY 1 (ALY1)
BnaA06g28670D	-	-	0	-	-	-
BnaA06g28680D	AT5G27600	2.13336	0.903384	1.18494	1.2608	long-chain acyl-CoA synthetase 7 (LACS7)
BnaA06g28690D	AT5G27540	5.94328	8.79733	6.53937	7.29003	MIRO-related GTP-ase 1 (MIRO1)
BnaA06g28700D	AT5G27520	4.95501	3.24171	5.22279	11.9337	peroxisomal adenine nucleotide carrier 2 (PNC2)
BnaA06g28710D	AT5G27470	0.0578405	0	0	0.0416176	seryl-tRNA synthetase / serine--tRNA ligase
BnaA06g28720D	AT5G27440	0.511796	0	0.583691	0.429993	unknown protein
BnaA06g28730D	AT1G09650	-	0	-	-	F-box and associated interaction domains-containing protein
BnaA06g28740D	AT1G09650	-	0	-	-	F-box and associated interaction domains-containing protein
BnaA06g28750D	AT5G27430	11.2798	15.1376	24.984	16.7436	Signal peptidase subunit
BnaA06g28760D	AT1G70580	-	0	-	-	alanine-2-oxoglutarate aminotransferase 2 (AOAT2)
BnaA06g28770D	AT1G14390	-	0	-	-	Leucine-rich repeat protein kinase family protein
BnaA06g28780D	-	-	0	-	-	-
BnaA06g28790D	AT5G27420	-	0	-	-	carbon/nitrogen insensitive 1 (CNI1)
BnaA06g28800D	AT5G27420	-	0	-	-	carbon/nitrogen insensitive 1 (CNI1)
BnaA06g28810D	AT5G27410	12.457	9.16652	11.6696	11.0035	D-aminoacid aminotransferase-like PLP-dependent enzymes superfamily protein
BnaA06g28820D	AT5G27400	1.42844	2.28647	3.26385	4.34088	S-adenosyl-L-methionine-dependent methyltransferases superfamily protein
BnaA06g28830D	AT5G27390	18.9116	19.628	5.95777	3.15621	Mog1/PsbP/DUF1795-like photosystem II reaction center PsbP family protein
BnaA06g28840D	AT5G27395	2.2385	3.71582	7.67375	7.6309	Mitochondrial inner membrane translocase complex, subunit Tim44-related protein
BnaA06g28850D	AT5G27380	9.05623	9.35006	5.91531	6.01766	glutathione synthetase 2 (GSH2)
BnaA06g28860D	AT5G27350	2.68779	3.32258	7.1398	4.10838	SFP1
BnaA06g28870D	AT5G27330	0.586488	0.779169	3.14334	3.29088	Prefoldin chaperone subunit family protein
BnaA06g28880D	AT5G27270	3.77898	3.0667	2.01944	1.46369	EMBRYO DEFECTIVE 976 (EMB976)
BnaA06g28890D	AT5G27240	0.351384	1.32188	0.714527	0.342543	DNAJ heat shock N-terminal domain-containing protein
BnaA06g28900D	AT5G27230	0.0261674	0	0.151617	0.693533	Frigida-like protein
BnaA06g28910D	AT5G27220	0.195397	0	1.75802	1.59993	Frigida-like protein
BnaA06g28920D	AT5G27220	-	0	-	-	Frigida-like protein
BnaA06g28930D	AT5G27150	-	0	-	-	Na+/H+ exchanger 1 (NHX1)
BnaA06g28940D	AT3G05040	5.99411	7.14924	8.23359	11.1928	HASTY (HST)
BnaA06g28950D	AT3G05050	1.03846	1.46333	4.55014	5.17342	Protein kinase superfamily protein
BnaA06g28960D	AT5G27120	14.6739	15.8665	63.7489	64.2679	NOP56-like pre RNA processing ribonucleoprotein
BnaA06g28970D	AT5G27110	0	0	0.102201	0.0339774	Tetratricopeptide repeat (TPR)-like superfamily protein
BnaA06g28980D	AT5G27950	0.766538	1.36418	0.832523	0.566884	P-loop containing nucleoside triphosphate hydrolases superfamily protein
BnaA06g28990D	AT3G05100	5.19744	1.09627	7.56282	7.75032	S-adenosyl-L-methionine-dependent methyltransferases superfamily protein
BnaA06g29000D	AT3G05100	16.3144	0	21.3257	6.28509	S-adenosyl-L-methionine-dependent methyltransferases superfamily protein
BnaA06g29010D	AT5G27970	3.5256	3.46837	4.84666	5.14937	ARM repeat superfamily protein
BnaA06g29020D	AT5G27980	0.502207	0	0	0	Seed maturation protein
BnaA06g29030D	AT5G27990	3.04389	2.63191	4.1426	3.28537	Pre-rRNA-processing protein TSR2, conserved region
BnaA06g29040D	AT5G28020	-	0	-	-	cysteine synthase D2 (CYSD2)
BnaA06g29050D	AT5G28040	19.4563	18.9769	6.37364	7.48955	DNA-binding storekeeper protein-related transcriptional regulator
BnaA06g29060D	AT3G04920	549.142	491.953	957.444	882.659	Ribosomal protein S24e family protein
BnaA06g29070D	AT5G28080	1.24641	1.20413	1.46418	2.085	WNK9
BnaA06g29080D	AT5G28150	5.75811e-33	0	1.68411	7.88332	Plant protein of unknown function (DUF868)
BnaA06g29090D	AT5G28210	0	0	0	0	mRNA capping enzyme family protein
BnaA06g29100D	AT5G28290	13.2727	12.3063	10.1383	11.1397	NIMA-related kinase 3 (NEK3)
BnaA06g29110D	AT5G28300	16.2	17.2527	13.0791	15.2453	Duplicated homeodomain-like superfamily protein
BnaA06g29120D	AT4G39710	-	0	-	-	FK506-binding protein 16-2 (FKBP16-2)
BnaA06g29130D	AT4G39700	-	0	-	-	Heavy metal transport/detoxification superfamily protein
BnaA06g29140D	-	-	0	-	-	-
BnaA06g29150D	AT5G28470	-	0	-	-	Major facilitator superfamily protein
BnaA06g29160D	AT5G28490	0	0	12.6387	22.6143	LIGHT-DEPENDENT SHORT HYPOCOTYLS 1 (LSH1)
BnaA06g29170D	AT1G07750	-	0	-	-	RmlC-like cupins superfamily protein
BnaA06g29180D	AT3G32904	-	0	-	-	unknown protein
BnaA06g29190D	AT5G28640	2.97194	0	21.8989	56.0356	ANGUSTIFOLIA 3 (AN3)
BnaA06g29200D	AT3G04620	0	0	0	0	Alba DNA/RNA-binding protein
BnaA06g29210D	AT5G28646	0.853727	2.43863	0.366434	0.181894	WAVE-DAMPENED 2 (WVD2)
BnaA06g29220D	AT5G28650	0.200508	0	0.616478	1.2227	WRKY DNA-binding protein 74 (WRKY74)
BnaA06g29230D	AT5G28680	-	0	-	-	ANXUR2 (ANX2)
BnaA06g29240D	AT5G28690	-	0	-	-	Protein of unknown function (DUF1685)
BnaA06g29250D	AT5G28740	-	0	-	-	Tetratricopeptide repeat (TPR)-like superfamily protein
BnaA06g29260D	AT5G28750	246.734	270.799	63.2571	52.0084	Bacterial sec-independent translocation protein mttA/Hcf106
BnaA06g29270D	AT5G28770	8.47072	10.1097	6.23332	6.81774	BZO2H3
BnaA06g29280D	AT5G28840	181.303	191.054	50.3783	41.5101	GDP-D-mannose 3',5'-epimerase (GME)
BnaA06g29290D	AT5G28850	11.7622	14.7917	14.3591	14.3608	Calcium-binding EF-hand family protein
BnaA06g29300D	AT3G04470	5.8995	6.94289	18.0913	15.4086	Ankyrin repeat family protein
BnaA06g29310D	-	0	0	2.67026	16.3574	-
BnaA06g29320D	AT5G28910	4.85699	4.29869	0.253862	0.379345	unknown protein
BnaA06g29330D	-	-	0	-	-	-
BnaA06g29340D	AT5G30490	2.92451	4.08317	2.07754	2.03736	FUNCTIONS IN: molecular_function unknown
BnaA06g29350D	AT5G30510	127.052	133.434	31.1063	22.1915	ribosomal protein S1 (RPS1)
BnaA06g29360D	AT4G04780	-	0	-	-	mediator 21 (MED21)
BnaA06g29370D	AT5G49620	-	0	-	-	myb domain protein 78 (MYB78)
BnaA06g29380D	AT5G49620	-	0	-	-	myb domain protein 78 (MYB78)
BnaA06g29390D	AT1G23550	-	0	-	-	similar to RCD one 2 (SRO2)
BnaA06g29400D	AT5G49600	-	0	-	-	Protein of unknown function, DUF538
BnaA06g29410D	AT5G49580	2.67539	3.59349	3.54459	3.22325	Chaperone DnaJ-domain superfamily protein
BnaA06g29420D	AT5G49160	-	0	-	-	methyltransferase 1 (MET1)
BnaA06g29430D	AT5G38620	-	0	-	-	MADS-box transcription factor family protein
BnaA06g29440D	AT5G49570	5.08286	6.05353	4.43836	4.13004	peptide-N-glycanase 1 (PNG1)
BnaA06g29450D	AT5G49550	1.02854	0	2.43699	4.77843	CONTAINS InterPro DOMAIN/s: Biogenesis of lysosome-related organelles complex-1, subunit 2 (InterPro:IPR019269)
BnaA06g29460D	AT5G49540	15.0915	10.1305	13.243	16.9162	Rab5-interacting family protein
BnaA06g29470D	AT5G49530	3.0111	2.66092	5.39966	6.10002	SIN-like family protein
BnaA06g29480D	AT5G49525	50.3952	118.39	3.44212	3.44247	unknown protein
BnaA06g29490D	AT5G49510	13.2799	13.581	32.1707	28.0993	prefoldin 3 (PFD3)
BnaA06g29500D	AT5G49450	0.32247	0	11.2148	11.5728	basic leucine-zipper 1 (bZIP1)
BnaA06g29510D	AT5G49430	2.01074	2.40452	0.787278	1.25504	WD40/YVTN repeat-like-containing domain
BnaA06g29520D	AT5G49400	10.665	12.6209	16.3262	18.1697	zinc knuckle (CCHC-type) family protein
BnaA06g29530D	AT5G49350	-	0	-	-	Glycine-rich protein family
BnaA06g29540D	AT5G49330	9.60139	10.5842	0.272884	0	myb domain protein 111 (MYB111)
BnaA06g29550D	AT2G17920	-	0	-	-	nucleic acid binding
BnaA06g29560D	AT5G49320	-	0	-	-	Protein of unknown function (DUF1218)
BnaA06g29570D	AT5G49320	1.09848	0	0.633641	0	Protein of unknown function (DUF1218)
BnaA06g29580D	AT5G49300	1.63602	0	12.2141	8.91411	GATA transcription factor 16 (GATA16)
BnaA06g29590D	AT5G49280	11.2041	8.56125	12.7467	14.5707	hydroxyproline-rich glycoprotein family protein
BnaA06g29600D	AT5G49270	-	0	-	-	SHAVEN 2 (SHV2)
BnaA06g29610D	AT5G49260	-	0	-	-	unknown protein
BnaA06g29620D	AT5G49240	-	0	-	-	pseudo-response regulator 4 (APRR4)
BnaA06g29630D	AT5G49220	8.05182	8.30898	6.54855	5.06266	Protein of unknown function (DUF789)
BnaA06g29640D	AT5G49215	4.07113	4.51957	0.342741	0.704644	Pectin lyase-like superfamily protein
BnaA06g29650D	AT5G49210	23.8244	21.4558	24.5687	25.5613	unknown protein
BnaA06g29660D	AT3G07820	-	0	-	-	Pectin lyase-like superfamily protein
BnaA06g29670D	AT5G49190	0.155945	0	0	0	sucrose synthase 2 (SUS2)
BnaA06g29680D	AT5G49170	11.1731	11.7392	1.58168	1.37955	unknown protein
BnaA06g29690D	AT5G49420	-	0	-	-	MADS-box transcription factor family protein
BnaA06g29700D	AT5G49130	0.138527	0	0	0	MATE efflux family protein
BnaA06g29710D	AT5G49100	5.5266	6.11535	14.4547	12.1024	unknown protein
BnaA06g29720D	AT5G49060	3.16748	3.16348	3.38695	3.97073	FUNCTIONS IN: protein binding
BnaA06g29730D	AT5G49030	23.3036	22.2626	10.5909	7.92793	ovule abortion 2 (OVA2)
BnaA06g29740D	AT5G49020	0.308835	1.4807	1.28293	2.55992	protein arginine methyltransferase 4A (PRMT4A)
BnaA06g29750D	AT5G49015	17.4708	3.93629	14.2165	7.16604	Expressed protein
BnaA06g29760D	AT5G49010	0.761212	0	3.59188	4.71392	SYNTHETIC LETHALITY WITH DPB11-1 5 (SLD5)
BnaA06g29770D	-	9.15545	9.35272	6.30493	4.91397	-
BnaA06g29780D	AT5G48970	-	0	-	-	Mitochondrial substrate carrier family protein
BnaA06g29790D	AT5G48960	1.887	1.93924	4.65209	5.49744	HAD-superfamily hydrolase, subfamily IG, 5'-nucleotidase
BnaA06g29800D	AT5G48950	-	0	-	-	Thioesterase superfamily protein
BnaA06g29810D	AT5G48945	-	0	-	-	low-molecular-weight cysteine-rich 46 (LCR46)
BnaA06g29820D	AT2G25295	-	0	-	-	low-molecular-weight cysteine-rich 81 (LCR81)
BnaA06g29830D	AT2G25295	-	0	-	-	low-molecular-weight cysteine-rich 81 (LCR81)
BnaA06g29840D	AT5G48940	-	0	-	-	Leucine-rich repeat transmembrane protein kinase family protein
BnaA06g29850D	-	-	0	-	-	-
BnaA06g29860D	AT1G53350	1.91806	1.38427	0.879435	0.447098	Disease resistance protein (CC-NBS-LRR class) family
BnaA06g29870D	AT5G43470	1.25899	0.917051	0.753925	0.307566	RECOGNITION OF PERONOSPORA PARASITICA 8 (RPP8)
BnaA06g29880D	AT5G48910	0.532883	0.692245	0.881301	0.325145	LOW PSII ACCUMULATION 66 (LPA66)
BnaA06g29890D	AT5G43470	1.78888e-06	0	0.702977	1.1222e-07	RECOGNITION OF PERONOSPORA PARASITICA 8 (RPP8)
BnaA06g29900D	AT5G52190	-	0	-	-	Sugar isomerase (SIS) family protein
BnaA06g29910D	AT5G48840	2.57359	1.94493	4.79847	5.16407	homolog of bacterial PANC (PANC)
BnaA06g29920D	AT5G48830	1.53098	1.64983	0.390508	0.737644	unknown protein
BnaA06g29930D	AT5G48820	1.25858	0	2.84772	7.85488	inhibitor/interactor with cyclin-dependent kinase (ICK6)
BnaA06g29940D	AT5G48820	-	0	-	-	inhibitor/interactor with cyclin-dependent kinase (ICK6)
BnaA06g29950D	AT5G48800	0.840743	1.44368	3.53345	3.10784	Phototropic-responsive NPH3 family protein
BnaA06g29960D	AT5G48810	249.566	200.766	228.322	199.303	cytochrome B5 isoform D (CB5-D)
BnaA06g29970D	AT5G48790	38.6669	38.5238	2.80234	2.07385	FUNCTIONS IN: molecular_function unknown
BnaA06g29980D	AT5G48760	136.916	122.682	266.358	247.934	Ribosomal protein L13 family protein
BnaA06g29990D	AT5G48740	0.523514	0.152462	0.22497	0.225747	Leucine-rich repeat protein kinase family protein
BnaA06g30000D	AT5G48730	5.40479	4.37482	3.33434	2.00241	Pentatricopeptide repeat (PPR) superfamily protein
BnaA06g30010D	AT5G48720	1.76956	1.84422	3.70049	3.93444	X-RAY INDUCED TRANSCRIPT 1 (XRI1)
BnaA06g30020D	AT5G48690	0.992255	1.36883	0.626431	0.178692	FUNCTIONS IN: molecular_function unknown
BnaA06g30030D	AT5G48680	9.37266	10.2869	15.2301	12.7255	Sterile alpha motif (SAM) domain-containing protein
BnaA06g30040D	AT5G48660	3.64913	4.45109	8.3287	3.35387	B-cell receptor-associated protein 31-like
BnaA06g30050D	AT5G48657	0	0	0	0	defense protein-related
BnaA06g30060D	AT5G48655	8.01439	6.05672	4.11247	5.95437	RING/U-box superfamily protein
BnaA06g30070D	AT5G48650	0	0	0.274599	0.275284	Nuclear transport factor 2 (NTF2) family protein with RNA binding (RRM-RBD-RNP motifs) domain
BnaA06g30080D	AT5G48640	7.74389	6.20409	4.15568	3.16687	Cyclin family protein
BnaA06g30090D	AT5G43490	0.391222	0	0.316495	0.543283	unknown protein
BnaA06g30100D	AT5G48590	14.135	13.3821	3.13039	4.28021	Protein of unknown function (DUF760)
BnaA06g30110D	AT5G48580	18.9381	13.7849	39.3486	57.0788	FK506- and rapamycin-binding protein 15 kD-2 (FKBP15-2)
BnaA06g30120D	AT5G48570	-	0	-	-	FKBP-type peptidyl-prolyl cis-trans isomerase family protein
BnaA06g30130D	AT5G48560	3.73329	1.7614	0	0.0815316	basic helix-loop-helix (bHLH) DNA-binding superfamily protein
BnaA06g30140D	AT5G48560	-	0	-	-	basic helix-loop-helix (bHLH) DNA-binding superfamily protein
BnaA06g30150D	AT5G48545	24.631	20.176	8.0606	7.0243	histidine triad nucleotide-binding 3 (HINT3)
BnaA06g30160D	AT5G48540	28.681	29.8371	0.590869	0.89033	receptor-like protein kinase-related family protein
BnaA06g30170D	AT3G07440	5.68961	9.2064	14.5618	9.64184	unknown protein
BnaA06g30180D	AT5G48520	9.92107	10.2499	12.0108	19.6756	unknown protein
BnaA06g30190D	AT5G48500	5.40868	6.82718	59.8914	47.6958	unknown protein
BnaA06g30200D	AT5G48480	17.6304	19.3672	77.7503	87.2393	Lactoylglutathione lyase / glyoxalase I family protein
BnaA06g30210D	AT5G48440	1.84854	1.8333	3.45139	2.13976	FAD-dependent oxidoreductase family protein
BnaA06g30220D	AT3G01880	-	0	-	-	Plant protein of unknown function (DUF946)
BnaA06g30230D	AT5G48400	0.0569593	0	0.0204713	0	ATGLR1.2
BnaA06g30240D	AT5G48390	15.4168	16.3694	21.8449	23.3942	ATZIP4
BnaA06g30250D	AT5G48380	8.16081	6.48669	6.65846	6.4636	BAK1-interacting receptor-like kinase 1 (BIR1)
BnaA06g30260D	AT5G48380	-	0	-	-	BAK1-interacting receptor-like kinase 1 (BIR1)
BnaA06g30270D	AT5G48360	7.52224	8.58056	8.77583	11.5989	Actin-binding FH2 (formin homology 2) family protein
BnaA06g30280D	AT5G48340	2.87759	1.7769	2.6253	3.02122	unknown protein
BnaA06g30290D	AT5G39740	2.71004	1.24377	14.1565	6.72567	ribosomal protein L5 B (RPL5B)
BnaA06g30300D	AT5G48310	1.0262	2.20485	3.64435	3.08383	unknown protein
BnaA06g30310D	AT5G48300	7.378	8.10069	11.7759	13.8532	ADP glucose pyrophosphorylase 1 (ADG1)
BnaA06g30320D	AT3G07590	2.57467	0	3.95053	4.03303	Small nuclear ribonucleoprotein family protein
BnaA06g30330D	AT5G48290	2.96698	0	1.58411	1.04489	Heavy metal transport/detoxification superfamily protein
BnaA06g30340D	AT5G48270	-	0	-	-	Plant protein of unknown function (DUF868)
BnaA06g30350D	AT5G48250	8.28304	6.45248	4.01034	4.91791	B-box type zinc finger protein with CCT domain
BnaA06g30360D	AT5G48240	2.55697	2.19751	5.89081	6.52856	unknown protein
BnaA06g30370D	AT5G48230	11.5785	7.65967	16.8774	17.1746	acetoacetyl-CoA thiolase 2 (ACAT2)
BnaA06g30380D	AT5G48220	49.0874	45.3875	6.7317	5.41377	Aldolase-type TIM barrel family protein
BnaA06g30390D	AT5G48180	3.5849	5.92612	4.53689	7.60726	nitrile specifier protein 5 (NSP5)
BnaA06g30400D	AT5G48170	-	0	-	-	SLEEPY2 (SLY2)
BnaA06g30410D	AT5G48150	1.21146	0.933914	2.1147	2.21711	phytochrome a signal transduction 1 (PAT1)
BnaA06g30420D	AT5G48140	-	0	-	-	Pectin lyase-like superfamily protein
BnaA06g30430D	AT5G48100	-	0	-	-	TRANSPARENT TESTA 10 (TT10)
BnaA06g30440D	AT5G48090	0	0	0.563864	0.412336	EDM2-like protein1 (ELP1)
BnaA06g30450D	AT5G48060	0.816125	1.17733	0.643582	0.730151	C2 calcium/lipid-binding plant phosphoribosyltransferase family protein
BnaA06g30460D	AT5G48040	0.872497	1.40199	1.80987	1.46219	Ubiquitin carboxyl-terminal hydrolase family protein
BnaA06g30470D	AT5G48030	5.53449	6.13505	7.03872	6.60744	gametophytic factor 2 (GFA2)
BnaA06g30480D	AT5G48020	10.9436	14.666	10.8864	10.8563	2-oxoglutarate (2OG) and Fe(II)-dependent oxygenase superfamily protein
BnaA06g30490D	AT5G47960	2.3619	0	0.542132	0.646089	RAB GTPase homolog A4C (RABA4C)
BnaA06g30500D	AT5G47970	12.6216	10.3345	7.70634	6.12985	Aldolase-type TIM barrel family protein
BnaA06g30510D	AT5G47940	41.3417	47.0703	61.5968	60.9257	unknown protein
BnaA06g30520D	AT5G47910	5.08	4.02756	1.15908	1.28742	respiratory burst oxidase homologue D (RBOHD)
BnaA06g30530D	AT5G47900	0.743452	0	0	0.0452173	Protein of unknown function (DUF1624)
BnaA06g30540D	AT5G47890	187.085	120.855	170.598	164.591	NADH-ubiquinone oxidoreductase B8 subunit, putative
BnaA06g30550D	AT5G47880	0.00126161	4.33021	11.335	0.0706683	eukaryotic release factor 1-1 (ERF1-1)
BnaA06g30560D	AT5G47870	22.4057	25.3209	25.224	32.7641	FUNCTIONS IN: molecular_function unknown
BnaA06g30570D	AT5G47860	12.5576	15.6301	5.74485	5.2282	Protein of unknown function (DUF1350)
BnaA06g30580D	AT5G47840	4.60582	3.92135	2.02858	2.81051	adenosine monophosphate kinase (AMK2)
BnaA06g30590D	AT5G47830	7.3582	8.74816	12.6568	13.6853	unknown protein
BnaA06g30600D	AT5G47820	10.9394	11.3841	4.9794	6.1118	FRAGILE FIBER 1 (FRA1)
BnaA06g30610D	AT3G32940	4.41814	4.5546	3.46565	3.61088	RNA-binding KH domain-containing protein
BnaA06g30620D	AT3G32930	17.4276	9.97007	4.1054	3.25386	unknown protein
BnaA06g30630D	AT3G60900	-	0	-	-	FASCICLIN-like arabinogalactan-protein 10 (FLA10)
BnaA06g30640D	AT3G30390	45.406	39.7989	21.7407	31.4314	Transmembrane amino acid transporter family protein
BnaA06g30650D	AT3G30380	1.41852	1.04276	1.86711	1.28533	alpha/beta-Hydrolases superfamily protein
BnaA06g30660D	AT3G30350	-	0	-	-	root meristem growth factor 4 (RGF4)
BnaA06g30670D	AT3G30340	-	0	-	-	nodulin MtN21 /EamA-like transporter family protein
BnaA06g30680D	AT3G30300	6.50156	6.32838	8.17394	10.927	O-fucosyltransferase family protein
BnaA06g30690D	AT5G38880	5.81841	5.84432	10.5129	10.7349	unknown protein
BnaA06g30700D	AT3G30260	0.645175	0	0	0	AGAMOUS-like 79 (AGL79)
BnaA06g30710D	AT3G30210	-	0	-	-	myb domain protein 121 (MYB121)
BnaA06g30720D	AT3G30180	11.9393	8.01728	5.39095	3.21575	brassinosteroid-6-oxidase 2 (BR6OX2)
BnaA06g30730D	AT2G10440	0.605966	0.432262	0.146009	0.45541	unknown protein
BnaA06g30740D	AT3G29970	-	0	-	-	B12D protein
BnaA06g30750D	AT3G29810	0.854652	1.85986	0	0.0927817	COBRA-like protein 2 precursor (COBL2)
BnaA06g30760D	AT3G29780	167.803	165.594	32.2919	11.547	ralf-like 27 (RALFL27)
BnaA06g30770D	AT3G29770	1.62607	0.925171	0.129501	0.258358	methyl esterase 11 (MES11)
BnaA06g30780D	AT3G29670	3.2423	4.96388	0.0525095	0.981518	HXXXD-type acyl-transferase family protein
BnaA06g30790D	AT3G29635	0	0	0	0	HXXXD-type acyl-transferase family protein
BnaA06g30800D	AT3G29635	-	0	-	-	HXXXD-type acyl-transferase family protein
BnaA06g30810D	AT3G29575	0.402489	0	2.56818	2.22272	ABI five binding protein 3 (AFP3)
BnaA06g30820D	AT3G29400	0.896373	0.846813	0.543409	0.452388	exocyst subunit exo70 family protein E1 (EXO70E1)
BnaA06g30830D	AT3G29380	-	0	-	-	Cyclin-like family protein
BnaA06g30840D	AT5G39280	-	0	-	-	expansin A23 (EXPA23)
BnaA06g30850D	AT5G44420	-	0	-	-	plant defensin 1.2 (PDF1.2)
BnaA06g30860D	AT5G39320	-	0	-	-	UDP-glucose 6-dehydrogenase family protein
BnaA06g30870D	AT3G29350	10.2995	12.8225	3.15621	7.41628	histidine-containing phosphotransmitter 2 (AHP2)
BnaA06g30880D	AT3G29340	0.425211	0	0	0	zinc finger (C2H2 type) family protein
BnaA06g30890D	AT3G29320	47.4239	40.7581	20.572	22.3716	Glycosyl transferase, family 35
BnaA06g30900D	AT1G77840	2.69414	3.07971	1.22597	1.67895	Translation initiation factor IF2/IF5
BnaA06g30910D	AT3G29310	1.4903	1.5292	1.20599	1.4819	calmodulin-binding protein-related
BnaA06g30920D	AT3G29300	0.275956	0	0.537093	0.17378	unknown protein
BnaA06g30930D	AT3G29290	1.97488	2.31521	1.06162	1.05455	embryo defective 2076 (emb2076)
BnaA06g30940D	AT3G29280	2.36673	0	1.88678	1.69069	unknown protein
BnaA06g30950D	AT3G28810	-	0	-	-	Protein of unknown function (DUF1216)
BnaA06g30960D	AT3G29270	6.24002	5.85583	7.29456	7.38475	RING/U-box superfamily protein
BnaA06g30970D	AT2G14378	-	0	-	-	LOCATED IN: endomembrane system
BnaA06g30980D	AT3G29240	57.2929	59.9922	7.58421	6.82881	Protein of unknown function (DUF179)
BnaA06g30990D	AT3G29200	44.1564	46.9807	7.05012	4.71749	chorismate mutase 1 (CM1)
BnaA06g31000D	AT3G29185	11.7655	25.103	3.9337	2.65626	FUNCTIONS IN: molecular_function unknown
BnaA06g31010D	AT3G29180	7.1549	8.90871	12.112	18.3449	Protein of unknown function (DUF1336)
BnaA06g31020D	AT3G29170	7.2569	9.14598	5.43924	8.85823	Eukaryotic protein of unknown function (DUF872)
BnaA06g31030D	AT3G29160	6.94196	7.45159	8.23839	9.66861	SNF1 kinase homolog 11 (KIN11)
BnaA06g31040D	AT3G29152	-	0	-	-	Bifunctional inhibitor/lipid-transfer protein/seed storage 2S albumin superfamily protein
BnaA06g31050D	AT3G29130	0.845901	0	1.78351	3.65828	FUNCTIONS IN: molecular_function unknown
BnaA06g31060D	AT3G29090	15.6726	15.0535	11.1632	13.6098	pectin methylesterase 31 (PME31)
BnaA06g31070D	AT3G29075	21.4885	23.1533	8.20626	4.21804	glycine-rich protein
BnaA06g31080D	AT3G29035	1.95338	1.55806	0.348029	0.750903	NAC domain containing protein 3 (NAC3)
BnaA06g31090D	-	-	0	-	-	-
BnaA06g31100D	AT3G29034	7.19275	0	0	0	unknown protein
BnaA06g31110D	AT3G29030	8.59543	4.10256	31.0472	15.9105	expansin A5 (EXPA5)
BnaA06g31120D	AT3G29010	1.66638	3.99628	1.7092	1.75757	Biotin/lipoate A/B protein ligase family
BnaA06g31130D	AT3G28970	5.32236	7.68672	5.80533	5.96311	antiauxin-resistant 3 (AAR3)
BnaA06g31140D	AT3G28960	2.91922	1.0286	1.44584	2.25741	Transmembrane amino acid transporter family protein
BnaA06g31150D	AT3G28950	11.5326	2.30672	39.2784	26.9847	AIG2-like (avirulence induced gene) family protein
BnaA06g31160D	AT3G28940	18.1363	20.2574	40.4339	33.6718	AIG2-like (avirulence induced gene) family protein
BnaA06g31170D	AT3G28940	-	0	-	-	AIG2-like (avirulence induced gene) family protein
BnaA06g31180D	AT3G28930	-	0	-	-	AVRRPT2-INDUCED GENE 2 (AIG2)
BnaA06g31190D	AT5G48600	2.7605	3.76954	20.9328	20.4537	structural maintenance of chromosome 3 (SMC3)
BnaA06g31200D	AT3G28920	44.8293	39.4055	39.025	37.2055	homeobox protein 34 (HB34)
BnaA06g31210D	AT3G28917	0	0	0	2.74518	mini zinc finger 2 (MIF2)
BnaA06g31220D	AT3G28910	-	0	-	-	myb domain protein 30 (MYB30)
BnaA06g31230D	AT3G28910	-	0	-	-	myb domain protein 30 (MYB30)
BnaA06g31240D	AT3G55160	2.23491	2.21687	4.42797	4.3982	unknown protein
BnaA06g31250D	AT3G28860	15.1628	15.6559	26.955	27.4515	ATP binding cassette subfamily B19 (ABCB19)
BnaA06g31260D	AT3G28857	2.40922	0	0	0	basic helix-loop-helix (bHLH) DNA-binding family protein
BnaA06g31270D	AT3G28850	0.315666	0	0.0915331	0	Glutaredoxin family protein
BnaA06g31280D	AT3G28840	-	0	-	-	Protein of unknown function (DUF1216)
BnaA06g31290D	AT3G28830	-	0	-	-	Protein of unknown function (DUF1216)
BnaA06g31300D	AT3G28780	-	0	-	-	Protein of unknown function (DUF1216)
BnaA06g31310D	AT3G28760	14.7951	16.1275	4.4828	4.5107	CONTAINS InterPro DOMAIN/s: 3-dehydroquinate synthase, prokaryotic-type (InterPro:IPR002812)
BnaA06g31320D	AT3G28750	-	0	-	-	unknown protein
BnaA06g31330D	AT3G28740	0.0578351	0	0.732432	0.281372	CYP81D1
BnaA06g31340D	AT3G28730	7.60574	12.3619	11.2006	12.2097	high mobility group (HMG)
BnaA06g31350D	AT3G28720	11.6627	13.4732	15.4349	20.3733	unknown protein
BnaA06g31360D	AT3G28700	7.95313	8.47386	11.8223	16.1055	Protein of unknown function (DUF185)
BnaA06g31370D	AT3G28670	7.24793	7.47377	8.87764	8.3663	oxidoreductase, zinc-binding dehydrogenase family protein
BnaA06g31380D	AT3G28640	0.748039	0.444222	0.731046	0.597659	Tetratricopeptide repeat (TPR)-like superfamily protein
BnaA06g31390D	AT3G28580	0	0	0	0.220417	P-loop containing nucleoside triphosphate hydrolases superfamily protein
BnaA06g31400D	AT3G28570	-	0	-	-	P-loop containing nucleoside triphosphate hydrolases superfamily protein
BnaA06g31410D	AT3G28570	-	0	-	-	P-loop containing nucleoside triphosphate hydrolases superfamily protein
BnaA06g31420D	AT3G28570	0	0	0	0	P-loop containing nucleoside triphosphate hydrolases superfamily protein
BnaA06g31430D	AT3G28510	0.265377	0	0	0.0377032	P-loop containing nucleoside triphosphate hydrolases superfamily protein
BnaA06g31440D	AT3G28510	1.82218	1.64329	0	0.155636	P-loop containing nucleoside triphosphate hydrolases superfamily protein
BnaA06g31450D	AT3G28500	-	0	-	-	60S acidic ribosomal protein family
BnaA06g31460D	AT3G28480	10.8645	7.56189	9.31276	6.87591	Oxoglutarate/iron-dependent oxygenase
BnaA06g31470D	AT3G28470	-	0	-	-	DEFECTIVE IN MERISTEM DEVELOPMENT AND FUNCTION 1 (TDF1)
BnaA06g31480D	AT3G28460	21.4476	25.8847	5.5617	4.89583	methyltransferases
BnaA06g31490D	AT3G28455	-	0	-	-	CLAVATA3/ESR-RELATED 25 (CLE25)
BnaA06g31500D	AT3G28450	1.64545	2.67554	0.999243	2.72146	Leucine-rich repeat protein kinase family protein
BnaA06g31510D	AT1G19010	0.310743	0.749405	0.0911907	0.455255	unknown protein
BnaA06g31520D	AT3G28420	1.12135	0	1.29318	0.6238	Putative membrane lipoprotein
BnaA06g31530D	AT3G28380	0.210713	0	0	0.0368961	P-glycoprotein 17 (PGP17)
BnaA06g31540D	AT3G28415	0.667737	0	0.215491	0.21664	ABC transporter family protein
BnaA06g31550D	AT3G28415	-	0	-	-	ABC transporter family protein
BnaA06g31560D	AT3G28370	0	0	0.0727453	1.02775	unknown protein
BnaA06g31570D	AT3G24255	-	0	-	-	RNA-directed DNA polymerase (reverse transcriptase)-related family protein
BnaA06g31580D	AT3G28415	-	0	-	-	ABC transporter family protein
BnaA06g31590D	AT3G28390	-	0	-	-	P-glycoprotein 18 (PGP18)
BnaA06g31600D	AT3G28370	0.752869	0	0.70225	1.16802	unknown protein
BnaA06g31610D	AT1G40390	-	0	-	-	DNAse I-like superfamily protein
BnaA06g31620D	AT3G28345	0.192677	0.307659	0.0953361	0.775565	ABC transporter family protein
BnaA06g31630D	AT3G28340	0.443991	0	0.23022	0	galacturonosyltransferase-like 10 (GATL10)
BnaA06g31640D	AT3G28210	-	0	-	-	PMZ
BnaA06g31650D	AT3G28180	19.4341	19.9638	5.99794	4.88283	Cellulose-synthase-like C4 (CSLC04)
BnaA06g31660D	AT3G28150	0.287998	0	0.102007	0	TRICHOME BIREFRINGENCE-LIKE 22 (TBL22)
BnaA06g31670D	AT3G28100	30.7752	28.9412	1.18029	1.39054	nodulin MtN21 /EamA-like transporter family protein
BnaA06g31680D	AT5G40210	1.64731	0.498732	0.312723	0.492358	nodulin MtN21 /EamA-like transporter family protein
BnaA06g31690D	AT3G28040	17.1065	17.0541	17.8127	21.7201	Leucine-rich receptor-like protein kinase family protein
BnaA06g31700D	AT3G28030	2.62077	3.14176	3.18075	3.4752	ULTRAVIOLET HYPERSENSITIVE 3 (UVH3)
BnaA06g31710D	AT3G28007	1.29765	2.25436	0	0.48061	Nodulin MtN3 family protein
BnaA06g31720D	AT4G32050	-	0	-	-	neurochondrin family protein
BnaA06g31730D	AT3G27970	0	0	0	0	Exonuclease family protein
BnaA06g31740D	AT3G27960	10.0189	15.0592	3.24925	4.34908	Tetratricopeptide repeat (TPR)-like superfamily protein
BnaA06g31750D	AT5G61760	8.73531e-06	0	9.51007e-05	1.49617	inositol polyphosphate kinase 2 beta (IPK2BETA)
BnaA06g31760D	AT3G27930	0.588187	0	1.77593	2.50795	unknown protein
BnaA06g31770D	AT3G27925	61.594	81.9253	9.69139	13.5224	DegP protease 1 (DEGP1)
BnaA06g31780D	AT3G27920	-	0	-	-	myb domain protein 0 (MYB0)
BnaA06g31790D	AT3G27890	20.3604	25.2375	8.29894	5.19877	NADPH:quinone oxidoreductase (NQR)
BnaA06g31800D	AT3G27880	8.74834	9.35031	2.39071	2.90834	Protein of unknown function (DUF1645)
BnaA06g31810D	AT3G27870	1.2247	0.884402	1.26056	1.83784	ATPase E1-E2 type family protein / haloacid dehalogenase-like hydrolase family protein
BnaA06g31820D	AT3G27860	-	0	-	-	Tudor/PWWP/MBT superfamily protein
BnaA06g31830D	AT3G27830	200.139	558.155	30.8016	57.0905	ribosomal protein L12-A (RPL12-A)
BnaA06g31840D	AT3G27850	-	0	-	-	ribosomal protein L12-C (RPL12-C)
BnaA06g31850D	AT3G27820	21.4784	19.4112	3.58708	2.52635	monodehydroascorbate reductase 4 (MDAR4)
BnaA06g31860D	AT1G64840	-	0	-	-	CONTAINS InterPro DOMAIN/s: F-box domain, cyclin-like (InterPro:IPR001810), Protein of unknown function DUF295 (InterPro:IPR005174)
BnaA06g31870D	AT4G00260	-	0	-	-	maternal effect embryo arrest 45 (MEE45)
BnaA06g31880D	AT3G27810	-	0	-	-	myb domain protein 21 (MYB21)
BnaA06g31890D	AT3G27785	-	0	-	-	myb domain protein 118 (MYB118)
BnaA06g31900D	AT3G27700	3.32572	3.53003	3.29602	3.24759	zinc finger (CCCH-type) family protein / RNA recognition motif (RRM)-containing protein
BnaA06g31910D	AT3G27690	157.092	182.976	9.64392	5.58186	photosystem II light harvesting complex gene 2.3 (LHCB2.3)
BnaA06g31920D	AT3G27670	3.24049	4.16129	4.16036	4.04235	RESURRECTION1 (RST1)
BnaA06g31930D	AT3G27650	2.71911	2.56708	0	1.08386	LOB domain-containing protein 25 (LBD25)
BnaA06g31940D	AT3G27640	1.07624	0.285162	2.86562	2.30956	Transducin/WD40 repeat-like superfamily protein
BnaA06g31950D	AT5G66900	2.34895	2.47911	0.446978	0.649828	Disease resistance protein (CC-NBS-LRR class) family
BnaA06g31960D	AT4G39510	5.12005	5.4535	0.825759	0.543766	cytochrome P450, family 96, subfamily A, polypeptide 12 (CYP96A12)
BnaA06g31970D	AT5G02900	-	0	-	-	cytochrome P450, family 96, subfamily A, polypeptide 13 (CYP96A13)
BnaA06g31980D	AT3G27580	0.462803	0.773388	0.19518	0.3103	ATPK7
BnaA06g31990D	AT3G27570	7.84938	8.14005	5.03829	5.12182	Sucrase/ferredoxin-like family protein
BnaA06g32000D	AT3G27560	1.93721	1.50502	1.86713	1.22573	ATN1
BnaA06g32010D	AT3G27550	0.139655	0	1.42263	1.00976	RNA-binding CRS1 / YhbY (CRM) domain protein
BnaA06g32020D	AT3G27540	2.77367	2.51333	1.29986	0.969922	beta-1,4-N-acetylglucosaminyltransferase family protein
BnaA06g32030D	AT3G27530	8.30133	8.71235	8.53274	10.896	golgin candidate 6 (GC6)
BnaA06g32040D	AT3G27520	0.293198	0	5.06041	3.94225	unknown protein
BnaA06g32050D	AT4G27710	2.0849	3.93658	2.54207	2.96759	cytochrome P450, family 709, subfamily B, polypeptide 3 (CYP709B3)
BnaA06g32060D	AT4G27710	-	0	-	-	cytochrome P450, family 709, subfamily B, polypeptide 3 (CYP709B3)
BnaA06g32070D	AT4G27710	0.47905	0.634691	1.4467	1.30748	cytochrome P450, family 709, subfamily B, polypeptide 3 (CYP709B3)
BnaA06g32080D	AT3G27470	-	0	-	-	Protein of unknown function (DUF707)
BnaA06g32090D	AT3G27460	4.09133	5.83323	7.67471	5.99593	SGF29 tudor-like domain
BnaA06g32100D	AT2G46290	7.13545	8.20812	8.65968	7.11198	Transducin/WD40 repeat-like superfamily protein
BnaA06g32110D	AT5G27700	-	0	-	-	Ribosomal protein S21e
BnaA06g32120D	AT3G27430	22.0295	24.95	34.8425	34.0818	PBB1
[truncated: 1,438 more rows]
