# Supplementary material for: Joint QTL mapping and transcriptome sequencing analysis reveal candidate flowering time genes in Brassica napus L
Source: BMC Genomics. 2019 Jan 9;20:21. doi: 10.1186/s12864-018-5356-8 (PMC6325782; doi:10.1186/s12864-018-5356-8)
Supplement: Supplementary file 9 — Table S9. Identification of differentially expressed genes in QTL regions. L-log2 Fold change: fold changes in leaves between early- and late-flowering bulks; S-log2 Fold change: fold changes in shoots between early- and late-flowering bulks. (XLSX 50 kb) [file 12864_2018_5356_MOESM9_ESM.xlsx]

## Sheet: Sheet1
Table S9 Identification of differentially expressed genes in QTL regions. L-log2 Fold change: fold changes in leaves early- and late-flowering bulks; S-log2 Fold change: fold changes in shoots between early- and late-flowering bulks.
Genes	AGI	L-log2 Fold change	Leaf-FDR	S-log2 Fold change	shoot-FDR	Gene functions
BnaA02g26670D	AT2G03090	-	-	0.939948	0.000247036	expansin A15 (EXPA15)
BnaA02g26700D	-	1.81331	0.0113351	-	-	-
BnaA02g27230D	AT4G15950	-	-	-1.46386	0.000349103	NRPD4
BnaA02g27270D	AT2G03750	-	-	1.3349	9.27261e-07	P-loop containing nucleoside triphosphate hydrolases superfamily protein
BnaA02g27480D	AT3G25545	2.42378	1.16504e-05	3.6874	6.94111e-13	unknown protein
BnaA02g27990D	AT5G54780	2.07589	1.73872e-07	-	-	Ypt/Rab-GAP domain of gyp1p superfamily protein
BnaA06g13740D	AT1G19530	-	-	-2.68211	0	unknown protein
BnaA06g14510D	AT1G20620	0.797522	0.000459406	-	-	catalase 3 (CAT3)
BnaA06g15000D	AT1G21230	0.919547	0.00484666	-	-	wall associated kinase 5 (WAK5)
BnaA06g15390D	AT1G21670	-2.23153	0.000729896	-	-	LOCATED IN: cell wall, plant-type cell wall
BnaA06g15400D	AT1G21680	0.733515	0.0286134	-	-	DPP6 N-terminal domain-like protein
BnaA06g15560D	AT1G21880	-1.07936	0.00169393	-	-	lysm domain GPI-anchored protein 1 precursor (LYM1)
BnaA06g16300D	AT3G48970	-	-	1.57193	6.96563e-05	Heavy metal transport/detoxification superfamily protein
BnaA06g16420D	AT5G63470	-1.77846	0.00964409	-	-	nuclear factor Y, subunit C4 (NF-YC4)
BnaA06g16920D	AT3G48030	-	-	2.16311	2.02127e-06	hypoxia-responsive family protein / zinc finger (C3HC4-type RING finger) family protein
BnaA06g17150D	AT3G47780	-	-	1.69743	0.00155792	ABC2 homolog 6 (ATH6)
BnaA06g17270D	AT3G47630	-	-	2.22593	0.000110516	CONTAINS InterPro DOMAIN/s: Mitochondrial matrix Mmp37 (InterPro:IPR015222)
BnaA06g17310D	AT3G47590	-	-	1.24916	0.00431947	alpha/beta-Hydrolases superfamily protein
BnaA06g17320D	AT1G29840	-	-	-1.8049	7.10219e-06	alpha/beta-Hydrolases superfamily protein
BnaA06g17370D	-	-	-	2.33472	2.44482e-08	-
BnaA06g17510D	AT3G47340	-2.83705	0.00121061	-	-	glutamine-dependent asparagine synthase 1 (ASN1)
BnaA06g17710D	AT3G46970	-	-	-1.13013	1.90287e-07	alpha-glucan phosphorylase 2 (PHS2)
BnaA06g18180D	AT4G16580	1.08394	0.0318953	-	-	Protein phosphatase 2C family protein
BnaA06g18220D	AT3G46060	-	-	1.08586	0.000305077	ARA3
BnaA06g18260D	AT5G59970	-	-	-1.66177	5.53433e-06	Histone superfamily protein
BnaA06g18480D	AT5G60250	-	-	1.26876	6.44886e-05	zinc finger (C3HC4-type RING finger) family protein
BnaA06g18490D	AT1G14800	-	-	1.09667	0.000188887	Nucleic acid-binding, OB-fold-like protein
BnaA06g18900D	AT3G48460	1.06646	4.23344e-05	-	-	GDSL-like Lipase/Acylhydrolase superfamily protein
BnaA06g19020D	AT3G48710	-	-	1.54258	4.95695e-09	DEK domain-containing chromatin associated protein
BnaA06g19390D	ATCG00740	-	-	0.968424	0.00170356	RNA polymerase subunit alpha (RPOA)
BnaA06g19670D	-	-2.61961	0.000276312	-	-	-
BnaA06g19930D	AT1G66760	-	-	1.30658	5.90952e-05	MATE efflux family protein
BnaA06g20180D	AT3G43600	-0.688174	0.04832	-	-	aldehyde oxidase 2 (AAO2)
BnaA06g20200D	AT3G43800	-	-	1.73556	4.56987e-06	glutathione S-transferase tau 27 (GSTU27)
BnaA06g21280D	AT5G61770	-	-	1.46381	1.23146e-09	PETER PAN-like protein (PPAN)
BnaA06g21740D	AT5G62280	-1.96461	0.000200902	-	-	Protein of unknown function (DUF1442)
BnaA06g22050D	AT5G62550	-1.35008	3.83555e-05	-	-	unknown protein
BnaA06g22090D	AT5G62620	-1.42603	0.00124902	-	-	Galactosyltransferase family protein
BnaA06g22160D	AT5G62680	-	-	-1.77983	9.6617e-10	Major facilitator superfamily protein
BnaA06g22170D	-	-	-	-2.26077	0	-
BnaA06g22600D	AT5G63190	-	-	-1.3216	2.80937e-08	MA3 domain-containing protein
BnaA06g23000D	AT5G63870	-	-	3.25953	0.000166418	serine/threonine phosphatase 7 (PP7)
BnaA06g23070D	AT5G63940	0.82915	0.0327231	-	-	Protein kinase protein with adenine nucleotide alpha hydrolases-like domain
BnaA06g23170D	AT5G64020	-	-	0.962138	0.00106072	TRICHOME BIREFRINGENCE-LIKE 14 (TBL14)
BnaA06g23720D	AT5G64770	0.845767	0.0104672	-	-	root meristem growth factor 9 (RGF9)
BnaA06g23790D	AT5G64830	-1.6864	0.0456098	-	-	programmed cell death 2 C-terminal domain-containing protein
BnaA06g24000D	AT5G65050	-	-	-2.91564	6.61495e-08	AGAMOUS-like 31 (AGL31)
BnaA06g24050D	AT5G65120	-	-	-2.02551	7.57809e-07	unknown protein
BnaA06g24800D	AT5G65860	-1.16144	0.0433851	-7.07089	0	ankyrin repeat family protein
BnaA06g24820D	AT5G65870	0.656667	0.039917	-	-	phytosulfokine 5 precursor (PSK5)
BnaA06g25010D	AT5G67500	-	-	1.0911	0.000112451	voltage dependent anion channel 2 (VDAC2)
BnaA06g25690D	AT2G17640	-	-	-4.72988	7.85263e-07	ATSERAT3
BnaA06g26040D	AT5G23310	-	-	1.51088	2.09398e-06	Fe superoxide dismutase 3 (FSD3)
BnaA06g26650D	-	-2.04974	0.00289584	-	-	-
BnaA06g26740D	AT5G24170	2.0472	0.017213	-	-	Got1/Sft2-like vescicle transport protein family
BnaA06g27000D	AT5G24530	-	-	2.4947	3.9968e-15	DOWNY MILDEW RESISTANT 6 (DMR6)
BnaA06g27030D	AT5G24580	-	-	1.32456	1.95736e-05	Heavy metal transport/detoxification superfamily protein
BnaA06g27100D	AT5G24630	-	-	1.08722	0.000410041	brassinosteroid-insensitive4 (BIN4)
BnaA06g27330D	AT5G24890	3.062	0.00156159	-	-	unknown protein
BnaA06g27430D	AT5G25050	-1.50144	0.0191482	-	-	Major facilitator superfamily protein
BnaA06g27640D	AT5G25350	-	-	-0.908125	0.00293966	EIN3-binding F box protein 2 (EBF2)
BnaA06g27940D	AT5G25880	0.823908	0.0138784	-	-	NADP-malic enzyme 3 (NADP-ME3)
BnaA06g28680D	AT5G27600	1.23656	0.0385701	-	-	long-chain acyl-CoA synthetase 7 (LACS7)
BnaA06g28700D	AT5G27520	-	-	-1.15324	0.00307148	peroxisomal adenine nucleotide carrier 2 (PNC2)
BnaA06g28890D	AT5G27240	-1.8594	0.00670505	-	-	DNAJ heat shock N-terminal domain-containing protein
BnaA06g28990D	AT3G05100	2.05453	0.0400626	-	-	S-adenosyl-L-methionine-dependent methyltransferases superfamily protein
BnaA06g29080D	AT5G28150	-	-	-2.18485	1.47212e-06	Plant protein of unknown function (DUF868)
BnaA06g29740D	AT5G49020	-2.05991	0.0153888	-	-	protein arginine methyltransferase 4A (PRMT4A)
BnaA06g29750D	AT5G49015	2.12024	4.8723e-11	-	-	Expressed protein
BnaA06g30130D	AT5G48560	1.30967	0.00160358	-	-	basic helix-loop-helix (bHLH) DNA-binding superfamily protein
BnaA06g30290D	AT5G39740	-	-	1.00871	0.00208237	ribosomal protein L5 B (RPL5B)
BnaA06g30550D	AT5G47880	-6.09445	0	6.58874	0	eukaryotic release factor 1-1 (ERF1-1)
BnaA06g31000D	AT3G29185	-1.09088	5.83261e-06	-	-	FUNCTIONS IN: molecular_function unknown
BnaA06g31120D	AT3G29010	-1.23577	0.0274102	-	-	Biotin/lipoate A/B protein ligase family
BnaA06g31150D	AT3G28950	2.20654	0.00292425	-	-	AIG2-like (avirulence induced gene) family protein
BnaA06g31620D	AT3G28345	-	-	-2.94255	3.01225e-06	ABC transporter family protein
BnaA06g31830D	AT3G27830	-1.503	0	-	-	ribosomal protein L12-A (RPL12-A)
BnaA06g32140D	AT5G40650	-	-	-0.922258	0.000418214	succinate dehydrogenase 2-2 (SDH2-2)
BnaA06g32210D	AT3G27310	-	-	-1.14058	0.00350557	plant UBX domain-containing protein 1 (PUX1)
BnaA06g32500D	AT3G26960	-2.51808	0.0286641	-	-	Pollen Ole e 1 allergen and extensin family protein
BnaA06g32580D	AT3G26900	-0.992863	3.18499e-05	-	-	shikimate kinase like 1 (SKL1)
BnaA06g32640D	AT3G26840	-	-	-1.36888	1.71713e-05	Esterase/lipase/thioesterase family protein
BnaA07g26940D	0	-0.931044	0.00207261	-	-	0
BnaA07g27140D	0	-	-	2.15932	0.00478997	0
BnaA07g27280D	0	-	-	1.00988	0.000120047	0
BnaA08g27990D	AT1G04650	-	-	-1.27361	0.00073189	unknown protein
BnaA08g28320D	AT1G05630	1.70961	0.0353748	-	-	5PTASE13
BnaA08g28590D	AT5G26270	-	-	2.36068	4.09477e-05	unknown protein
BnaA10g18420D	AT5G15850	-1.28137	1.71001e-06	-	-	CONSTANS-like 1 (COL1)
BnaA10g18500D	AT5G15780	-	-	-1.45126	1.98952e-13	Pollen Ole e 1 allergen and extensin family protein
BnaA10g18710D	AT5G15470	-1.43223	0.00188205	-	-	galacturonosyltransferase 14 (GAUT14)
BnaA10g18720D	AT3G58210	2.70326	0.0423672	4.51846	1.29787e-05	TRAF-like family protein
BnaA10g18740D	AT5G15410	-0.711805	0.00665468	-1.44273	1.30558e-11	DEFENSE NO DEATH 1 (DND1)
BnaA10g18770D	AT5G15340	3.30059	0.00511265	-	-	Pentatricopeptide repeat (PPR) superfamily protein
BnaA10g18850D	AT5G15270	1.76529	0.0110274	4.10736	0.000947259	RNA-binding KH domain-containing protein
BnaA10g18890D	AT5G15250	-	-	1.86554	6.69817e-06	FTSH protease 6 (FTSH6)
BnaA10g19670D	AT5G13930	-	-	3.04608	0	TRANSPARENT TESTA 4 (TT4)
BnaA10g20410D	AT5G12260	-1.54693	0.000670674	-	-	BEST Arabidopsis thaliana protein match is: glycosyltransferase family protein 2 (TAIR:AT5G60700.1)
BnaA10g20590D	AT5G12050	-	-	-4.5386	9.06895e-06	unknown protein
BnaA10g20660D	AT5G11950	-	-	1.13445	0.00108191	Putative lysine decarboxylase family protein
BnaA10g20790D	AT5G11800	-	-	5.53795	8.21454e-13	K+ efflux antiporter 6 (KEA6)
BnaA10g20810D	AT5G11770	-	-	7.4287	0	NADH-ubiquinone oxidoreductase 20 kDa subunit, mitochondrial
BnaC02g00060D	AT5G10840	1.17733	1.92861e-08	1.86746	0	Endomembrane protein 70 protein family
BnaC02g00080D	AT5G10820	1.96397	0.0174908	3.55429	4.81193e-08	Major facilitator superfamily protein
BnaC02g00100D	AT5G10810	1.54713	1.85013e-05	3.61656	2.66454e-15	ENHANCER OF RUDIMENTARY HOMOLOGUE (ER)
BnaC02g00110D	AT5G10790	1.57348	1.13021e-13	2.34453	0	ubiquitin-specific protease 22 (UBP22)
BnaC02g00130D	AT5G10770	2.11028	6.66605e-11	-	-	Eukaryotic aspartyl protease family protein
BnaC02g00140D	AT5G10770	0.958979	5.50053e-05	4.91767	6.20868e-08	Eukaryotic aspartyl protease family protein
BnaC02g00150D	AT5G10740	1.59128	1.40917e-07	1.57557	0.00149416	Protein phosphatase 2C family protein
BnaC02g00170D	AT5G10730	0.964625	0.00875834	-	-	NAD(P)-binding Rossmann-fold superfamily protein
BnaC02g00190D	AT5G10690	0.665299	0.0416312	1.23634	3.96496e-05	pentatricopeptide (PPR) repeat-containing protein / CBS domain-containing protein
BnaC02g00220D	AT5G10630	1.47966	1.66344e-11	2.64712	0	Translation elongation factor EF1A/initiation factor IF2gamma family protein
BnaC02g00250D	AT5G10540	1.40497	1.36926e-09	2.45587	0	Zincin-like metalloproteases family protein
BnaC02g00270D	AT5G10520	-	-	2.15932	0.00478997	ROP binding protein kinases 1 (RBK1)
BnaC02g00280D	AT5G10510	2.67473	0.00663919	3.12222	3.63255e-05	AINTEGUMENTA-like 6 (AIL6)
BnaC02g00310D	AT5G10460	1.76429	3.04195e-06	2.36942	8.29336e-10	Haloacid dehalogenase-like hydrolase (HAD) superfamily protein
BnaC02g00320D	AT5G10450	1.49923	0	2.40748	0	G-box regulating factor 6 (GRF6)
BnaC02g00380D	AT5G65360	0.829266	0.00725876	3.23496	0	Histone superfamily protein
BnaC02g00390D	AT5G10360	1.2317	1.11919e-10	3.09492	0	embryo defective 3010 (EMB3010)
BnaC02g00410D	AT5G10290	1.1686	8.97516e-08	2.52848	0	leucine-rich repeat transmembrane protein kinase family protein
BnaC02g00430D	AT5G10190	1.34076	0.000247481	-	-	Major facilitator superfamily protein
BnaC02g00460D	AT5G10170	1.96478	6.62648e-12	1.2907	5.67293e-05	myo-inositol-1-phosphate synthase 3 (MIPS3)
BnaC02g00470D	AT5G10160	1.74206	0.00492694	3.51194	1.11022e-16	Thioesterase superfamily protein
BnaC02g00540D	AT5G10060	1.32492	2.0397e-05	2.53327	6.11733e-13	ENTH/VHS family protein
BnaC02g00560D	AT5G10030	2.82065	0.000141806	-	-	TGACG motif-binding factor 4 (TGA4)
BnaC02g00570D	AT5G10010	-	-	4.23724	0.000274673	unknown protein
BnaC02g00630D	-	1.17054	6.46094e-06	1.46669	2.72578e-09	-
BnaC02g00650D	AT5G09880	0.721943	0.0125109	1.67129	1.9984e-14	Splicing factor, CC1-like
BnaC02g00660D	AT5G09860	1.33245	1.39109e-08	1.49412	3.80288e-10	THO1
BnaC02g00690D	AT5G09810	1.51152	0	1.96867	0	actin 7 (ACT7)
BnaC02g00700D	AT5G09760	-	-	3.23488	4.44089e-16	Plant invertase/pectin methylesterase inhibitor superfamily
BnaC02g00730D	AT5G09760	-	-	2.10488	7.90404e-07	Plant invertase/pectin methylesterase inhibitor superfamily
BnaC02g00740D	AT2G22780	1.8554	0	3.4486	0	peroxisomal NAD-malate dehydrogenase 1 (PMDH1)
BnaC02g00810D	AT5G09580	2.13574	0.000924784	2.56238	2.54381e-05	unknown protein
BnaC02g00860D	AT5G09450	1.14073	0.0121503	-	-	Tetratricopeptide repeat (TPR)-like superfamily protein
BnaC02g00940D	AT5G09330	1.91408	5.94637e-06	1.65106	0.00296634	VND-interacting 1 (VNI1)
BnaC02g00950D	AT5G09270	2.25794	0.000163453	-	-	unknown protein
BnaC02g00960D	AT5G09250	-	-	3.88634	7.40923e-11	KIWI
BnaC02g00970D	AT5G09230	1.3776	0.000879055	3.58853	2.26219e-06	sirtuin 2 (SRT2)
BnaC02g00990D	AT5G08790	2.27424	0	2.56302	8.28598e-09	ATAF2
BnaC02g01020D	AT5G08710	1.86135	2.00735e-09	3.48361	1.1291e-13	Regulator of chromosome condensation (RCC1) family protein
BnaC02g01030D	AT5G08680	1.42664	2.06501e-14	2.09282	0	ATP synthase alpha/beta family protein
BnaC02g01040D	AT5G08680	1.48103	6.18959e-10	2.92747	0	ATP synthase alpha/beta family protein
BnaC02g01050D	AT5G08660	2.70732	5.46348e-08	-	-	Protein of unknown function (DUF668)
BnaC02g01060D	AT5G08650	1.30542	4.70735e-14	2.41968	0	Small GTP-binding protein
BnaC02g01090D	AT5G08520	1.66763	0.0031244	-	-	Duplicated homeodomain-like superfamily protein
BnaC02g01100D	AT5G08430	1.06551	0.00218887	2.29085	6.44108e-10	SWIB/MDM2 domain
BnaC02g01110D	AT5G08420	-	-	1.60991	1.83023e-06	RNA-binding KH domain-containing protein
BnaC02g01120D	AT5G08415	-	-	2.13434	7.33381e-06	Radical SAM superfamily protein
BnaC02g01150D	AT5G08380	0.974354	0.000211786	-	-	alpha-galactosidase 1 (AGAL1)
BnaC02g01170D	AT5G08330	-	-	2.64772	6.74e-06	TCP family transcription factor
BnaC02g01180D	AT5G08320	-	-	2.4221	0.000711977	CONTAINS InterPro DOMAIN/s: E2F-associated phosphoprotein, C-terminal (InterPro:IPR019370)
BnaC02g01230D	AT5G08300	1.49126	3.72177e-11	2.76695	0	Succinyl-CoA ligase, alpha subunit
BnaC02g01240D	AT5G08280	1.30744	1.01729e-10	2.34091	0	hydroxymethylbilane synthase (HEMC)
BnaC02g01260D	AT5G23090	2.27519	0.00417916	3.19771	1.30233e-05	nuclear factor Y, subunit B13 (NF-YB13)
BnaC02g01270D	AT5G08180	1.49638	8.51541e-14	3.16638	0	Ribosomal protein L7Ae/L30e/S12e/Gadd45 family protein
BnaC02g01280D	AT5G08160	1.60011	2.07279e-13	2.86899	0	serine/threonine protein kinase 3 (PK3)
BnaC02g01330D	AT5G08040	-	-	2.90214	8.23741e-12	mitochondrial import receptor subunit TOM5 homolog (TOM5)
BnaC02g01340D	AT5G07960	-	-	1.32829	0.000185922	unknown protein
BnaC02g01350D	AT5G07950	-	-	3.65155	0.000138264	unknown protein
BnaC02g01360D	AT5G07940	1.11729	5.48102e-06	2.46712	0	FUNCTIONS IN: molecular_function unknown
BnaC02g01400D	AT5G07920	0.789363	0.0168461	1.71923	8.20455e-14	diacylglycerol kinase1 (DGK1)
BnaC02g01410D	AT5G07910	1.58765	0.000647973	1.76173	0.00153852	Leucine-rich repeat (LRR) family protein
BnaC02g01460D	AT5G07740	1.34447	1.5472e-08	1.72213	1.27951e-10	actin binding
BnaC02g01480D	AT5G07670	1.45332	6.61845e-05	4.59337	7.99389e-11	RNI-like superfamily protein
BnaC02g01510D	AT5G07630	1.04861	0.00356888	1.56019	1.78305e-06	lipid transporters
BnaC02g01520D	AT5G61500	-	-	3.31621	4.16334e-14	ATG3
BnaC02g01610D	AT5G07440	-	-	2.90503	2.42196e-10	glutamate dehydrogenase 2 (GDH2)
BnaC02g01650D	AT5G07350	1.16253	1.18646e-09	2.81066	0	TUDOR-SN protein 1 (Tudor1)
BnaC02g01670D	AT5G07320	0.902521	0.0248941	2.24372	2.89535e-12	Mitochondrial substrate carrier family protein
BnaC02g01730D	AT2G17360	1.27334	4.30866e-09	3.35152	0	Ribosomal protein S4 (RPS4A) family protein
BnaC02g01750D	AT5G07020	0.754974	0.00706718	-	-	proline-rich family protein
BnaC02g01780D	AT5G06960	-	-	1.4633	3.80245e-07	OCS-element binding factor 5 (OBF5)
BnaC02g01830D	AT5G06810	1.73306	0.0160537	2.7796	7.33787e-07	Mitochondrial transcription termination factor family protein
BnaC02g01860D	AT5G06750	1.86338	1.73206e-12	2.78214	1.80223e-10	Protein phosphatase 2C family protein
BnaC02g01880D	AT5G06680	-	-	2.52765	5.71765e-14	spindle pole body component 98 (SPC98)
BnaC02g01890D	AT5G06680	-	-	4.17376	0.000509482	spindle pole body component 98 (SPC98)
BnaC02g01900D	AT5G06670	1.69514	4.95159e-14	2.52	0	P-loop containing nucleoside triphosphate hydrolases superfamily protein
BnaC02g01930D	AT5G06620	-	-	1.64453	7.32407e-06	SET domain protein 38 (SDG38)
BnaC02g01940D	AT5G06600	0.733759	0.00367125	1.19766	2.32787e-08	ubiquitin-specific protease 12 (UBP12)
BnaC02g01950D	AT5G06560	-	-	3.7503	4.41717e-05	Protein of unknown function, DUF593
BnaC02g01960D	AT5G06530	3.46209	0	-	-	ABC-2 type transporter family protein
BnaC02g02000D	AT5G06380	-	-	3.96463	0.00329524	unknown protein
BnaC02g02020D	AT5G06360	1.39335	3.2002e-09	2.89182	0	Ribosomal protein S8e family protein
BnaC02g02060D	AT5G06210	1.51941	0.000557988	2.30469	1.19349e-05	RNA binding (RRM/RBD/RNP motifs) family protein
BnaC02g02070D	AT5G06160	1.13687	1.23946e-06	3.25162	0	ATROPOS (ATO)
BnaC02g02080D	AT5G06150	-	-	3.75134	0	CYC1BAT
BnaC02g02090D	AT5G06130	1.36918	1.24899e-10	2.76134	0	chaperone protein dnaJ-related
BnaC02g02100D	AT5G06120	1.58109	1.52537e-09	2.31254	0	ARM repeat superfamily protein
BnaC02g02110D	AT5G06060	1.52975	0.00165884	-	-	NAD(P)-binding Rossmann-fold superfamily protein
BnaC02g02120D	AT5G05987	3.28092	1.03246e-07	4.12625	2.78681e-07	prenylated RAB acceptor 1.A2 (PRA1.A2)
BnaC02g02140D	AT5G05980	2.27416	1.85587e-06	-	-	DHFS-FPGS homolog B (DFB)
BnaC02g02190D	AT5G05780	0.919748	0.0195409	2.59589	0	RP non-ATPase subunit 8A (RPN8A)
BnaC02g02230D	AT1G07780	2.51807	3.61475e-08	2.61983	1.04974e-05	phosphoribosylanthranilate isomerase 1 (PAI1)
BnaC02g02240D	AT5G05580	2.54857	0	4.46643	2.37801e-05	fatty acid desaturase 8 (FAD8)
BnaC02g02250D	AT5G05570	1.7825	0.00505077	-	-	transducin family protein / WD-40 repeat family protein
BnaC02g02260D	AT5G05560	1.59964	8.80484e-08	2.91285	0	EMBRYO DEFECTIVE 2771 (EMB2771)
BnaC02g02290D	AT5G05450	1.5325	2.70722e-06	2.18298	1.55431e-15	P-loop containing nucleoside triphosphate hydrolases superfamily protein
BnaC02g02380D	-	2.60321	5.88471e-05	-	-	-
BnaC02g02410D	AT5G05240	-	-	2.53618	9.08224e-06	Uncharacterised conserved protein (UCP030365)
BnaC02g02430D	AT5G05210	2.35476	0	3.18971	0	Surfeit locus protein 6
BnaC02g02440D	AT5G05170	2.01919	0	2.1582	0	CONSTITUTIVE EXPRESSION OF VSP 1 (CEV1)
BnaC02g02460D	AT5G05140	1.60438	0.000238779	-	-	Transcription elongation factor (TFIIS) family protein
BnaC02g02480D	AT5G05060	-	-	3.39342	0	Cystatin/monellin superfamily protein
BnaC02g02500D	AT5G05010	1.5412	2.30926e-14	2.5376	0	clathrin adaptor complexes medium subunit family protein
BnaC02g02550D	AT5G04800	1.04212	0.0207313	1.29165	2.85778e-06	Ribosomal S17 family protein
BnaC02g02570D	-	1.33718	1.83441e-10	3.11229	0	-
BnaC02g02600D	AT5G04740	-	-	1.76423	5.12509e-10	ACT domain-containing protein
BnaC02g02630D	AT5G04670	1.62807	0.0314561	2.04745	0.000601569	Enhancer of polycomb-like transcription factor protein
BnaC02g02640D	AT5G04600	-	-	2.92589	0	RNA-binding (RRM/RBD/RNP motifs) family protein
BnaC02g02660D	AT5G04540	1.33787	9.37991e-05	1.45898	0.000541968	Myotubularin-like phosphatases II superfamily
BnaC02g02670D	AT5G04530	5.94539	0	-	-	3-ketoacyl-CoA synthase 19 (KCS19)
BnaC02g02700D	AT5G04480	1.93827	5.40626e-11	-	-	UDP-Glycosyltransferase superfamily protein
BnaC02g02730D	AT5G04430	1.4342	5.93047e-10	2.51278	0	binding to TOMV RNA 1L (long form) (BTR1L)
BnaC02g02740D	AT5G04410	1.12421	0.000856198	1.21189	0.000913025	NAC domain containing protein 2 (NAC2)
BnaC02g02830D	AT5G03940	1.68787	0	3.92437	0	chloroplast signal recognition particle 54 kDa subunit (CPSRP54)
BnaC02g02840D	AT5G03905	1.79729	0.00234821	-	-	Iron-sulphur cluster biosynthesis family protein
BnaC02g02850D	AT5G03900	1.50845	1.06647e-07	3.25356	0	Iron-sulphur cluster biosynthesis family protein
BnaC02g02930D	AT5G03800	1.71447	4.53055e-11	3.52058	0	EMBRYO DEFECTIVE 175 (EMB175)
BnaC02g03000D	AT5G03610	2.1697	0	1.70111	6.20592e-12	GDSL-like Lipase/Acylhydrolase superfamily protein
BnaC02g03070D	AT5G03470	1.51083	3.13718e-05	2.69657	7.37277e-12	ATB' ALPHA
BnaC02g03080D	AT5G03460	1.56196	4.88149e-09	2.87789	2.22045e-16	unknown protein
BnaC02g03090D	AT5G03450	1.1767	0.0480533	1.86066	1.1567e-05	Transducin/WD40 repeat-like superfamily protein
BnaC02g03100D	AT5G03430	1.34945	0.00220224	3.40409	9.49019e-13	phosphoadenosine phosphosulfate (PAPS) reductase family protein
BnaC02g03120D	AT5G03415	-	-	3.26944	4.6764e-06	DPB
BnaC02g03130D	AT5G03380	2.01917	1.85874e-05	-	-	Heavy metal transport/detoxification superfamily protein
BnaC02g03140D	AT5G52970	1.96511	0	4.34403	1.92868e-12	thylakoid lumen 15.0 kDa protein
BnaC02g03180D	AT5G03350	4.5444	7.31483e-06	2.57201	0	Legume lectin family protein
BnaC02g03190D	AT5G03345	1.25093	0.00435768	1.76461	2.92091e-08	FUNCTIONS IN: molecular_function unknown
BnaC02g03240D	AT5G03290	1.89329	0	2.81886	0	isocitrate dehydrogenase V (IDH-V)
BnaC02g03260D	AT5G03260	1.34577	0.00704767	-	-	laccase 11 (LAC11)
BnaC02g03270D	AT5G03500	-	-	2.49383	0.000288065	Mediator complex, subunit Med7
BnaC02g03290D	AT5G03200	2.94418	2.48895e-10	-	-	RING/U-box superfamily protein
BnaC02g03320D	AT5G03170	2.97874	9.60492e-10	-	-	FASCICLIN-like arabinogalactan-protein 11 (FLA11)
BnaC02g03340D	-	4.29234	1.26323e-08	-	-	-
BnaC02g03360D	AT3G62210	1.47156	6.2359e-07	3.60266	0	embryo sac development arrest 32 (EDA32)
BnaC02g03390D	AT5G03070	1.85639	3.90573e-08	3.4505	0	importin alpha isoform 9 (IMPA-9)
BnaC02g03400D	AT5G03050	2.56477	0.0187876	-	-	unknown protein
BnaC02g03410D	AT5G03040	1.63728	0	2.74702	0	IQ-domain 2 (iqd2)
BnaC02g03430D	AT5G02960	1.4988	0	3.06235	0	Ribosomal protein S12/S23 family protein
BnaC02g03440D	AT5G02950	2.70326	0.0423672	-	-	Tudor/PWWP/MBT superfamily protein
BnaC02g03450D	AT5G02890	-	-	4.03776	0.00176509	HXXXD-type acyl-transferase family protein
BnaC02g03460D	AT5G02880	2.25651	6.43929e-15	2.73195	7.77156e-16	ubiquitin-protein ligase 4 (UPL4)
BnaC02g03470D	AT5G02810	2.4706	0	3.16537	0	pseudo-response regulator 7 (PRR7)
BnaC02g03800D	AT5G11420	1.99011	0	2.36122	0	FUNCTIONS IN: molecular_function unknown
BnaC02g03820D	AT5G46450	1.55143	0.000603228	-	-	Disease resistance protein (TIR-NBS-LRR class) family
BnaC02g03880D	AT5G11550	-	-	2.75134	0	ARM repeat superfamily protein
BnaC02g03910D	AT5G11580	1.87977	0	2.33991	0	Regulator of chromosome condensation (RCC1) family protein
BnaC02g03960D	AT5G11630	1.48058	9.7672e-05	3.51805	0	unknown protein
BnaC02g03970D	AT5G11640	1.19723	0.000269046	2.32004	0	Thioredoxin superfamily protein
BnaC02g03980D	AT5G11670	-	-	1.29628	2.11937e-07	NADP-malic enzyme 2 (NADP-ME2)
BnaC02g04000D	AT5G11710	1.63716	8.99281e-15	2.35321	0	ENTH/VHS family protein
BnaC02g04020D	AT5G11740	-	-	3.32195	0	arabinogalactan protein 15 (AGP15)
BnaC02g04060D	AT5G11850	1.33562	2.10477e-08	1.49291	2.12272e-07	Protein kinase superfamily protein
BnaC02g04080D	AT5G11890	-	-	1.60738	0.000258221	FUNCTIONS IN: molecular_function unknown
BnaC02g04120D	AT5G11950	-	-	2.77106	8.81295e-13	Putative lysine decarboxylase family protein
BnaC02g04130D	AT5G11960	1.17975	0.00060773	2.21699	4.33777e-09	Protein of unknown function (DUF803)
BnaC02g04160D	AT5G11980	1.88551	4.14668e-13	2.28811	0	conserved oligomeric Golgi complex component-related / COG complex component-related
BnaC02g04230D	AT5G12080	1.51438	0.0159639	2.34666	1.79856e-14	mechanosensitive channel of small conductance-like 10 (MSL10)
BnaC02g04260D	AT5G12130	1.97588	0	2.79228	0	PIGMENT DEFECTIVE 149 (PDE149)
BnaC02g04280D	AT5G12170	1.93336	8.71613e-08	-	-	CRT (chloroquine-resistance transporter)-like transporter 3 (CLT3)
BnaC02g04310D	AT5G12290	2.25392	2.62878e-08	4.13297	0	DGD1 SUPPRESSOR 1 (DGS1)
BnaC02g04320D	AT5G12350	1.41201	0.000746794	2.54045	7.86915e-12	Regulator of chromosome condensation (RCC1) family with FYVE zinc finger domain
BnaC02g04340D	AT5G12400	0.882099	0.0203032	3.11295	0	DNA binding
BnaC02g04350D	AT5G12420	3.65127	4.74676e-11	-	-	O-acyltransferase (WSD1-like) family protein
BnaC02g04370D	AT5G12850	1.35726	5.13351e-08	1.82283	2.34128e-11	CCCH-type zinc finger protein with ARM repeat domain
BnaC02g04400D	AT5G12900	2.60239	2.32601e-11	-	-	unknown protein
BnaC02g04410D	AT5G12930	-	-	2.80262	7.95453e-08	unknown protein
BnaC02g04430D	AT5G12950	1.58645	0	2.61732	0	FUNCTIONS IN: catalytic activity
BnaC02g04450D	AT5G13000	0.926112	6.17752e-06	2.06373	0	glucan synthase-like 12 (GSL12)
BnaC02g04460D	AT5G13010	1.45258	3.73368e-13	2.66499	0	embryo defective 3011 (EMB3011)
BnaC02g04470D	AT5G13020	1.50982	2.6839e-09	3.83157	0	Emsy N Terminus (ENT)/ plant Tudor-like domains-containing protein
BnaC02g04480D	AT5G13060	2.05333	0.00021684	2.96618	0	ARMADILLO BTB protein 1 (ABAP1)
BnaC02g04490D	AT5G13070	1.57016	0.000163361	3.2546	2.90989e-12	MSF1-like family protein
BnaC02g04510D	AT5G13140	0.979807	0.0178107	2.35115	0	Pollen Ole e 1 allergen and extensin family protein
BnaC02g04520D	AT5G13160	-	-	1.66297	0.000190342	avrPphB susceptible 1 (PBS1)
BnaC02g04540D	AT5G13180	0.76159	0.0116069	2.96498	2.22045e-16	NAC domain containing protein 83 (NAC083)
BnaC02g04550D	AT5G13190	-	-	2.46187	3.19943e-09	CONTAINS InterPro DOMAIN/s: LPS-induced tumor necrosis factor alpha factor (InterPro:IPR006629)
BnaC02g04560D	AT5G13200	1.42567	0.00345268	2.19011	6.35269e-08	GRAM domain family protein
BnaC02g04620D	AT5G13280	1.12963	0.00101556	1.1024	0.000137117	aspartate kinase 1 (AK-LYS1)
BnaC02g04700D	AT5G13390	1.46159	5.46361e-10	2.62409	0	NO EXINE FORMATION 1 (NEF1)
BnaC02g04710D	AT5G13400	1.09513	0.0499915	-	-	Major facilitator superfamily protein
BnaC02g04720D	AT5G13410	1.9866	0	3.13891	5.87197e-13	FKBP-like peptidyl-prolyl cis-trans isomerase family protein
BnaC02g04730D	AT5G13420	-	-	2.61913	0	Aldolase-type TIM barrel family protein
BnaC02g04740D	AT5G13430	1.66009	1.54554e-11	2.68219	0	Ubiquinol-cytochrome C reductase iron-sulfur subunit
BnaC02g04750D	AT5G13440	1.80357	6.66134e-16	2.98833	0	Ubiquinol-cytochrome C reductase iron-sulfur subunit
BnaC02g04760D	AT5G13450	1.40464	7.05769e-13	3.17274	0	delta subunit of Mt ATP synthase (ATP5)
BnaC02g04770D	AT5G13460	-	-	3.51165	0	IQ-domain 11 (IQD11)
BnaC02g04780D	AT5G13470	2.12907	0.00715378	4.33157	1.02062e-08	unknown protein
BnaC02g04790D	AT5G13480	1.33839	1.69264e-05	2.31157	3.4005e-12	FY
BnaC02g04800D	AT5G13490	1.56223	0	2.9394	0	ADP/ATP carrier 2 (AAC2)
BnaC02g04820D	AT5G13510	1.63285	2.22045e-16	4.77998	0	Ribosomal protein L10 family protein
BnaC02g04840D	AT5G13560	-	-	3.15129	0	unknown protein
BnaC02g04850D	AT5G13570	1.0739	0.000486492	2.70519	2.22045e-15	decapping 2 (DCP2)
BnaC02g04860D	AT5G13580	-	-	3.96463	0.00329524	ABC-2 type transporter family protein
BnaC02g04870D	AT5G13590	-	-	3.02276	9.72524e-11	unknown protein
BnaC02g04910D	AT5G13640	1.13528	1.47042e-05	2.54229	1.11022e-16	phospholipid:diacylglycerol acyltransferase (PDAT)
BnaC02g04920D	AT5G13650	1.737	0	3.02968	0	elongation factor family protein
BnaC02g04940D	AT5G13690	2.59002	4.49404e-10	-	-	CYCLOPS 1 (CYL1)
BnaC02g04950D	AT5G13710	0.955339	2.08929e-05	1.78624	1.15463e-14	sterol methyltransferase 1 (SMT1)
BnaC02g04960D	AT5G13720	1.00054	0.00936144	2.80711	3.00215e-06	Uncharacterised protein family (UPF0114)
BnaC02g04970D	AT5G13730	2.14455	2.9976e-15	3.30686	0.00433415	sigma factor 4 (SIG4)
BnaC02g04980D	AT5G13740	1.97257	1.11022e-16	2.40049	0	zinc induced facilitator 1 (ZIF1)
BnaC02g05000D	AT5G13760	1.02675	0.0183115	2.18957	1.11022e-16	Plasma-membrane choline transporter family protein
BnaC02g05010D	AT5G13770	1.47087	8.30447e-14	4.13297	0	Pentatricopeptide repeat (PPR-like) superfamily protein
BnaC02g05020D	AT5G13800	3.47368	1.0046e-05	4.23724	0.000274673	pheophytinase (PPH)
BnaC02g05030D	AT5G13820	0.969101	0.021243	2.72301	0.00365349	telomeric DNA binding protein 1 (TBP1)
BnaC02g05050D	AT5G13860	1.82861	2.74064e-06	2.46187	3.19943e-09	ELCH-like (ELC-Like)
BnaC02g05070D	AT5G13930	1.29478	7.11653e-14	5.24113	0	TRANSPARENT TESTA 4 (TT4)
BnaC02g05080D	AT5G13940	1.89037	0.000176237	3.96463	0.00329524	aminopeptidases
BnaC02g05110D	AT5G14030	1.00375	5.37475e-05	2.47554	0	translocon-associated protein beta (TRAPB) family protein
BnaC02g05120D	AT5G14040	1.28665	2.04092e-12	3.21991	0	phosphate transporter 3
BnaC02g05210D	AT5G14250	1.646	1.15977e-11	2.67726	0	CONSTITUTIVE PHOTOMORPHOGENIC 13 (COP13)
BnaC02g05220D	AT5G14260	1.99964	0.000229914	3.66483	6.43719e-09	Rubisco methyltransferase family protein
BnaC02g05260D	AT5G14320	1.48328	3.24074e-13	3.93658	0	Ribosomal protein S13/S18 family
BnaC02g05290D	AT5G14360	-	-	3.21258	0.000285548	Ubiquitin-like superfamily protein
BnaC02g05300D	AT5G14370	3.28114	0	2.72677	0	CCT motif family protein
BnaC02g05350D	AT5G14420	1.83693	2.87265e-09	2.56781	0	RING domain ligase2 (RGLG2)
BnaC02g05360D	AT5G14440	1.17915	6.96478e-05	2.88823	0	Surfeit locus protein 2 (SURF2)
BnaC02g05450D	AT4G17700	2.07996	1.70588e-10	2.96172	0	unknown protein
BnaC02g05460D	AT4G17700	2.31547	0.000748654	3.71211	1.11022e-16	unknown protein
BnaC02g05510D	AT5G14530	1.98152	7.84353e-07	2.15242	2.12439e-08	Transducin/WD40 repeat-like superfamily protein
BnaC02g05520D	AT3G01560	1.42948	3.97833e-07	2.68131	0	CONTAINS InterPro DOMAIN/s: Ubiquitin-associated/translation elongation factor EF1B, N-terminal, eukaryote (InterPro:IPR015940), Protein of unknown function DUF1421 (InterPro:IPR010820), UBA-like (InterPro:IPR009060)
BnaC02g05530D	AT5G14570	2.65328	0	-	-	high affinity nitrate transporter 2.7 (NRT2.7)
BnaC02g05580D	AT5G14610	1.25764	3.59412e-06	2.87331	0	DEAD box RNA helicase family protein
BnaC02g05590D	AT1G02170	-	-	3.18844	1.56286e-11	metacaspase 1 (AMC1)
BnaC02g05680D	AT5G14700	2.03678	0.00332027	1.90211	2.45468e-10	NAD(P)-binding Rossmann-fold superfamily protein
BnaC02g05710D	AT5G14720	1.16258	2.72283e-05	2.42345	0	Protein kinase superfamily protein
BnaC02g05730D	AT5G14740	2.35553	0	-	-	carbonic anhydrase 2 (CA2)
BnaC02g05780D	AT5G14790	-	-	1.76027	4.75907e-09	ARM repeat superfamily protein
BnaC02g05790D	AT5G14850	1.71252	3.68153e-07	2.81722	0	Alg9-like mannosyltransferase family
BnaC02g05800D	AT5G14880	1.53143	2.14273e-14	1.99642	9.67632e-08	Potassium transporter family protein
BnaC02g05810D	AT5G14910	1.47899	2.79035e-11	4.10802	1.11022e-15	Heavy metal transport/detoxification superfamily protein
BnaC02g05850D	AT5G14950	1.31346	1.46531e-08	2.71105	0	golgi alpha-mannosidase II (GMII)
BnaC02g05860D	AT5G14960	-	-	3.79413	0	DP-E2F-like 2 (DEL2)
BnaC02g05870D	AT5G14970	1.66751	0	2.65129	2.90212e-13	unknown protein
BnaC02g05890D	AT5G15010	-	-	3.58273	2.9059e-08	Tetratricopeptide repeat (TPR)-like superfamily protein
BnaC02g05900D	AT5G15020	1.88792	9.30367e-14	2.60294	0	SIN3-like 2 (SNL2)
BnaC02g05940D	AT5G15200	1.3908	3.21965e-15	2.81249	0	Ribosomal protein S4
BnaC02g05950D	AT2G16930	5.40867	3.97116e-12	-	-	Ribosomal protein L27 family protein
BnaC02g05960D	AT5G15230	2.34657	0	2.81289	0	GAST1 protein homolog 4 (GASA4)
BnaC02g05980D	AT5G15280	-	-	3.31371	3.33067e-16	Pentatricopeptide repeat (PPR) superfamily protein
BnaC02g05990D	AT5G15310	0.998722	0.0022191	3.58273	2.9059e-08	myb domain protein 16 (MYB16)
BnaC02g06010D	AT5G15400	1.35575	6.52926e-09	3.06232	0	U-box domain-containing protein
BnaC02g06060D	AT5G15450	1.59907	0	3.32414	0	casein lytic proteinase B3 (CLPB3)
BnaC02g06070D	AT5G15470	1.66943	1.48878e-06	1.94235	0.000184955	galacturonosyltransferase 14 (GAUT14)
BnaC02g06090D	AT5G15510	-	-	2.1027	0.000276961	TPX2 (targeting protein for Xklp2) protein family
BnaC02g06100D	AT5G15540	1.82641	1.92133e-09	1.77922	5.13403e-06	EMBRYO DEFECTIVE 2773 (EMB2773)
BnaC02g06120D	AT5G15580	1.25683	0.0020302	2.31426	0	LONGIFOLIA1 (LNG1)
BnaC02g06130D	AT5G15600	-	-	2.87707	1.24559e-07	SPIRAL1-like4 (SP1L4)
BnaC02g06150D	AT5G15640	1.4104	6.25856e-06	2.46279	4.66405e-13	Mitochondrial substrate carrier family protein
BnaC02g06160D	AT5G15650	1.91606	3.10701e-09	3.00171	0	reversibly glycosylated polypeptide 2 (RGP2)
BnaC02g06190D	AT5G15680	1.27409	1.10842e-07	2.78202	0	ARM repeat superfamily protein
BnaC02g06200D	AT5G15700	-	-	3.55593	0	DNA/RNA polymerases superfamily protein
BnaC02g06220D	AT5G15750	2.50648	0.0312899	3.2661	1.55431e-15	Alpha-L RNA-binding motif/Ribosomal protein S4 family protein
BnaC02g06240D	AT5G15780	2.88457	0	-	-	Pollen Ole e 1 allergen and extensin family protein
BnaC02g06290D	AT5G15860	-	-	3.62371	7.59393e-14	prenylcysteine methylesterase (PCME)
BnaC02g06320D	AT5G15910	-	-	2.83377	2.66454e-15	NAD(P)-binding Rossmann-fold superfamily protein
BnaC02g06330D	AT5G15930	1.72675	3.2e-06	2.17917	3.60026e-11	plant adhesion molecule 1 (PAM1)
BnaC02g06350D	AT1G72550	2.12199	0	2.66342	6.21637e-11	tRNA synthetase beta subunit family protein
BnaC02g06370D	AT5G16030	1.83956	0	3.11909	8.47878e-11	unknown protein
BnaC02g06410D	AT5G16120	1.50508	7.43849e-15	2.59458	0	alpha/beta-Hydrolases superfamily protein
BnaC02g06430D	AT5G16180	1.57202	6.10623e-15	2.93159	0	ortholog of maize chloroplast splicing factor CRS1 (CRS1)
BnaC02g06440D	AT5G16210	1.08227	4.37858e-05	2.07463	1.11022e-16	HEAT repeat-containing protein
BnaC02g06490D	AT5G16270	0.91333	0.00375194	1.40994	7.73367e-06	sister chromatid cohesion 1 protein 4 (SYN4)
BnaC02g06500D	AT5G16290	1.97778	9.88098e-15	2.95869	0	VALINE-TOLERANT 1 (VAT1)
BnaC02g06560D	AT5G16390	1.49772	6.14174e-11	2.77593	0	BIOTIN CARBOXYL-CARRIER PROTEIN 1 (BCCP-1)
BnaC02g06570D	AT5G16400	1.85804	0	2.68098	0	thioredoxin F2 (TRXF2)
BnaC02g06630D	AT3G15420	2.16727	0.000601228	5.37817	2.18912e-11	Transcription factor TFIIIC, tau55-related protein
BnaC02g06670D	AT5G16550	-	-	1.62731	0.00408089	unknown protein
BnaC02g06690D	AT5G16570	1.83538	0	1.51522	0.00358838	glutamine synthetase 1
BnaC02g06700D	AT5G16590	1.61159	1.11311e-12	2.45013	0	Leucine-rich repeat protein kinase family protein
BnaC02g06710D	AT5G60790	1.40159	1.41775e-13	2.63861	0	GENERAL CONTROL NON-REPRESSIBLE 1 (GCN1)
BnaC02g06750D	AT5G16620	1.83299	0	2.7438	0	TIC40
BnaC02g06760D	AT5G16630	1.66918	8.01147e-06	3.57493	2.80442e-13	RAD4
BnaC02g06770D	AT1G73280	1.32692	3.54108e-06	-	-	serine carboxypeptidase-like 3 (scpl3)
BnaC02g06840D	AT5G16750	1.16659	0.0398618	1.81731	9.90617e-08	TORMOZEMBRYO DEFECTIVE (TOZ)
BnaC02g06880D	AT5G16820	1.66763	0.0031244	3.00102	0.000169455	heat shock factor 3 (HSF3)
BnaC02g06900D	AT5G16840	1.16627	0.000103928	2.64326	0	binding partner of acd11 1 (BPA1)
BnaC02g06920D	AT5G16900	2.36023	0	3.04153	0	Leucine-rich repeat protein kinase family protein
BnaC02g06930D	AT3G03050	-	-	3.86334	1.21135e-10	cellulose synthase-like D3 (CSLD3)
BnaC02g06950D	AT5G16930	1.83993	0.00236576	3.24969	2.498e-14	AAA-type ATPase family protein
BnaC02g06970D	AT5G17010	1.91073	0	2.8238	0	Major facilitator superfamily protein
BnaC02g06980D	AT5G17020	0.908557	0.00102128	1.84207	2.58682e-14	exportin 1A (XPO1A)
BnaC02g06990D	AT5G17050	1.07195	2.18793e-08	3.33053	0	UDP-glucosyl transferase 78D2 (UGT78D2)
BnaC02g07010D	AT5G17070	1.41991	6.07191e-07	2.63324	0	CONTAINS InterPro DOMAIN/s: Protein phosphatase 4 core regulatory subunit R2 (InterPro:IPR015267)
BnaC02g07020D	AT5G17160	1.50683	0.0355345	2.5482	0	unknown protein
BnaC02g07030D	AT5G17170	2.47355	0	3.52007	0	enhancer of sos3-1 (ENH1)
BnaC02g07040D	AT3G44300	1.48635	0	2.84476	0	nitrilase 2 (NIT2)
BnaC02g07050D	AT5G17190	1.14053	1.26831e-05	3.0875	0	FUNCTIONS IN: molecular_function unknown
BnaC02g07070D	AT5G17210	2.04998	1.22724e-06	-	-	Protein of unknown function (DUF1218)
BnaC02g07100D	AT5G17230	1.63184	0	2.06783	1.19286e-05	PHYTOENE SYNTHASE (PSY)
BnaC02g07160D	AT1G44110	-	-	3.44194	0	Cyclin A1
BnaC02g07170D	AT5G17240	-	-	3.23054	7.0878e-11	SET domain group 40 (SDG40)
BnaC02g07190D	AT5G17280	-	-	3.96463	0.00329524	CONTAINS InterPro DOMAIN/s: Oxidoreductase-like, N-terminal (InterPro:IPR019180)
BnaC02g07200D	AT5G17290	2.01092	1.18618e-07	2.30469	1.19349e-05	AUTOPHAGY 5 (APG5)
BnaC02g07280D	AT5G17370	1.94077	2.10697e-05	3.2622	5.2891e-10	Transducin/WD40 repeat-like superfamily protein
BnaC02g07380D	AT5G17670	1.41393	1.39098e-05	2.14224	0.000367766	alpha/beta-Hydrolases superfamily protein
BnaC02g07390D	AT5G17680	2.53649	0.000153376	3.09582	3.07884e-06	disease resistance protein (TIR-NBS-LRR class), putative
BnaC02g07400D	AT5G17710	1.77541	9.74589e-11	3.30217	6.21725e-14	embryo defective 1241 (EMB1241)
BnaC02g07460D	AT5G17760	-	-	4.70962	1.17977e-06	P-loop containing nucleoside triphosphate hydrolases superfamily protein
BnaC02g07470D	AT5G17770	1.56016	5.25913e-13	2.19248	0	NADH:cytochrome B5 reductase 1 (CBR)
BnaC02g07480D	AT5G17800	-	-	3.12222	3.63255e-05	myb domain protein 56 (MYB56)
BnaC02g07510D	AT5G17850	3.25249	1.72973e-07	-	-	Sodium/calcium exchanger family protein
BnaC02g07560D	AT5G17880	1.84629	0.00767451	-	-	constitutive shade-avoidance1 (CSA1)
BnaC02g07590D	AT5G17890	1.72551	0.000132447	-	-	DA1-related protein 4 (DAR4)
BnaC02g07610D	AT5G17920	1.52806	0	2.58573	0	COBALAMIN-INDEPENDENT METHIONINE SYNTHASE (ATCIMS)
BnaC02g07620D	AT5G17930	1.41029	3.78997e-06	2.94537	0	MIF4G domain-containing protein / MA3 domain-containing protein
BnaC02g07710D	AT5G17990	1.11143	0.000344984	3.10916	0	tryptophan biosynthesis 1 (TRP1)
BnaC02g07740D	AT5G18060	1.55959	1.40505e-05	2.59139	1.63443e-05	SAUR-like auxin-responsive protein family
BnaC02g07750D	AT5G18030	5.40867	3.97116e-12	-	-	SAUR-like auxin-responsive protein family
BnaC02g07900D	AT5G18110	1.26348	1.94384e-06	2.68819	0	novel cap-binding protein (NCBP)
BnaC02g07930D	AT3G03920	1.38186	0.000231394	3.61026	0	H/ACA ribonucleoprotein complex, subunit Gar1/Naf1 protein
BnaC02g07940D	AT5G18190	0.702178	0.043015	2.05017	0	Protein kinase family protein
BnaC02g07950D	AT5G18230	1.46719	0.0204117	4.21467	0	transcription regulator NOT2/NOT3/NOT5 family protein
BnaC02g07990D	AT5G18270	1.85509	0.0260736	2.35011	1.71916e-08	Arabidopsis NAC domain containing protein 87 (ANAC087)
BnaC02g08010D	AT5G18350	1.53283	2.98929e-08	4.23724	0.000274673	Disease resistance protein (TIR-NBS-LRR class) family
BnaC02g08030D	AT5G18370	2.03036	0	3.43738	0	Disease resistance protein (TIR-NBS-LRR class) family
BnaC02g08040D	AT5G18430	1.35233	3.1991e-08	-	-	GDSL-like Lipase/Acylhydrolase superfamily protein
BnaC02g08070D	AT5G18460	0.846883	0.00120603	-	-	Protein of Unknown Function (DUF239)
BnaC02g08080D	AT5G18470	1.33789	4.26168e-10	3.26944	4.6764e-06	Curculin-like (mannose-binding) lectin family protein
BnaC02g08100D	AT5G18480	0.933846	0.0449734	1.6816	3.55913e-08	plant glycogenin-like starch initiation protein 6 (PGSIP6)
BnaC02g08110D	AT5G18500	1.52975	0.00165884	2.01119	0.000119523	Protein kinase superfamily protein
BnaC02g08130D	AT5G18520	1.37923	1.40022e-08	2.44968	0	Lung seven transmembrane receptor family protein
BnaC02g08150D	AT5G18540	1.39217	7.00576e-05	2.15789	3.02709e-09	unknown protein
BnaC02g08160D	AT5G18550	-	-	2.91417	0.000472892	Zinc finger C-x8-C-x5-C-x3-H type family protein
BnaC02g08180D	-	0.982147	1.34332e-05	1.81813	4.04928e-11	-
BnaC02g08200D	AT5G18580	1.61457	4.51861e-14	2.23893	0	FASS 1 (FASS)
BnaC02g08250D	AT5G18600	4.77204	3.31597e-07	-	-	Thioredoxin superfamily protein
BnaC02g08300D	AT5G18650	2.13642	1.22125e-15	3.23402	7.80217e-06	CHY-type/CTCHY-type/RING-type Zinc finger protein
BnaC02g08320D	AT5G18760	-	-	3.08294	6.06907e-05	RING/U-box superfamily protein
BnaC02g08340D	AT5G18820	1.09587	0.00518986	3.2043	1.0103e-14	embryo defective 3007 (EMB3007)
BnaC02g08350D	AT5G18830	1.40498	9.23748e-07	3.02872	0	squamosa promoter binding protein-like 7 (SPL7)
BnaC02g08370D	AT5G18900	-	-	2.70784	2.6984e-10	2-oxoglutarate (2OG) and Fe(II)-dependent oxygenase superfamily protein
BnaC02g08470D	AT5G19110	-	-	2.51723	1.52732e-11	Eukaryotic aspartyl protease family protein
BnaC02g08540D	AT5G19140	1.05683	1.94983e-07	2.35038	0	AILP1
BnaC02g08550D	AT5G19150	3.37407	7.53229e-07	2.53277	3.95731e-05	pfkB-like carbohydrate kinase family protein
BnaC02g08560D	AT5G19151	1.63822	8.09846e-06	2.93065	3.82472e-12	unknown protein
BnaC02g08600D	AT5G19190	3.54967	0	1.63349	0.000613473	unknown protein
BnaC02g08610D	AT5G19210	1.41018	2.33536e-06	1.82822	0.000217266	P-loop containing nucleoside triphosphate hydrolases superfamily protein
BnaC02g08620D	AT5G19220	1.97838	0	3.00318	2.14786e-11	ADP glucose pyrophosphorylase large subunit 1 (APL1)
BnaC02g08630D	AT5G19250	1.50225	7.11542e-13	2.30853	0	Glycoprotein membrane precursor GPI-anchored
BnaC02g08640D	AT5G19260	-	-	3.26944	4.6764e-06	Protein of unknown function (DUF3049)
BnaC02g08660D	AT5G19280	1.30092	7.97974e-06	2.25358	1.24001e-12	kinase associated protein phosphatase (KAPP)
BnaC02g08690D	AT5G19320	2.83301	0.0143874	3.7503	4.41717e-05	RAN GTPase activating protein 2 (RANGAP2)
BnaC02g08720D	AT5G19450	0.722002	0.0381843	1.52763	1.38722e-06	calcium-dependent protein kinase 19 (CDPK19)
BnaC02g08730D	AT5G19485	1.28635	1.19336e-06	2.47257	0	transferases
BnaC02g08750D	AT5G19500	1.34005	1.8047e-08	3.39365	0	Tryptophan/tyrosine permease
BnaC02g08760D	AT5G12110	1.50796	0	2.85612	0	Glutathione S-transferase, C-terminal-like
BnaC02g08800D	AT5G19530	2.09573	0	3.08649	0	ACAULIS 5 (ACL5)
BnaC02g08810D	AT5G19540	1.73182	0	2.50252	1.57174e-12	unknown protein
BnaC02g08820D	AT5G19550	1.49062	1.59775e-09	1.50387	1.12527e-09	aspartate aminotransferase 2 (ASP2)
BnaC02g08840D	AT5G19570	-	-	1.93134	2.25452e-05	unknown protein
BnaC02g08860D	AT5G19590	2.04735	6.55406e-07	1.80023	0.00422176	Protein of unknown function, DUF538
BnaC02g08910D	AT5G19680	-	-	2.36534	1.20885e-08	Leucine-rich repeat (LRR) family protein
BnaC02g08920D	AT5G19690	1.35747	4.35165e-05	2.30216	2.49467e-13	staurosporin and temperature sensitive 3-like A (STT3A)
BnaC02g08990D	AT5G19760	1.7245	0	2.76277	0	Mitochondrial substrate carrier family protein
BnaC02g09000D	AT5G19780	-	-	2.58312	1.27676e-13	tubulin alpha-5 (TUA5)
BnaC02g09010D	AT5G19780	1.37974	1.73532e-10	2.35823	0	tubulin alpha-5 (TUA5)
BnaC02g09040D	AT5G19820	2.26813	0	2.87985	0	embryo defective 2734 (emb2734)
BnaC02g09090D	AT5G19855	1.90924	0	1.63628	1.49131e-05	Chaperonin-like RbcX protein
BnaC02g09210D	AT5G19900	-	-	3.51799	4.16883e-11	PRLI-interacting factor, putative
BnaC02g09220D	AT5G19910	-	-	2.91417	0.000472892	MED31
BnaC02g09230D	AT5G19920	-	-	2.58105	1.91403e-08	Transducin/WD40 repeat-like superfamily protein
BnaC02g09280D	AT5G19980	-	-	1.93017	0.0027838	golgi nucleotide sugar transporter 4 (GONST4)
BnaC02g09300D	AT5G19990	1.48533	3.10862e-15	2.37622	0	regulatory particle triple-A ATPase 6A (RPT6A)
BnaC02g09320D	AT4G33990	-2.48951	5.84844e-09	-1.43892	4.98318e-05	embryo defective 2758 (EMB2758)
BnaC02g09350D	AT5G40170	-4.21988	0.000289205	-	-	receptor like protein 54 (RLP54)
BnaC02g09460D	AT5G22330	-	-	1.0421	0.000298836	RESISTANCE TO PSEUDOMONAS SYRINGAE PV MACULICOLA INTERACTOR 1 (RIN1)
BnaC02g09500D	AT5G22420	1.49076	7.45906e-06	-	-	fatty acid reductase 7 (FAR7)
BnaC02g09790D	AT5G22760	0.693071	0.0221485	0.894049	0.00186641	PHD finger family protein
